# Supplementary material for: Plasma Proteome-Driven Liquid Biopsy for Individualized Monitoring and Risk Stratification of Immune-Related Adverse Events in Checkpoint Immunotherapy
Source: Mol Cell Proteomics. 2025 Dec 13;25(1):101488. doi: 10.1016/j.mcpro.2025.101488 (PMC12818211; doi:10.1016/j.mcpro.2025.101488)
Supplement: Supplementary Table 1 [file mmc1.xlsx]

## Sheet: Sheet1
Supplementary Table 1 | Organ-specific immune-related adverse events identified according to the National Comprehensive Cancer Network Guidelines Version 1.2020.
Dermatologic adverse event
Maculopapular rash
Toxic epidermal necrolysis (TEN)
Hepatic adverse event
Transaminitis
Bilirubin abnormal
Hepatitis
Pulmonary adverse event
Pneumonitis
Focal or diffuse inflammation
Renal adverse event
Creatinine abnormal
Acute renal failure
Nervous system adverse event
Peripheral neuropathy
Facial neuritis
Cardiovasular adverse event
Myocarditis
Thyroiditis
