# Supplementary material for: Plasma Proteome-Driven Liquid Biopsy for Individualized Monitoring and Risk Stratification of Immune-Related Adverse Events in Checkpoint Immunotherapy
Source: Mol Cell Proteomics. 2025 Dec 13;25(1):101488. doi: 10.1016/j.mcpro.2025.101488 (PMC12818211; doi:10.1016/j.mcpro.2025.101488)
Supplement: Supplementary Table 2 [file mmc2.xlsx]

## Sheet: Sheet1
Supplementary Table 2 | The results of differential trendency proteins analysis. Proteins with significant trend changes during the progression of irAEs were ifentified with the Jonckheere-Terpstra trend test and the Kruskal-Wallis test. Both tests' P values were adjusted separately with the Benjamini-Hochberg method (α = 0.05). The direction of the trends was determined using the Jonckheere-Terp…
Protein	Orientation	JT_test (FDR P)	KW_test (FDR P)	Control vs. Mild (FDR P)	Control vs. Severe (FDR P)	Mild vs. Severe (FDR P)	No irAE vs. irAE (FDR P)	No severe vs. Severe (FDR P)
AGRN	Up	0.038649
PSMA7	Up	0.0164859	0.00284805	0.198244	0.000607314	0.00284261	0.00172745	6.94518e-05
PCDH17	Up	0.0237236
LECT2	Down	0.0164859	0.00213026	0.32993	0.000187406	0.00304534	0.00162359	3.66342e-05
PLXNB2	Up	0.0237236	0.0276125	0.307339	0.00850373	0.0151697	0.0181656	0.0016984
PLIN3	Up	0.0164859	0.0010688	0.017326	0.00014137	0.00108087	0.000156195	1.41287e-05
TBCA	Up	0.0164859	0.00893708	0.443952	0.0213198	0.000867246	0.237517	0.00032925
VPS26A	Up	0.0164859	0.0439234	0.809791	0.0110934	0.0206941	0.0553883	0.00249275
CLN5	Up	0.0164859	0.014496	0.672188	0.00270126	0.0110934	0.0169311	0.000619124
IDH1	Up	0.0312643
ATRN	Down	0.0451703
CPD	Up	0.0164859	0.00917251	0.0849691	0.00117393	0.024335	0.00162359	0.000701915
STC2	Up	0.0164859	0.00641913	0.00289602	0.000802804	0.167917	0.000156195	0.00262961
PAPLN	Up	0.0237236	0.0381691	0.507526	0.0121158	0.016597	0.0359607	0.00219532
FSTL3	Up	0.0164859	0.00885945	0.0849691	0.00200853	0.0105597	0.00225507	0.000486115
TXNDC12	Up	0.0164859
ALDH1A1	Up	0.0237236
GLUD1	Up	0.0164859	0.0447258	0.610774	0.0103003	0.0263806	0.0380276	0.00272353
GSR	Up	0.0237236	0.0268914	0.443952	0.00370204	0.0333858	0.0137261	0.00177747
SOD1	Up	0.0237236
F8	Up	0.0164859	0.0292727	0.0223038	0.00370204	0.317346	0.0018398	0.013692
OTC	Up	0.0312643
F13A1	Down	0.0237236	0.0263016	0.215603	0.00325987	0.0542851	0.00683716	0.00235151
PLG	Down	0.0164859	0.0135999	0.307339	0.00325987	0.00894257	0.00912201	0.000619124
F12	Down	0.038649
ADA	Up	0.0312643	0.0382536	0.540747	0.0177214	0.0110934	0.193089	0.00207028
SPINK1	Up	0.0237236
SERPINC1	Down	0.038649
SERPINA3	Up	0.0164859	0.00367884	0.640831	0.00142308	0.00177004	0.0104372	8.11919e-05
AGT	Up	0.0164859	0.0281989	0.640831	0.00937949	0.0110934	0.0380276	0.00143226
TIMP1	Up	0.0164859	0.00367884	0.198244	0.0012332	0.00243145	0.00296839	9.92442e-05
CST3	Up	0.0164859	0.0465044	0.163186	0.00783425	0.0899057	0.0104372	0.00604837
KNG1	Down	0.0164859	0.0381691	0.0952318	0.00325987	0.245755	0.00368504	0.00977637
LDLR	Up	0.0164859	0.00213026	0.507526	0.00783425	0.00014137	0.134814	3.66342e-05
IGKV3-20	Down	0.0451703
IGLV2-8	Down	0.038649	0.0126053	0.215603	0.0459821	0.0012332	0.448962	0.000744246
IGHG3	Down	0.0451703
COL1A1	Up	0.0312643
COL3A1	Up	0.0451703
LMNA	Up	0.0164859	0.0132961	0.640831	0.00325987	0.00663829	0.0194154	0.000486115
APOE	Up	0.0237236
APOA2	Down	0.0164859	0.014496	0.215603	0.00217255	0.0223038	0.00466326	0.000971776
CRP	Up	0.0164859	0.0275924	0.476094	0.00615798	0.019293	0.0207354	0.00162359
LRG1	Up	0.0312643
AHSG	Down	0.0237236	0.028234	0.38249	0.0103003	0.0121066	0.0248563	0.00162359
ALB	Down	0.0164859	0.028234	0.610774	0.00568992	0.0206941	0.0248563	0.00162359
GC	Down	0.0164859	0.00367884	0.0666499	0.000802804	0.00663829	0.00104623	0.000210539
TF	Down	0.0164859	0.0181896	0.38249	0.00217255	0.0284936	0.00789549	0.00113052
FTL	Up	0.0237236	0.0342231	0.146623	0.00411581	0.101897	0.00590317	0.0044193
FTH1	Up	0.0164859
ANG	Down	0.0164859	0.0104875	0.918544	0.00200853	0.00646122	0.0319169	0.000316295
ALDOA	Up	0.0164859	0.0158295	0.132176	0.00304534	0.0223038	0.00432619	0.00118559
CSTB	Up	0.0164859	0.0257786	0.950363	0.0110934	0.00723491	0.069152	0.00113052
SOD2	Up	0.0164859	0.0294686	0.540747	0.00663829	0.019293	0.0248563	0.0016984
HRG	Down	0.0164859	0.0336279	0.198244	0.00568992	0.0542851	0.00912201	0.00306239
VWF	Up	0.0164859	0.00885945	0.146623	0.000867246	0.019293	0.0018398	0.000486115
ASL	Up	0.0164859	0.00641913	0.414491	0.00850373	0.000607314	0.0235285	0.000135198
CAPNS1	Up	0.0312643
ARG1	Up	0.0237236	0.0456684	0.884791	0.0163316	0.0151697	0.0768624	0.00249275
S100A8	Up	0.0164859	0.0169867	0.706061	0.0110934	0.00360087	0.0473753	0.000655526
SERPINE1	Up	0.0164859	0.0389979	0.132176	0.00723491	0.0726928	0.00854909	0.00467706
SERPINA5	Down	0.0237236	0.0249164	0.235748	0.00615798	0.019293	0.0111533	0.00162359
F13B	Down	0.0164859
MPO	Up	0.0312643	0.0388666	0.950363	0.0419735	0.00606801	0.168955	0.00207028
ICAM1	Up	0.0164859	0.0367706	0.610774	0.0193987	0.00894257	0.0553883	0.00184126
RPLP2	Up	0.0312643	0.0199918	0.575857	0.0103003	0.00568992	0.141344	0.000854206
FABP3	Up	0.0164859	0.00174721	0.0193987	0.000306403	0.00160509	0.000280804	1.76344e-05
REG1A	Up	0.0312643
SERPINA7	Down	0.0164859	0.0212307	0.640831	0.00615798	0.00970231	0.0280884	0.000971776
IGKV4-1	Down	0.0312643	0.0465044	0.845254	0.0258773	0.0110934	0.154718	0.00262961
IGHV4-34	Down	0.0312643
GSN	Down	0.038649
S100A9	Up	0.0164859	0.0104947	0.743824	0.0131662	0.0012332	0.0553883	0.000316295
CKM	Up	0.0237236	0.0263016	0.918544	0.00937949	0.00894257	0.0585714	0.00118559
GPI	Up	0.0164859	0.00371819	0.672188	0.00200853	0.0012332	0.0137261	8.11919e-05
TPM3	Up	0.0312643
DBI	Up	0.0164859	0.00813976	0.198244	0.00190458	0.00606801	0.00368504	0.000272772
LDHB	Up	0.038649
P4HB	Up	0.0164859	0.0376168	0.640831	0.0131662	0.0131138	0.0473753	0.00194182
CTSD	Up	0.0451703
CA3	Up	0.0164859	0.00367884	0.0849691	0.000187406	0.0223038	0.000549551	0.000272772
CTSB	Up	0.0164859	0.0286329	0.773047	0.00850373	0.0121066	0.0452726	0.00143226
LAMB1	Up	0.0237236	0.0128405	0.809791	0.00325987	0.00606801	0.0264699	0.000453434
COL1A2	Up	0.0164859	0.0339423	0.809791	0.0110934	0.0121066	0.0553883	0.0016984
SERPINA6	Down	0.0164859	0.0246348	0.163186	0.00217255	0.0952318	0.00368504	0.00272353
ELANE	Up	0.0451703
CTSG	Up	0.0164859	0.046253	0.38249	0.0147001	0.0223038	0.0319169	0.00306239
ITGA5	Up	0.0237236
VIM	Up	0.0164859	0.0211153	1	0.0110934	0.00524296	0.0768624	0.000854206
SERPINF2	Down	0.0164859	0.0249164	0.282293	0.00370204	0.0333858	0.00912201	0.00177747
F7	Down	0.0164859	0.0456837	0.773047	0.0131662	0.0177214	0.122714	0.00249275
LGALS1	Up	0.0164859	0.014496	0.235748	0.00270126	0.0177214	0.00590317	0.000898798
QDPR	Up	0.0312643
DLD	Up	0.0164859	0.0249164	0.773047	0.00663829	0.0110934	0.0380276	0.00113052
FURIN	Up	0.0164859	0.00213026	0.672188	0.00111175	0.000607314	0.00912201	1.76344e-05
LTA4H	Up	0.0164859	0.0160353	0.610774	0.0121158	0.00325987	0.147748	0.000655526
ALDOC	Up	0.0164859	0.0400125	0.743824	0.0110934	0.0177214	0.0498108	0.00219532
UBB	Up	0.038649
SAA1	Up	0.0237236	0.0245573	0.38249	0.00524296	0.0177214	0.0148093	0.00137336
SAA2	Up	0.038649
H1-4	Up	0.0237236	0.0249164	0.845254	0.0177214	0.00478944	0.0768624	0.00108826
PTPRF	Up	0.0312643
LAMC1	Up	0.0237236	0.00893708	0.987675	0.00284261	0.00325987	0.0359607	0.000257712
HSPA8	Up	0.038649
ITGAM	Up	0.0164859	0.0408306	0.706061	0.0234764	0.00970231	0.0731098	0.00219532
PYGB	Up	0.0312643
CETP	Down	0.0164859	0.00213026	0.773047	0.000739137	0.000867246	0.00854909	1.76344e-05
PABPC1	Up	0.0237236
COL6A1	Up	0.0237236
TPR	Down	0.0164859	0.0132961	0.443952	0.0177214	0.00204674	0.219007	0.000549551
RNH1	Up	0.0164859	0.00699372	0.476094	0.00166112	0.00385568	0.00789549	0.000210539
LCP1	Up	0.0237236	0.00893708	0.950363	0.00325987	0.00284261	0.0426696	0.000257712
PLS3	Up	0.0164859	0.00893708	0.918544	0.00411581	0.00270126	0.0498108	0.000257712
CD59	Up	0.0237236	0.0400125	0.282293	0.00615798	0.0628852	0.0129139	0.00368504
PRKCSH	Up	0.0164859
NID1	Up	0.0164859	0.00367884	0.32993	0.000802804	0.00284261	0.00316865	8.80012e-05
HSP90B1	Up	0.0312643
MMP9	Up	0.0237236	0.0470748	0.0666499	0.00568992	0.303609	0.00432619	0.016208
AKR1B1	Up	0.0164859	0.0249164	0.146623	0.00524296	0.0308217	0.00683716	0.00194182
PVR	Up	0.0164859	0.0104875	0.845254	0.00325987	0.00385568	0.0280884	0.000316295
B4GALT1	Up	0.0164859	0.014496	0.0666499	0.00117393	0.123768	0.00142978	0.00249275
EZR	Up	0.0312643	0.0199918	0.38249	0.0213198	0.00360087	0.257611	0.00103238
GNS	Up	0.0164859	0.017638	0.845254	0.00615798	0.00663829	0.0404042	0.000701915
ST6GAL1	Up	0.0237236
CTLA4	Down	0.0164859	0.017638	0.32993	0.00200853	0.0333858	0.00634372	0.00118559
FAH	Up	0.0312643	0.0326944	0.476094	0.00663829	0.024335	0.0221285	0.00194182
GOT1	Up	0.0164859	0.026067	0.918544	0.00663829	0.0121066	0.0473753	0.00118559
DES	Up	0.0164859	0.0245573	0.743824	0.00850373	0.00783425	0.100676	0.00103238
IGFBP3	Down	0.0164859	0.0184289	0.106417	0.0012332	0.140671	0.00194182	0.00291436
LBP	Up	0.0237236
ATF6	Up	0.0312643	0.0307529	0.950363	0.00783425	0.0139331	0.0553883	0.0015458
CDH2	Up	0.0164859	0.0105313	0.282293	0.00284261	0.00723491	0.00731092	0.000482111
VCAM1	Up	0.0237236
TYMP	Up	0.0237236	0.0105054	0.507526	0.0110934	0.00200853	0.161537	0.000395988
CR2	Down	0.0237236	0.0386935	0.32993	0.00370204	0.0952318	0.0104372	0.00391071
PSMB1	Up	0.0164859	0.00213026	0.575857	0.000607314	0.00108087	0.00466326	1.76344e-05
CAST	Up	0.038649
PCMT1	Up	0.0164859	0.0326944	0.0585818	0.00568992	0.108913	0.00399446	0.00572446
GPX3	Up	0.0451703
IGFBP4	Up	0.0237236
MRC1	Up	0.0237236	0.0199918	0.215603	0.00200853	0.0584598	0.00432619	0.00177747
WARS1	Up	0.0164859	0.00858814	0.672188	0.00270126	0.00284261	0.0169311	0.000223916
LAMA2	Up	0.0312643	0.0128405	0.918544	0.00284261	0.00663829	0.0280884	0.000453434
PRTN3	Up	0.0164859
GPT	Up	0.0164859	0.0165363	0.809791	0.0131662	0.00304534	0.117111	0.000655526
TNC	Up	0.0164859	0.00367884	0.0112968	0.0012332	0.00663829	0.000549551	0.000266878
PSMA1	Up	0.0164859	0.00194219	0.443952	0.000607314	0.000802804	0.00368504	1.76344e-05
PSMA2	Up	0.0164859	0.0302376	0.38249	0.00723491	0.0206941	0.0194154	0.00184126
PSMA3	Up	0.0164859	0.00885945	0.640831	0.00142308	0.00646122	0.0104372	0.000266878
PSMA4	Up	0.0164859	0.0158295	0.38249	0.00325987	0.0121066	0.0111533	0.000789728
PTX3	Up	0.0164859	0.00361131	1	0.00284261	0.000607314	0.0338904	5.2195e-05
CALR	Up	0.0237236	0.0255964	0.950363	0.00663829	0.0110934	0.0498108	0.00113052
CFP	Down	0.0164859	0.0408721	0.0193987	0.0103003	0.167917	0.00368504	0.0129139
IL1R2	Up	0.0164859	0.00367884	0.32993	0.000867246	0.00304534	0.00345451	9.92442e-05
PSMB8	Up	0.0237236	0.009244	0.672188	0.00284261	0.00385568	0.0181656	0.000272772
PSMB9	Up	0.0164859	0.00194219	0.180306	0.000607314	0.00117393	0.00162359	1.76344e-05
PSMA5	Up	0.0164859	0.00174721	0.0952318	0.000306403	0.0012332	0.000747713	1.76344e-05
PSMB4	Up	0.0164859	0.0482374	0.215603	0.0103003	0.0584598	0.0159641	0.00502506
PSMB6	Up	0.0164859	0.0311773	0.507526	0.00783425	0.0177214	0.0264699	0.00177747
PSMB5	Up	0.0237236	0.0465044	0.118781	0.00850373	0.0952318	0.00912201	0.00683716
CD34	Down	0.0451703
CCN2	Up	0.0164859	0.014496	0.0193987	0.00200853	0.123768	0.00104623	0.00323263
TKT	Up	0.0164859	0.0104875	0.307339	0.00200853	0.00970231	0.00590317	0.000482111
PKLR	Up	0.0312643
SERPINB1	Up	0.0164859	0.0263016	0.507526	0.00663829	0.0151697	0.0235285	0.00143226
LCN1	Up	0.0237236	0.0358765	0.987675	0.00568992	0.0263806	0.0473753	0.00184126
GDI1	Up	0.0237236
MAT2A	Up	0.0164859	0.00699372	0.672188	0.00200853	0.00282203	0.0473753	0.000156195
UQCRC1	Down	0.0312643
YWHAB	Up	0.0312643
SFN	Up	0.0164859	0.0249164	0.180306	0.00524296	0.0284936	0.00789549	0.00184126
S100A11	Up	0.038649	0.0406453	0.918544	0.0343094	0.00723491	0.161537	0.00219532
HPD	Up	0.0237236	0.0276125	0.640831	0.0131662	0.00783425	0.147748	0.00137336
LSP1	Up	0.0451703
EPHX2	Up	0.0164859	0.00868432	0.575857	0.00325987	0.00270126	0.0169311	0.000244234
HSPA4	Up	0.0164859	0.0211153	0.0101496	0.00663829	0.0672604	0.0018398	0.00417477
SFTPD	Up	0.0312643	0.0456837	0.706061	0.031126	0.00970231	0.201483	0.00262961
ADM	Up	0.0164859	0.00868432	0.0294115	0.000988736	0.0396114	0.000747713	0.000898798
IGFALS	Down	0.038649
CHI3L1	Up	0.0164859	0.0328724	0.235748	0.00568992	0.0459821	0.0104372	0.00272353
PGM1	Up	0.0451703
TALDO1	Up	0.0164859	0.0169867	0.235748	0.00284261	0.0223038	0.00634372	0.00113052
CAPG	Up	0.0164859	0.0211773	0.443952	0.00663829	0.00970231	0.0207354	0.00103238
PSMB10	Up	0.0164859	0.014496	0.987675	0.00723491	0.00385568	0.0618954	0.000518921
MDH2	Up	0.0451703
ECI1	Up	0.0237236	0.0368859	0.706061	0.00937949	0.0177214	0.0426696	0.00194182
TMPO	Up	0.0164859	0.00885945	0.773047	0.00325987	0.00282203	0.0248563	0.000253227
GNPDA1	Up	0.0237236	0.0128405	0.950363	0.00217255	0.00850373	0.0248563	0.000453434
PREP	Up	0.0164859
ME1	Up	0.038649	0.0482374	1	0.0193987	0.0151697	0.105948	0.00272353
LEPR	Up	0.0164859	0.014496	0.809791	0.00615798	0.00478944	0.0380276	0.000518921
GSS	Up	0.0164859	0.00942076	0.845254	0.00284261	0.00385568	0.0248563	0.000272772
CCN3	Up	0.0312643	0.0482374	0.215603	0.00783425	0.0842305	0.0129139	0.00572446
LMAN1	Up	0.0164859	0.0268914	0.0952318	0.00663829	0.0363887	0.00634372	0.00262961
CARS1	Up	0.0237236	0.0345343	1	0.0121158	0.0110934	0.0809548	0.0016984
PSMB3	Up	0.0164859	0.00858814	0.198244	0.0012332	0.00894257	0.00296839	0.00032925
PRELP	Up	0.0237236
HK3	Up	0.0164859	0.00885945	0.950363	0.00475274	0.00217255	0.0498108	0.000253227
THOP1	Up	0.0164859	0.00641913	1	0.00200853	0.00217255	0.0264699	0.000128522
HSPA2	Up	0.0164859	0.014496	0.640831	0.00475274	0.00663829	0.0235285	0.000578681
RAD23B	Up	0.0164859	0.0406453	0.146623	0.00850373	0.0584598	0.0104372	0.0044193
EPHB4	Up	0.0164859	0.0472171	0.507526	0.0110934	0.0308217	0.0338904	0.00323263
AK2	Up	0.0237236
MTTP	Up	0.0164859	0.014043	0.706061	0.0131662	0.00243145	0.134814	0.000518921
NPEPPS	Up	0.0164859	0.0161817	0.38249	0.00783425	0.00568992	0.0207354	0.000701915
OXCT1	Up	0.0164859	0.0161817	0.706061	0.0131662	0.00304534	0.134814	0.000655526
SUMO3	Up	0.0164859	0.0249164	0.0753794	0.00284261	0.116541	0.00274295	0.00391071
DEFA1B	Up	0.038649
MYL6	Up	0.0451703
PSMA6	Up	0.0164859	0.0260419	0.215603	0.00663829	0.0206941	0.0111533	0.00177747
HSPE1	Up	0.038649
PPP1CA	Up	0.0164859	0.0152116	0.540747	0.00615798	0.00568992	0.111425	0.000578681
YWHAE	Up	0.0164859	0.0465044	0.282293	0.0258773	0.0139331	0.0359607	0.00306239
LSM3	Up	0.0164859	0.0184289	0.773047	0.00723491	0.00646122	0.0404042	0.000744246
GRB2	Up	0.0237236
ACTC1	Up	0.0237236	0.0470748	0.640831	0.0131662	0.0223038	0.0473753	0.00291436
GSTO1	Up	0.0164859	0.037955	0.773047	0.0121158	0.0139331	0.0553883	0.00194182
S100A12	Up	0.0164859
TNFAIP6	Up	0.0164859	0.00213026	0.0148997	0.000867246	0.00284261	0.000486115	9.55032e-05
FBLN2	Up	0.0164859
FABP5	Up	0.0237236
DEFA5	Up	0.0237236	0.0482374	0.132176	0.00850373	0.101897	0.0097936	0.00727675
IL1RL1	Up	0.0164859	0.000480086	0.0294115	0.00014137	0.00014137	0.000248381	8.60926e-07
ROR1	Down	0.0164859	0.0135999	0.845254	0.00270126	0.00850373	0.0235285	0.000486115
NUCB1	Up	0.0164859	0.00361131	0.0849691	0.000607314	0.00568992	0.00104623	0.000135198
ACY1	Up	0.0164859	0.0184289	0.773047	0.00783425	0.00606801	0.0426696	0.000744246
PSME1	Up	0.0164859	0.035815	0.0294115	0.00850373	0.101897	0.00399446	0.00727675
PCDH1	Up	0.0164859	0.00157831	0.118781	0.00014137	0.00108087	0.00059242	1.41287e-05
CRYZ	Up	0.0164859	0.0342231	0.884791	0.0121158	0.0110934	0.065364	0.0016984
MFGE8	Up	0.0164859	0.0465044	0.706061	0.0147001	0.019293	0.0553883	0.00272353
AHNAK	Up	0.0164859	0.0019063	0.118781	0.000306403	0.00160509	0.000898798	1.76344e-05
GALNT2	Up	0.0164859
FSTL1	Up	0.0164859	0.0266001	0.773047	0.00783425	0.0110934	0.0426696	0.00128092
ILF3	Up	0.0237236	0.0219776	0.884791	0.00850373	0.00663829	0.0809548	0.000898798
TRAP1	Down	0.0237236
SELENBP1	Up	0.0237236
ADAM9	Up	0.0164859	0.014496	0.132176	0.00217255	0.0284936	0.00316865	0.00113052
BLMH	Up	0.0451703
GALE	Down	0.0312643
SPARCL1	Up	0.0164859	0.00885945	0.773047	0.00117393	0.00723491	0.0120258	0.000266878
GANAB	Up	0.0164859	0.037916	0.0952318	0.00783425	0.0672604	0.00731092	0.00467706
LTBP2	Up	0.0164859	0.037916	0.163186	0.00850373	0.0427529	0.0111533	0.00347021
PPP1R7	Up	0.0237236	0.0132961	0.950363	0.00411581	0.00524296	0.0473753	0.000453434
ATP6AP1	Up	0.0164859	0.00699372	0.00229899	0.0012332	0.116541	0.000223916	0.00249275
ECM1	Down	0.0164859	0.0465044	0.0753794	0.0131662	0.0628852	0.0097936	0.00641236
UGP2	Up	0.0164859	0.00942076	0.358022	0.00284261	0.00524296	0.00912201	0.00032925
TXNRD1	Up	0.0312643
CSPG4	Up	0.0164859	0.0240221	0.672188	0.00615798	0.0110934	0.0299528	0.00108826
PI16	Down	0.0312643
FAT4	Down	0.0312643
MUC6	Up	0.0164859	0.014496	0.146623	0.00304534	0.0177214	0.00466326	0.00103238
CFAP65	Up	0.0164859	0.0105241	0.443952	0.0103003	0.00177004	0.0280884	0.00032925
ADAMTSL2	Up	0.0237236	0.0116469	0.106417	0.00270126	0.0139331	0.00316865	0.000744246
CD163	Up	0.038649
LSR	Up	0.0164859	0.00980452	0.0294115	0.00117393	0.0584598	0.000898798	0.00137336
PHYKPL	Up	0.0164859
KIAA0319L	Up	0.0237236
ADGRF5	Up	0.0237236
SHISA5	Up	0.0164859	0.0140367	0.235748	0.00247463	0.016597	0.00548947	0.000789728
LILRA2	Up	0.0451703
LRRC25	Up	0.0312643
CD177	Up	0.0164859	0.00885945	0.575857	0.00217255	0.00430007	0.0120258	0.000257712
GOLM1	Up	0.0164859	0.0253537	0.610774	0.00304534	0.0284936	0.0169311	0.00143226
HAVCR2	Up	0.0164859	0.0212307	0.0193987	0.00304534	0.167917	0.00152786	0.00604837
OIT3	Up	0.0312643
NCSTN	Up	0.0164859	0.0357585	0.32993	0.00568992	0.0459821	0.0137261	0.00272353
NECTIN2	Up	0.0451703
HTRA1	Up	0.038649
GGH	Down	0.0164859	0.0377998	0.38249	0.00615798	0.0427529	0.0169311	0.00272353
EXT2	Up	0.0237236	0.0465044	0.672188	0.0131662	0.0206941	0.0498108	0.00272353
PLD4	Down	0.0164859	0.00641913	0.0087872	0.000607314	0.0842305	0.000266878	0.00128092
GALM	Up	0.0164859
DCPS	Up	0.0164859	0.00699372	0.0585818	0.000988736	0.016597	0.00113052	0.000482111
VWCE	Up	0.0164859	0.00315645	0.00325987	0.000603914	0.0333858	0.000113861	0.000549551
PIK3IP1	Up	0.0164859	0.0406453	0.32993	0.00568992	0.0672604	0.0137261	0.00368504
TIMD4	Up	0.0237236
PDLIM5	Up	0.038649
CRELD1	Up	0.0312643
PSMB7	Up	0.0164859	0.0306361	0.358022	0.0163316	0.00894257	0.237517	0.0016984
NEU1	Up	0.038649
MMP19	Up	0.0164859	0.0111128	0.32993	0.00247463	0.00894257	0.00731092	0.000486115
TXNDC17	Up	0.0237236	0.0456837	0.38249	0.0131662	0.024335	0.0299528	0.00306239
SDF4	Up	0.0237236
YIPF3	Up	0.0451703
PAIP1	Up	0.0164859
BHMT2	Up	0.0237236	0.0386935	0.743824	0.0258773	0.00850373	0.17661	0.00207028
C11orf68	Up	0.0451703
YTHDC2	Down	0.0237236	0.0482374	1	0.0258773	0.0121066	0.122714	0.00272353
MVB12B	Down	0.038649
RETN	Up	0.0237236
ACSS2	Up	0.0164859	0.0229739	0.017326	0.00270126	0.317346	0.00118559	0.0108372
CYRIB	Up	0.0164859	0.0357585	0.198244	0.00937949	0.0284936	0.0137261	0.00272353
EPS15L1	Up	0.0164859	0.0249164	0.282293	0.00284261	0.0459821	0.00731092	0.00184126
EXTL2	Down	0.0451703
FETUB	Down	0.0164859	0.0257786	0.358022	0.00783425	0.0131138	0.0194154	0.00143226
LNPEP	Up	0.0237236
NUDT5	Up	0.0237236	0.0351391	0.476094	0.00663829	0.0284936	0.0221285	0.00219532
PSME2	Up	0.0237236
DNPEP	Up	0.0164859	0.0260303	0.235748	0.00524296	0.0284936	0.0097936	0.00184126
PYCARD	Up	0.0164859	0.00174721	0.259089	0.000375613	0.000849085	0.00172745	1.74964e-05
PROCR	Down	0.0237236
CLEC11A	Up	0.0164859
VSIG4	Up	0.0164859	0.00213026	0.0393888	0.000306403	0.00663829	0.000423087	0.000108119
CFL2	Up	0.0164859	0.0104947	0.215603	0.00270126	0.00850373	0.00548947	0.000486115
LYVE1	Up	0.0164859	0.014496	0.215603	0.0012332	0.0459821	0.00316865	0.00118559
PSAT1	Up	0.0312643
CPQ	Down	0.0164859	0.0257786	0.0952318	0.00524296	0.0459821	0.0050424	0.00262961
CABIN1	Up	0.0237236	0.0382536	0.540747	0.00568992	0.0427529	0.0221285	0.00262961
FITM1	Down	0.0451703
C1QTNF9B	Down	0.0164859	0.010416	0.215603	0.00117393	0.019293	0.00296839	0.000578681
IGLV1-40	Down	0.0451703	0.0381116	0.773047	0.0419735	0.00606801	0.210123	0.00207028
NPTX2	Up	0.0164859	0.0158295	0.987675	0.00850373	0.00385568	0.0618954	0.000578681
TMSB10	Up	0.0237236
TAGLN	Up	0.0237236
WFDC12	Up	0.0451703
KCTD12	Up	0.0237236	0.011244	0.918544	0.00663829	0.00282203	0.065364	0.000361197
SCRN2	Up	0.0164859	0.0276125	0.640831	0.00783425	0.0131138	0.0338904	0.00143226
RNPEP	Up	0.0164859	0.0418495	0.672188	0.0177214	0.0131138	0.0585714	0.00235151
GLOD4	Up	0.038649
IGKV2D-29	Down	0.0237236
IGKV3D-15	Down	0.038649
FAM83E	Up	0.0164859	0.00367884	0.540747	0.00117393	0.00177004	0.0452726	6.94518e-05
METTL25	Up	0.0312643
RPS12			0.0407116
H4C16			0.0406453
PLCH1			0.0408306
PCDH12			0.0470748
TLR7			0.0266001
IGLV3-19			0.0465044
