# Supplementary material for: Plasma Proteome-Driven Liquid Biopsy for Individualized Monitoring and Risk Stratification of Immune-Related Adverse Events in Checkpoint Immunotherapy
Source: Mol Cell Proteomics. 2025 Dec 13;25(1):101488. doi: 10.1016/j.mcpro.2025.101488 (PMC12818211; doi:10.1016/j.mcpro.2025.101488)
Supplement: Supplementary Table 3 [file mmc3.xlsx]

## Sheet: Sheet1
Supplementary Table 3 | Ontology, KEGG, and Reactome enrichment analyses for detected irAE-related differential trendency proteins.
Name	Annotation	ID	Description	Gene Symbol	Count	%	P	FDR P
Weak_Down_Trend	BP	GO:0050818	regulation of coagulation	F12/SERPINC1/CD34/PROCR	4	0.190476	1.38115e-06	0.000495406
Weak_Down_Trend	BP	GO:0007596	blood coagulation	F12/SERPINC1/F13B/CD34/PROCR	5	0.238095	4.19701e-06	0.000495406
Weak_Down_Trend	BP	GO:0050817	coagulation	F12/SERPINC1/F13B/CD34/PROCR	5	0.238095	4.67456e-06	0.000495406
Weak_Down_Trend	BP	GO:0007599	hemostasis	F12/SERPINC1/F13B/CD34/PROCR	5	0.238095	4.775e-06	0.000495406
Weak_Down_Trend	BP	GO:0050819	negative regulation of coagulation	F12/CD34/PROCR	3	0.142857	2.95805e-05	0.00245518
Weak_Down_Trend	BP	GO:0050878	regulation of body fluid levels	F12/SERPINC1/F13B/CD34/PROCR	5	0.238095	4.20457e-05	0.00290816
Weak_Down_Trend	BP	GO:0030193	regulation of blood coagulation	F12/SERPINC1/CD34	3	0.142857	6.4528e-05	0.00364174
Weak_Down_Trend	BP	GO:1900046	regulation of hemostasis	F12/SERPINC1/CD34	3	0.142857	7.02022e-05	0.00364174
Weak_Down_Trend	BP	GO:0042060	wound healing	F12/SERPINC1/F13B/CD34/PROCR	5	0.238095	0.000106205	0.00489723
Weak_Down_Trend	BP	GO:0072378	blood coagulation, fibrin clot formation	F12/F13B	2	0.0952381	0.000126165	0.00523586
Weak_Down_Trend	BP	GO:0072376	protein activation cascade	F12/F13B	2	0.0952381	0.000183466	0.00692167
Weak_Down_Trend	BP	GO:0003014	renal system process	IGKV3-20/GSN/CD34	3	0.142857	0.000377071	0.0123734
Weak_Down_Trend	BP	GO:0010954	positive regulation of protein processing	F12/GSN	2	0.0952381	0.0003876	0.0123734
Weak_Down_Trend	BP	GO:1903319	positive regulation of protein maturation	F12/GSN	2	0.0952381	0.000450196	0.0125334
Weak_Down_Trend	BP	GO:0061041	regulation of wound healing	F12/SERPINC1/CD34	3	0.142857	0.000470743	0.0125334
Weak_Down_Trend	BP	GO:0003094	glomerular filtration	IGKV3-20/CD34	2	0.0952381	0.000483216	0.0125334
Weak_Down_Trend	BP	GO:0097205	renal filtration	IGKV3-20/CD34	2	0.0952381	0.000552684	0.013492
Weak_Down_Trend	BP	GO:1903034	regulation of response to wounding	F12/SERPINC1/CD34	3	0.142857	0.000881954	0.0203339
Weak_Down_Trend	BP	GO:0030195	negative regulation of blood coagulation	F12/CD34	2	0.0952381	0.00143732	0.0310206
Weak_Down_Trend	BP	GO:1900047	negative regulation of hemostasis	F12/CD34	2	0.0952381	0.00149497	0.0310206
Weak_Down_Trend	BP	GO:0002377	immunoglobulin production	IGKV3-20/IGKV2D-29/IGKV3D-15	3	0.142857	0.00166502	0.032904
Weak_Down_Trend	BP	GO:0070613	regulation of protein processing	F12/GSN	2	0.0952381	0.00256443	0.0483746
Weak_Down_Trend	CC	GO:0019814	immunoglobulin complex	IGKV3-20/IGHG3/IGKV2D-29/IGKV3D-15	4	0.190476	4.93456e-06	0.000251662
Weak_Down_Trend	CC	GO:0072562	blood microparticle	SERPINC1/IGKV3-20/IGHG3/GSN	4	0.190476	1.54253e-05	0.000393345
Weak_Down_Trend	KEGG	hsa04610	Complement and coagulation cascades	F12/SERPINC1/F13B/PROCR	4	0.307692	6.11663e-06	0.000159032
Weak_Down_Trend	Reactome	R-HSA-140877	Formation of Fibrin Clot (Clotting Cascade)	F12/SERPINC1/F13B/PROCR	4	0.307692	9.58168e-08	3.83267e-06
Weak_Down_Trend	Reactome	R-HSA-140875	Common Pathway of Fibrin Clot Formation	SERPINC1/F13B/PROCR	3	0.230769	1.98457e-06	3.96913e-05
Weak_Down_Trend	Reactome	R-HSA-140837	Intrinsic Pathway of Fibrin Clot Formation	F12/SERPINC1	2	0.153846	0.000324304	0.00432406
Weak_Up_Trend	BP	GO:0043434	response to peptide hormone	OTC/SPINK1/COL1A1/COL3A1/REG1A/CTSD/QDPR/PKLR/GRB2/RETN	10	0.125	1.42727e-05	0.0145787
Weak_Up_Trend	BP	GO:0019730	antimicrobial humoral response	REG1A/ELANE/PRTN3/DEFA1B/S100A12/WFDC12	6	0.075	1.70311e-05	0.0145787
Weak_Up_Trend	BP	GO:0044794	positive regulation by host of viral process	APOE/HSPA8/PAIP1	3	0.0375	8.26709e-05	0.0378353
Weak_Up_Trend	BP	GO:0006959	humoral immune response	REG1A/ELANE/ST6GAL1/PRTN3/DEFA1B/S100A12/WFDC12	7	0.0875	9.9983e-05	0.0378353
Weak_Up_Trend	BP	GO:0002526	acute inflammatory response	ELANE/SAA2/LBP/VCAM1/CD163	5	0.0625	0.000131549	0.0378353
Weak_Up_Trend	BP	GO:1990748	cellular detoxification	ALDH1A1/SOD1/APOE/GPX3/TXNRD1	5	0.0625	0.00013707	0.0378353
Weak_Up_Trend	BP	GO:0051702	biological process involved in interaction with symbiont	APOE/ELANE/HSPA8/DEFA1B/PAIP1	5	0.0625	0.000154701	0.0378353
Weak_Up_Trend	BP	GO:0097237	cellular response to toxic substance	ALDH1A1/SOD1/APOE/GPX3/TXNRD1	5	0.0625	0.000195122	0.0399925
Weak_Up_Trend	BP	GO:0045471	response to ethanol	SOD1/SPINK1/ST6GAL1/VCAM1/SDF4	5	0.0625	0.000210241	0.0399925
Weak_Up_Trend	CC	GO:0005775	vacuolar lumen	AGRN/CTSD/ELANE/HSPA8/PYGB/PRTN3/PRELP/DEFA1B/FABP5/NEU1/RETN	11	0.134146	1.88297e-10	3.23871e-08
Weak_Up_Trend	CC	GO:0062023	collagen-containing extracellular matrix	AGRN/COL1A1/COL3A1/APOE/CTSD/ELANE/COL6A1/HSP90B1/PRTN3/PRELP/DEFA1B/FBLN2/HTRA1/CRELD1	14	0.170732	1.83288e-09	1.57627e-07
Weak_Up_Trend	CC	GO:0034774	secretory granule lumen	IDH1/LRG1/CTSD/ELANE/HSPA8/PYGB/PRTN3/DEFA1B/S100A12/FABP5/NEU1/RETN	12	0.146341	9.77531e-09	3.99136e-07
Weak_Up_Trend	CC	GO:0060205	cytoplasmic vesicle lumen	IDH1/LRG1/CTSD/ELANE/HSPA8/PYGB/PRTN3/DEFA1B/S100A12/FABP5/NEU1/RETN	12	0.146341	1.08379e-08	3.99136e-07
Weak_Up_Trend	CC	GO:0031983	vesicle lumen	IDH1/LRG1/CTSD/ELANE/HSPA8/PYGB/PRTN3/DEFA1B/S100A12/FABP5/NEU1/RETN	12	0.146341	1.16028e-08	3.99136e-07
Weak_Up_Trend	CC	GO:0035578	azurophil granule lumen	ELANE/PYGB/PRTN3/DEFA1B/FABP5/RETN	6	0.0731707	2.29009e-06	6.56492e-05
Weak_Up_Trend	CC	GO:1904724	tertiary granule lumen	IDH1/LRG1/FTH1/CTSD/PGM1	5	0.0609756	3.41309e-06	8.38644e-05
Weak_Up_Trend	CC	GO:0035580	specific granule lumen	LRG1/CTSD/ELANE/NEU1/RETN	5	0.0609756	6.20453e-06	0.000133397
Weak_Up_Trend	CC	GO:1904813	ficolin-1-rich granule lumen	IDH1/LRG1/FTH1/CTSD/HSPA8/PGM1	6	0.0731707	1.37431e-05	0.000262646
Weak_Up_Trend	CC	GO:0005766	primary lysosome	ELANE/PYGB/PRTN3/DEFA1B/FABP5/RETN	6	0.0731707	4.84719e-05	0.000713621
Weak_Up_Trend	CC	GO:0042582	azurophil granule	ELANE/PYGB/PRTN3/DEFA1B/FABP5/RETN	6	0.0731707	4.84719e-05	0.000713621
Weak_Up_Trend	CC	GO:0005788	endoplasmic reticulum lumen	TXNDC12/COL1A1/COL3A1/APOE/COL6A1/PRKCSH/HSP90B1/IGFBP4	8	0.097561	4.97875e-05	0.000713621
Weak_Up_Trend	CC	GO:0043202	lysosomal lumen	AGRN/CTSD/HSPA8/PRELP/NEU1	5	0.0609756	5.78608e-05	0.000765542
Weak_Up_Trend	CC	GO:0042470	melanosome	APOE/CTSD/HSPA8/HSP90B1/YWHAB	5	0.0609756	0.000109177	0.00125189
Weak_Up_Trend	CC	GO:0048770	pigment granule	APOE/CTSD/HSPA8/HSP90B1/YWHAB	5	0.0609756	0.000109177	0.00125189
Weak_Up_Trend	CC	GO:0101002	ficolin-1-rich granule	IDH1/LRG1/FTH1/CTSD/HSPA8/PGM1	6	0.0731707	0.000128866	0.00138531
Weak_Up_Trend	CC	GO:0042581	specific granule	LRG1/CTSD/ELANE/NEU1/RETN	5	0.0609756	0.000570665	0.00577378
Weak_Up_Trend	CC	GO:0070820	tertiary granule	IDH1/LRG1/FTH1/CTSD/PGM1	5	0.0609756	0.000638269	0.00609902
Weak_Up_Trend	CC	GO:0005796	Golgi lumen	AGRN/PRELP/DEFA1B/SDF4	4	0.0487805	0.0010384	0.00917139
Weak_Up_Trend	CC	GO:0005583	fibrillar collagen trimer	COL1A1/COL3A1	2	0.0243902	0.00111976	0.00917139
Weak_Up_Trend	CC	GO:0098643	banded collagen fibril	COL1A1/COL3A1	2	0.0243902	0.00111976	0.00917139
Weak_Up_Trend	CC	GO:0099523	presynaptic cytosol	HSPA8/GDI1	2	0.0243902	0.00131975	0.0103181
Weak_Up_Trend	CC	GO:0099522	cytosolic region	HSPA8/GDI1	2	0.0243902	0.00284638	0.0212859
Weak_Up_Trend	CC	GO:0098644	complex of collagen trimers	COL1A1/COL3A1	2	0.0243902	0.00347657	0.0249154
Weak_Up_Trend	CC	GO:0071682	endocytic vesicle lumen	APOE/HSP90B1	2	0.0243902	0.00416572	0.0286601
Weak_Up_Trend	CC	GO:0005581	collagen trimer	COL1A1/COL3A1/COL6A1	3	0.0365854	0.00551087	0.0364183
Weak_Up_Trend	CC	GO:0034364	high-density lipoprotein particle	APOE/SAA2	2	0.0243902	0.00571683	0.0364183
Weak_Up_Trend	MF	GO:0005201	extracellular matrix structural constituent	AGRN/COL1A1/COL3A1/COL6A1/PRELP/FBLN2/CRELD1	7	0.0823529	1.23157e-05	0.00187408
Weak_Up_Trend	MF	GO:0048407	platelet-derived growth factor binding	COL1A1/COL3A1/COL6A1	3	0.0352941	1.53613e-05	0.00187408
Weak_Up_Trend	MF	GO:0051287	NAD binding	IDH1/ALDH1A1/LDHB/QDPR	4	0.0470588	9.75921e-05	0.00793749
Weak_Up_Trend	MF	GO:0019838	growth factor binding	COL1A1/COL3A1/COL6A1/IGFBP4/HTRA1	5	0.0588235	0.000367686	0.0224288
Weak_Up_Trend	MF	GO:0016209	antioxidant activity	SOD1/APOE/GPX3/TXNRD1	4	0.0470588	0.000567474	0.0243404
Weak_Up_Trend	MF	GO:0043394	proteoglycan binding	AGRN/APOE/PTPRF	3	0.0352941	0.000611446	0.0243404
Weak_Up_Trend	MF	GO:0005539	glycosaminoglycan binding	AGRN/APOE/REG1A/ELANE/PTPRF/PRELP	6	0.0705882	0.000724633	0.0243404
Weak_Up_Trend	MF	GO:0030020	extracellular matrix structural constituent conferring tensile strength	COL1A1/COL3A1/COL6A1	3	0.0352941	0.000897802	0.0243404
Weak_Up_Trend	MF	GO:0140662	ATP-dependent protein folding chaperone	HSPA8/HSP90B1/HSPE1	3	0.0352941	0.000897802	0.0243404
Weak_Up_Trend	MF	GO:1901681	sulfur compound binding	AGRN/APOE/FTH1/ELANE/PTPRF/PRELP	6	0.0705882	0.00155173	0.0378623
Weak_Up_Trend	MF	GO:0008494	translation activator activity	PABPC1/PAIP1	2	0.0235294	0.00185737	0.0406791
Weak_Up_Trend	MF	GO:0016667	oxidoreductase activity, acting on a sulfur group of donors	TXNDC12/SELENBP1/TXNRD1	3	0.0352941	0.00200061	0.0406791
Weak_Up_Trend	MF	GO:0030170	pyridoxal phosphate binding	PYGB/PHYKPL/PSAT1	3	0.0352941	0.002221	0.0407239
Weak_Up_Trend	MF	GO:0070279	vitamin B6 binding	PYGB/PHYKPL/PSAT1	3	0.0352941	0.00233662	0.0407239
Weak_Up_Trend	KEGG	hsa04820	Cytoskeleton in muscle cells	AGRN/COL1A1/COL3A1/TPM3/ITGA5/COL6A1/FBLN2/PDLIM5	8	0.145455	8.36129e-05	0.014047
Weak_Up_Trend	Reactome	R-HSA-1474244	Extracellular matrix organization	AGRN/COL1A1/COL3A1/CAPNS1/CTSD/ELANE/ITGA5/COL6A1/VCAM1/CAST/FBLN2/PHYKPL/HTRA1	13	0.209677	9.36741e-09	6.46351e-06
Weak_Up_Trend	Reactome	R-HSA-3000480	Scavenging by Class A Receptors	COL1A1/COL3A1/APOE/FTH1/HSP90B1	5	0.0806452	5.38974e-08	1.84472e-05
Weak_Up_Trend	Reactome	R-HSA-1474228	Degradation of the extracellular matrix	COL1A1/COL3A1/CAPNS1/CTSD/ELANE/COL6A1/CAST/PHYKPL/HTRA1	9	0.145161	8.02052e-08	1.84472e-05
Weak_Up_Trend	Reactome	R-HSA-2173782	Binding and Uptake of Ligands by Scavenger Receptors	COL1A1/COL3A1/APOE/FTH1/HSP90B1/CD163	6	0.0967742	1.14837e-07	1.98094e-05
Weak_Up_Trend	Reactome	R-HSA-6798695	Neutrophil degranulation	IDH1/LRG1/FTH1/CTSD/ELANE/HSPA8/PYGB/PRTN3/PGM1/DEFA1B/S100A12/FABP5/NEU1/RETN	14	0.225806	3.42433e-07	4.72557e-05
Weak_Up_Trend	Reactome	R-HSA-1442490	Collagen degradation	COL1A1/COL3A1/CTSD/ELANE/COL6A1/PHYKPL	6	0.0967742	1.49016e-06	0.000171369
Weak_Up_Trend	Reactome	R-HSA-216083	Integrin cell surface interactions	AGRN/COL1A1/COL3A1/ITGA5/COL6A1/VCAM1	6	0.0967742	7.9273e-06	0.000781405
Weak_Up_Trend	Reactome	R-HSA-450531	Regulation of mRNA stability by proteins that bind AU-rich elements	UBB/HSPA8/PABPC1/YWHAB/PSME2	5	0.0806452	0.000134624	0.0116113
Weak_Up_Trend	Reactome	R-HSA-71387	Metabolism of carbohydrates	AGRN/ALDH1A1/UBB/PYGB/PKLR/PGM1/MDH2/PRELP	8	0.129032	0.000251618	0.0183054
Weak_Up_Trend	Reactome	R-HSA-450408	AUF1 (hnRNP D0) binds and destabilizes mRNA	UBB/HSPA8/PABPC1/PSME2	4	0.0645161	0.000274088	0.0183054
Weak_Up_Trend	Reactome	R-HSA-449147	Signaling by Interleukins	SOD1/UBB/HSPA8/HSP90B1/LBP/VCAM1/PRTN3/GRB2/S100A12/PSME2	10	0.16129	0.000291825	0.0183054
Weak_Up_Trend	Reactome	R-HSA-375165	NCAM signaling for neurite out-growth	AGRN/COL3A1/COL6A1/GRB2	4	0.0645161	0.000431569	0.0243268
Weak_Up_Trend	Reactome	R-HSA-8982491	Glycogen metabolism	UBB/PYGB/PGM1	3	0.0483871	0.000458331	0.0243268
Weak_Up_Trend	Reactome	R-HSA-9683701	Translation of Structural Proteins	UBB/PRKCSH/ST6GAL1	3	0.0483871	0.000567967	0.0279927
Weak_Up_Trend	Reactome	R-HSA-9711123	Cellular response to chemical stress	IDH1/SOD1/UBB/GPX3/TXNRD1/PSME2	6	0.0967742	0.000879202	0.0369545
Weak_Up_Trend	Reactome	R-HSA-3000178	ECM proteoglycans	AGRN/COL1A1/COL3A1/COL6A1	4	0.0645161	0.000879961	0.0369545
Weak_Up_Trend	Reactome	R-HSA-198933	Immunoregulatory interactions between a Lymphoid and a non-Lymphoid cell	COL1A1/COL3A1/VCAM1/LILRA2/NECTIN2	5	0.0806452	0.000940415	0.0369545
Weak_Up_Trend	Reactome	R-HSA-6806834	Signaling by MET	COL1A1/COL3A1/UBB/GRB2	4	0.0645161	0.00101759	0.0369545
Weak_Up_Trend	Reactome	R-HSA-9759194	Nuclear events mediated by NFE2L2	IDH1/UBB/TXNRD1/PSME2	4	0.0645161	0.00101759	0.0369545
Weak_Up_Trend	Reactome	R-HSA-3299685	Detoxification of Reactive Oxygen Species	SOD1/GPX3/TXNRD1	3	0.0483871	0.00116948	0.040063
Weak_Up_Trend	Reactome	R-HSA-9678108	SARS-CoV-1 Infection	UBB/PRKCSH/ST6GAL1/PKLR/YWHAB	5	0.0806452	0.00121931	0.040063
Weak_Up_Trend	Reactome	R-HSA-8875878	MET promotes cell motility	COL1A1/COL3A1/GRB2	3	0.0483871	0.00157887	0.0495192
Strong_Down_Trend	BP	GO:0010466	negative regulation of peptidase activity	KNG1/AHSG/HRG/SERPINA5/SERPINA7/SERPINA6/SERPINF2/ECM1/FETUB	9	0.28125	1.58173e-10	6.22223e-08
Strong_Down_Trend	BP	GO:0051346	negative regulation of hydrolase activity	KNG1/APOA2/AHSG/HRG/SERPINA5/SERPINA7/SERPINA6/SERPINF2/ECM1/FETUB	10	0.3125	1.88697e-10	6.22223e-08
Strong_Down_Trend	BP	GO:0010951	negative regulation of endopeptidase activity	KNG1/AHSG/HRG/SERPINA5/SERPINA7/SERPINA6/SERPINF2/FETUB	8	0.25	2.20646e-10	6.22223e-08
Strong_Down_Trend	BP	GO:0045861	negative regulation of proteolysis	KNG1/AHSG/HRG/SERPINA5/SERPINA7/SERPINA6/SERPINF2/ECM1/FETUB	9	0.28125	3.04023e-09	6.43008e-07
Strong_Down_Trend	BP	GO:0052547	regulation of peptidase activity	KNG1/AHSG/HRG/SERPINA5/SERPINA7/SERPINA6/SERPINF2/ECM1/FETUB	9	0.28125	2.7288e-08	4.61712e-06
Strong_Down_Trend	BP	GO:0052548	regulation of endopeptidase activity	KNG1/AHSG/HRG/SERPINA5/SERPINA7/SERPINA6/SERPINF2/FETUB	8	0.25	7.47834e-08	1.05445e-05
Strong_Down_Trend	BP	GO:0030193	regulation of blood coagulation	PLG/KNG1/HRG/SERPINF2/F7	5	0.15625	1.21047e-07	1.21019e-05
Strong_Down_Trend	BP	GO:1900046	regulation of hemostasis	PLG/KNG1/HRG/SERPINF2/F7	5	0.15625	1.39596e-07	1.21019e-05
Strong_Down_Trend	BP	GO:0030194	positive regulation of blood coagulation	PLG/HRG/SERPINF2/F7	4	0.125	1.43049e-07	1.21019e-05
Strong_Down_Trend	BP	GO:1900048	positive regulation of hemostasis	PLG/HRG/SERPINF2/F7	4	0.125	1.43049e-07	1.21019e-05
Strong_Down_Trend	BP	GO:0050818	regulation of coagulation	PLG/KNG1/HRG/SERPINF2/F7	5	0.15625	1.71576e-07	1.31957e-05
Strong_Down_Trend	BP	GO:0050820	positive regulation of coagulation	PLG/HRG/SERPINF2/F7	4	0.125	1.91004e-07	1.34658e-05
Strong_Down_Trend	BP	GO:0051918	negative regulation of fibrinolysis	PLG/HRG/SERPINF2	3	0.09375	1.30458e-06	8.48983e-05
Strong_Down_Trend	BP	GO:0030195	negative regulation of blood coagulation	PLG/KNG1/HRG/SERPINF2	4	0.125	1.56693e-06	9.46871e-05
Strong_Down_Trend	BP	GO:1900047	negative regulation of hemostasis	PLG/KNG1/HRG/SERPINF2	4	0.125	1.69824e-06	9.57805e-05
Strong_Down_Trend	BP	GO:0007596	blood coagulation	F13A1/PLG/KNG1/HRG/SERPINF2/F7	6	0.1875	1.98142e-06	0.000102827
Strong_Down_Trend	BP	GO:0050819	negative regulation of coagulation	PLG/KNG1/HRG/SERPINF2	4	0.125	2.14139e-06	0.000102827
Strong_Down_Trend	BP	GO:0050817	coagulation	F13A1/PLG/KNG1/HRG/SERPINF2/F7	6	0.1875	2.25181e-06	0.000102827
Strong_Down_Trend	BP	GO:0007599	hemostasis	F13A1/PLG/KNG1/HRG/SERPINF2/F7	6	0.1875	2.30935e-06	0.000102827
Strong_Down_Trend	BP	GO:0061041	regulation of wound healing	PLG/KNG1/HRG/SERPINF2/F7	5	0.15625	3.44498e-06	0.00014386
Strong_Down_Trend	BP	GO:0051917	regulation of fibrinolysis	PLG/HRG/SERPINF2	3	0.09375	3.70048e-06	0.00014386
Strong_Down_Trend	BP	GO:0090303	positive regulation of wound healing	PLG/HRG/SERPINF2/F7	4	0.125	3.74105e-06	0.00014386
Strong_Down_Trend	BP	GO:1903036	positive regulation of response to wounding	PLG/HRG/SERPINF2/F7	4	0.125	8.46015e-06	0.000311187
Strong_Down_Trend	BP	GO:0061045	negative regulation of wound healing	PLG/KNG1/HRG/SERPINF2	4	0.125	9.38347e-06	0.000330767
Strong_Down_Trend	BP	GO:1903034	regulation of response to wounding	PLG/KNG1/HRG/SERPINF2/F7	5	0.15625	9.87964e-06	0.000334327
Strong_Down_Trend	BP	GO:0042730	fibrinolysis	PLG/HRG/SERPINF2	3	0.09375	1.31258e-05	0.000427094
Strong_Down_Trend	BP	GO:1903035	negative regulation of response to wounding	PLG/KNG1/HRG/SERPINF2	4	0.125	1.88632e-05	0.000591048
Strong_Down_Trend	BP	GO:0050878	regulation of body fluid levels	F13A1/PLG/KNG1/HRG/SERPINF2/F7	6	0.1875	3.01988e-05	0.000912435
Strong_Down_Trend	BP	GO:0006959	humoral immune response	TF/ANG/HRG/CR2/CFP	5	0.15625	6.28599e-05	0.00183378
Strong_Down_Trend	BP	GO:0042060	wound healing	F13A1/PLG/KNG1/HRG/SERPINF2/F7	6	0.1875	8.95464e-05	0.00252521
Strong_Down_Trend	BP	GO:0034370	triglyceride-rich lipoprotein particle remodeling	APOA2/CETP	2	0.0625	0.000186953	0.00494257
Strong_Down_Trend	BP	GO:0034372	very-low-density lipoprotein particle remodeling	APOA2/CETP	2	0.0625	0.000186953	0.00494257
Strong_Down_Trend	BP	GO:0050766	positive regulation of phagocytosis	APOA2/AHSG/CFP	3	0.09375	0.00026451	0.00678106
Strong_Down_Trend	BP	GO:0034374	low-density lipoprotein particle remodeling	APOA2/CETP	2	0.0625	0.000338457	0.00818099
Strong_Down_Trend	BP	GO:0034375	high-density lipoprotein particle remodeling	APOA2/CETP	2	0.0625	0.000338457	0.00818099
Strong_Down_Trend	BP	GO:0006957	complement activation, alternative pathway	CR2/CFP	2	0.0625	0.000430607	0.0101193
Strong_Down_Trend	BP	GO:0043691	reverse cholesterol transport	APOA2/CETP	2	0.0625	0.000533594	0.0122006
Strong_Down_Trend	BP	GO:0030502	negative regulation of bone mineralization	AHSG/ECM1	2	0.0625	0.000589129	0.0127796
Strong_Down_Trend	BP	GO:2000047	regulation of cell-cell adhesion mediated by cadherin	PLG/SERPINF2	2	0.0625	0.000589129	0.0127796
Strong_Down_Trend	BP	GO:0006909	phagocytosis	APOA2/AHSG/CFP/PLD4	4	0.125	0.000685334	0.0141545
Strong_Down_Trend	BP	GO:0050764	regulation of phagocytosis	APOA2/AHSG/CFP	3	0.09375	0.000685974	0.0141545
Strong_Down_Trend	BP	GO:0002526	acute inflammatory response	APOA2/AHSG/SERPINF2	3	0.09375	0.000974936	0.0192488
Strong_Down_Trend	BP	GO:0046339	diacylglycerol metabolic process	APOA2/ANG	2	0.0625	0.000978369	0.0192488
Strong_Down_Trend	BP	GO:0051702	biological process involved in interaction with symbiont	PLG/HRG/YTHDC2	3	0.09375	0.00107715	0.0207107
Strong_Down_Trend	BP	GO:0034368	protein-lipid complex remodeling	APOA2/CETP	2	0.0625	0.00120861	0.021755
Strong_Down_Trend	BP	GO:0034369	plasma lipoprotein particle remodeling	APOA2/CETP	2	0.0625	0.00120861	0.021755
Strong_Down_Trend	BP	GO:0070168	negative regulation of biomineral tissue development	AHSG/ECM1	2	0.0625	0.00120861	0.021755
Strong_Down_Trend	BP	GO:0019730	antimicrobial humoral response	TF/ANG/HRG	3	0.09375	0.00130139	0.0229371
Strong_Down_Trend	BP	GO:0006639	acylglycerol metabolic process	APOA2/ANG/CETP	3	0.09375	0.0013617	0.023099
Strong_Down_Trend	BP	GO:0034367	protein-containing complex remodeling	APOA2/CETP	2	0.0625	0.00137515	0.023099
Strong_Down_Trend	BP	GO:0006638	neutral lipid metabolic process	APOA2/ANG/CETP	3	0.09375	0.0013925	0.023099
Strong_Down_Trend	BP	GO:0007162	negative regulation of cell adhesion	PLG/KNG1/HRG/CTLA4	4	0.125	0.00192275	0.0310514
Strong_Down_Trend	BP	GO:0044403	biological process involved in symbiotic interaction	PLG/HRG/CR2/YTHDC2	4	0.125	0.0019453	0.0310514
Strong_Down_Trend	BP	GO:0030279	negative regulation of ossification	AHSG/ECM1	2	0.0625	0.00203904	0.031945
Strong_Down_Trend	BP	GO:0008202	steroid metabolic process	APOA2/GC/SERPINA6/CETP	4	0.125	0.00218104	0.0335484
Strong_Down_Trend	BP	GO:0002440	production of molecular mediator of immune response	IGLV2-8/APOA2/IGKV4-1/IGLV1-40	4	0.125	0.00230603	0.0348375
Strong_Down_Trend	BP	GO:0071827	plasma lipoprotein particle organization	APOA2/CETP	2	0.0625	0.00282679	0.0419554
Strong_Down_Trend	BP	GO:0006953	acute-phase response	AHSG/SERPINF2	2	0.0625	0.0030742	0.0440809
Strong_Down_Trend	BP	GO:0044331	cell-cell adhesion mediated by cadherin	PLG/SERPINF2	2	0.0625	0.0030742	0.0440809
Strong_Down_Trend	BP	GO:0071825	protein-lipid complex subunit organization	APOA2/CETP	2	0.0625	0.00320158	0.0451423
Strong_Down_Trend	BP	GO:0048660	regulation of smooth muscle cell proliferation	ANG/SERPINF2/IGFBP3	3	0.09375	0.00336942	0.04673
Strong_Down_Trend	BP	GO:0120009	intermembrane lipid transfer	APOA2/CETP	2	0.0625	0.00346368	0.0472625
Strong_Down_Trend	BP	GO:0048659	smooth muscle cell proliferation	ANG/SERPINF2/IGFBP3	3	0.09375	0.00358908	0.0474454
Strong_Down_Trend	BP	GO:0048599	oocyte development	ANG/YTHDC2	2	0.0625	0.00359838	0.0474454
Strong_Down_Trend	BP	GO:0048771	tissue remodeling	PLG/TF/HRG	3	0.09375	0.00364533	0.0474454
Strong_Down_Trend	CC	GO:0072562	blood microparticle	F13A1/PLG/KNG1/APOA2/AHSG/ALB/GC/TF/HRG/IGKV4-1/SERPINF2	11	0.333333	4.02922e-16	3.86805e-14
Strong_Down_Trend	CC	GO:0031091	platelet alpha granule	F13A1/PLG/KNG1/AHSG/ALB/HRG/SERPINA5/SERPINF2	8	0.242424	2.05778e-12	6.60439e-11
Strong_Down_Trend	CC	GO:0034774	secretory granule lumen	F13A1/PLG/KNG1/AHSG/ALB/TF/HRG/SERPINF2/CFP/ECM1/GGH	11	0.333333	2.91096e-12	6.60439e-11
Strong_Down_Trend	CC	GO:0060205	cytoplasmic vesicle lumen	F13A1/PLG/KNG1/AHSG/ALB/TF/HRG/SERPINF2/CFP/ECM1/GGH	11	0.333333	3.21865e-12	6.60439e-11
Strong_Down_Trend	CC	GO:0031983	vesicle lumen	F13A1/PLG/KNG1/AHSG/ALB/TF/HRG/SERPINF2/CFP/ECM1/GGH	11	0.333333	3.43979e-12	6.60439e-11
Strong_Down_Trend	CC	GO:0031093	platelet alpha granule lumen	F13A1/PLG/KNG1/AHSG/ALB/HRG/SERPINF2	7	0.212121	1.61959e-11	2.59134e-10
Strong_Down_Trend	CC	GO:0062023	collagen-containing extracellular matrix	F13A1/PLG/KNG1/AHSG/ANG/HRG/SERPINA5/SERPINF2/F7/CFP/ECM1	11	0.333333	4.47428e-11	6.13615e-10
Strong_Down_Trend	CC	GO:0005788	endoplasmic reticulum lumen	KNG1/APOA2/AHSG/ALB/TF/F7/IGFBP3/CFP	8	0.242424	3.82312e-08	4.58775e-07
Strong_Down_Trend	CC	GO:0019814	immunoglobulin complex	IGLV2-8/IGKV4-1/IGLV1-40	3	0.0909091	0.000796606	0.00849713
Strong_Down_Trend	CC	GO:0034364	high-density lipoprotein particle	APOA2/CETP	2	0.0606061	0.000947615	0.00909711
Strong_Down_Trend	CC	GO:0034358	plasma lipoprotein particle	APOA2/CETP	2	0.0606061	0.00168475	0.013478
Strong_Down_Trend	CC	GO:1990777	lipoprotein particle	APOA2/CETP	2	0.0606061	0.00168475	0.013478
Strong_Down_Trend	CC	GO:0032994	protein-lipid complex	APOA2/CETP	2	0.0606061	0.00197532	0.014587
Strong_Down_Trend	CC	GO:1904724	tertiary granule lumen	CFP/GGH	2	0.0606061	0.00389237	0.0266906
Strong_Down_Trend	CC	GO:0035580	specific granule lumen	CFP/GGH	2	0.0606061	0.00492012	0.0314888
Strong_Down_Trend	CC	GO:0009897	external side of plasma membrane	PLG/TF/SERPINA5/CTLA4	4	0.121212	0.00554961	0.0332977
Strong_Down_Trend	MF	GO:0004866	endopeptidase inhibitor activity	KNG1/AHSG/HRG/SERPINA5/SERPINA7/SERPINA6/SERPINF2/FETUB	8	0.242424	5.97746e-10	4.58341e-08
Strong_Down_Trend	MF	GO:0030414	peptidase inhibitor activity	KNG1/AHSG/HRG/SERPINA5/SERPINA7/SERPINA6/SERPINF2/FETUB	8	0.242424	8.19293e-10	4.58341e-08
Strong_Down_Trend	MF	GO:0061135	endopeptidase regulator activity	KNG1/AHSG/HRG/SERPINA5/SERPINA7/SERPINA6/SERPINF2/FETUB	8	0.242424	1.10889e-09	4.58341e-08
Strong_Down_Trend	MF	GO:0061134	peptidase regulator activity	KNG1/AHSG/HRG/SERPINA5/SERPINA7/SERPINA6/SERPINF2/FETUB	8	0.242424	5.67115e-09	1.75806e-07
Strong_Down_Trend	MF	GO:0004857	enzyme inhibitor activity	KNG1/APOA2/AHSG/HRG/SERPINA5/SERPINA7/SERPINA6/SERPINF2/FETUB	9	0.272727	9.5972e-09	2.38011e-07
Strong_Down_Trend	MF	GO:0004867	serine-type endopeptidase inhibitor activity	HRG/SERPINA5/SERPINA7/SERPINA6/SERPINF2	5	0.151515	5.99871e-07	1.23973e-05
Strong_Down_Trend	MF	GO:0004869	cysteine-type endopeptidase inhibitor activity	KNG1/AHSG/HRG/FETUB	4	0.121212	2.56174e-06	4.53794e-05
Strong_Down_Trend	MF	GO:0031210	phosphatidylcholine binding	APOA2/SERPINA5/CETP	3	0.0909091	2.07491e-05	0.000321611
Strong_Down_Trend	MF	GO:0005496	steroid binding	APOA2/GC/SERPINA6/CETP	4	0.121212	2.88076e-05	0.000396904
Strong_Down_Trend	MF	GO:0003823	antigen binding	PLG/IGLV2-8/IGKV4-1/IGLV1-40	4	0.121212	5.7333e-05	0.000710929
Strong_Down_Trend	MF	GO:1901681	sulfur compound binding	KNG1/TF/ANG/HRG/SERPINA5	5	0.151515	0.000110091	0.00120278
Strong_Down_Trend	MF	GO:0050997	quaternary ammonium group binding	APOA2/SERPINA5/CETP	3	0.0909091	0.000116398	0.00120278
Strong_Down_Trend	MF	GO:0008201	heparin binding	KNG1/ANG/HRG/SERPINA5	4	0.121212	0.000224586	0.00214221
Strong_Down_Trend	MF	GO:0120020	cholesterol transfer activity	APOA2/CETP	2	0.0606061	0.000706902	0.00599351
Strong_Down_Trend	MF	GO:0005539	glycosaminoglycan binding	KNG1/ANG/HRG/SERPINA5	4	0.121212	0.000760957	0.00599351
Strong_Down_Trend	MF	GO:0120015	sterol transfer activity	APOA2/CETP	2	0.0606061	0.000773356	0.00599351
Strong_Down_Trend	MF	GO:0015248	sterol transporter activity	APOA2/CETP	2	0.0606061	0.00189784	0.013222
Strong_Down_Trend	MF	GO:0002020	protease binding	SERPINA5/SERPINF2/ECM1	3	0.0909091	0.00191933	0.013222
Strong_Down_Trend	MF	GO:0015485	cholesterol binding	APOA2/CETP	2	0.0606061	0.00363278	0.0234163
Strong_Down_Trend	MF	GO:0120013	lipid transfer activity	APOA2/CETP	2	0.0606061	0.00377682	0.0234163
Strong_Down_Trend	MF	GO:0032934	sterol binding	APOA2/CETP	2	0.0606061	0.00502314	0.0296605
Strong_Down_Trend	MF	GO:0005507	copper ion binding	ALB/ANG	2	0.0606061	0.00553298	0.0311859
Strong_Down_Trend	MF	GO:0140272	exogenous protein binding	ALB/CR2	2	0.0606061	0.00863084	0.0465315
Strong_Down_Trend	MF	GO:0033293	monocarboxylic acid binding	ALB/SERPINA5	2	0.0606061	0.00906181	0.0468193
Strong_Down_Trend	KEGG	hsa04610	Complement and coagulation cascades	F13A1/PLG/KNG1/SERPINA5/SERPINF2/F7/CR2	7	0.35	5.29927e-10	2.01372e-08
Strong_Down_Trend	Reactome	R-HSA-114608	Platelet degranulation	F13A1/PLG/KNG1/AHSG/ALB/TF/HRG/SERPINF2/ECM1	9	0.375	3.69938e-12	4.05593e-10
Strong_Down_Trend	Reactome	R-HSA-76005	Response to elevated platelet cytosolic Ca2+	F13A1/PLG/KNG1/AHSG/ALB/TF/HRG/SERPINF2/ECM1	9	0.375	5.23346e-12	4.05593e-10
Strong_Down_Trend	Reactome	R-HSA-76002	Platelet activation, signaling and aggregation	F13A1/PLG/KNG1/AHSG/ALB/TF/HRG/SERPINF2/ECM1	9	0.375	2.20549e-09	1.1395e-07
Strong_Down_Trend	Reactome	R-HSA-381426	Regulation of Insulin-like Growth Factor (IGF) transport and uptake by Insulin-like Growth Factor Binding Proteins (IGFBPs)	PLG/KNG1/APOA2/AHSG/ALB/TF/IGFBP3	7	0.291667	6.26533e-09	2.42782e-07
Strong_Down_Trend	Reactome	R-HSA-8957275	Post-translational protein phosphorylation	KNG1/APOA2/AHSG/ALB/TF/IGFBP3	6	0.25	9.3004e-08	2.88312e-06
Strong_Down_Trend	Reactome	R-HSA-140877	Formation of Fibrin Clot (Clotting Cascade)	F13A1/KNG1/SERPINA5/F7	4	0.166667	1.38446e-06	3.57652e-05
Strong_Down_Trend	Reactome	R-HSA-75205	Dissolution of Fibrin Clot	PLG/HRG/SERPINF2	3	0.125	2.60471e-06	5.76758e-05
Strong_Down_Trend	Reactome	R-HSA-8963899	Plasma lipoprotein remodeling	APOA2/ALB/CETP	3	0.125	5.2877e-05	0.00102449
Strong_Down_Trend	Reactome	R-HSA-8964058	HDL remodeling	ALB/CETP	2	0.0833333	0.000204792	0.00317427
Strong_Down_Trend	Reactome	R-HSA-9757110	Prednisone ADME	ALB/SERPINA6	2	0.0833333	0.000204792	0.00317427
Strong_Down_Trend	Reactome	R-HSA-174824	Plasma lipoprotein assembly, remodeling, and clearance	APOA2/ALB/CETP	3	0.125	0.000562531	0.00792658
Strong_Down_Trend	Reactome	R-HSA-140875	Common Pathway of Fibrin Clot Formation	F13A1/SERPINA5	2	0.0833333	0.00103452	0.0133625
Strong_Down_Trend	Reactome	R-HSA-140837	Intrinsic Pathway of Fibrin Clot Formation	KNG1/SERPINA5	2	0.0833333	0.00113153	0.0134913
Strong_Down_Trend	Reactome	R-HSA-8957322	Metabolism of steroids	ALB/GC/SERPINA6	3	0.125	0.00443971	0.0483828
Strong_Down_Trend	Reactome	R-HSA-977606	Regulation of Complement cascade	CR2/CFP	2	0.0833333	0.00468221	0.0483828
Strong_Up_Trend	BP	GO:0052547	regulation of peptidase activity	PAPLN/SERPINA3/TIMP1/CST3/CSTB/S100A8/SERPINE1/S100A9/GPI/CTSB/FURIN/MMP9/PSMA3/PSMB8/PSMB9/CCN2/SERPINB1/SFN/PSME1/NCSTN/PYCARD	21	0.114754	1.3379e-09	3.76352e-06
Strong_Up_Trend	BP	GO:0052548	regulation of endopeptidase activity	SERPINA3/TIMP1/CST3/S100A8/SERPINE1/S100A9/GPI/FURIN/MMP9/PSMA3/PSMB8/PSMB9/CCN2/SERPINB1/SFN/PSME1/NCSTN/PYCARD	18	0.0983607	6.18469e-09	8.69877e-06
Strong_Up_Trend	BP	GO:2001044	regulation of integrin-mediated signaling pathway	TIMP1/LAMB1/LAMC1/NID1/LAMA2/CD177	6	0.0327869	5.44553e-08	4.77668e-05
Strong_Up_Trend	BP	GO:0030198	extracellular matrix organization	AGT/CST3/LAMB1/COL1A2/CTSG/FURIN/LAMC1/LCP1/NID1/MMP9/B4GALT1/LAMA2/PTX3/CCN2/ADAMTSL2/MMP19	16	0.0874317	8.9438e-08	4.77668e-05
Strong_Up_Trend	BP	GO:0043062	extracellular structure organization	AGT/CST3/LAMB1/COL1A2/CTSG/FURIN/LAMC1/LCP1/NID1/MMP9/B4GALT1/LAMA2/PTX3/CCN2/ADAMTSL2/MMP19	16	0.0874317	9.34238e-08	4.77668e-05
Strong_Up_Trend	BP	GO:0045229	external encapsulating structure organization	AGT/CST3/LAMB1/COL1A2/CTSG/FURIN/LAMC1/LCP1/NID1/MMP9/B4GALT1/LAMA2/PTX3/CCN2/ADAMTSL2/MMP19	16	0.0874317	1.01884e-07	4.77668e-05
Strong_Up_Trend	BP	GO:0050727	regulation of inflammatory response	ADA/AGT/LDLR/S100A8/SERPINE1/S100A9/LGALS1/FURIN/SAA1/MMP9/TNC/PSMA1/PSMB4/CCN3/PSMA6/TNFAIP6/IL1RL1/PYCARD	18	0.0983607	1.49058e-07	5.98999e-05
Strong_Up_Trend	BP	GO:0032963	collagen metabolic process	CST3/ARG1/CTSB/COL1A2/VIM/FURIN/MMP9/CCN2/MMP19	9	0.0491803	1.19453e-06	0.000420025
Strong_Up_Trend	BP	GO:0007229	integrin-mediated signaling pathway	TIMP1/LAMB1/LAMC1/ITGAM/NID1/LAMA2/CCN2/ADAM9/CD177	9	0.0491803	1.62247e-06	0.000507113
Strong_Up_Trend	BP	GO:0022617	extracellular matrix disassembly	CST3/CTSG/FURIN/LAMC1/LCP1/MMP9/MMP19	7	0.0382514	2.46649e-06	0.000693823
Strong_Up_Trend	BP	GO:0110011	regulation of basement membrane organization	LAMB1/LAMC1/NID1/LAMA2	4	0.0218579	2.82687e-06	0.000722907
Strong_Up_Trend	BP	GO:0002237	response to molecule of bacterial origin	SOD2/ARG1/S100A8/SERPINE1/MPO/S100A9/CTSG/VIM/MRC1/ADM/DEFA5/ADAM9/HAVCR2/CYRIB/PYCARD	15	0.0819672	3.51405e-06	0.000823752
Strong_Up_Trend	BP	GO:0009620	response to fungus	ARG1/S100A8/MPO/S100A9/CTSG/PTX3/DEFA5	7	0.0382514	4.18489e-06	0.000905547
Strong_Up_Trend	BP	GO:2001046	positive regulation of integrin-mediated signaling pathway	LAMB1/LAMC1/NID1/LAMA2	4	0.0218579	6.03118e-06	0.00115429
Strong_Up_Trend	BP	GO:0006520	amino acid metabolic process	GLUD1/ASL/ARG1/DLD/FAH/GOT1/WARS1/GPT/HPD/GSS/CARS1/ACY1/BHMT2	13	0.0710383	6.15511e-06	0.00115429
Strong_Up_Trend	BP	GO:0050900	leukocyte migration	ADA/S100A8/SERPINE1/ICAM1/S100A9/CTSG/SAA1/B4GALT1/CALR/SFTPD/CCN3/TNFAIP6/CD177/PYCARD/LYVE1	15	0.0819672	8.28316e-06	0.00139072
Strong_Up_Trend	BP	GO:0032496	response to lipopolysaccharide	SOD2/ARG1/S100A8/SERPINE1/MPO/S100A9/CTSG/VIM/MRC1/ADM/DEFA5/ADAM9/HAVCR2/PYCARD	14	0.0765027	8.40461e-06	0.00139072
Strong_Up_Trend	BP	GO:0044403	biological process involved in symbiotic interaction	LDLR/ARG1/ICAM1/P4HB/CTSB/CTSG/LGALS1/FURIN/PVR/MRC1/PTX3/SFTPD/DEFA5	13	0.0710383	1.39281e-05	0.00217665
Strong_Up_Trend	BP	GO:0050832	defense response to fungus	ARG1/S100A8/MPO/S100A9/CTSG/DEFA5	6	0.0327869	1.79604e-05	0.00265908
Strong_Up_Trend	BP	GO:0046718	viral entry into host cell	LDLR/ICAM1/P4HB/CTSB/LGALS1/FURIN/PVR/MRC1/PTX3	9	0.0491803	2.08402e-05	0.00293118
Strong_Up_Trend	BP	GO:0010466	negative regulation of peptidase activity	PAPLN/SERPINA3/TIMP1/CST3/CSTB/SERPINE1/GPI/CTSB/MMP9/SERPINB1/SFN	11	0.0601093	2.26403e-05	0.00303272
Strong_Up_Trend	BP	GO:1903053	regulation of extracellular matrix organization	AGT/CST3/LAMB1/LAMC1/NID1/LAMA2	6	0.0327869	2.43235e-05	0.00311009
Strong_Up_Trend	BP	GO:0002683	negative regulation of immune system process	FSTL3/ADA/LDLR/ARG1/CTSG/FURIN/CD59/EZR/PSMA1/PSMB4/SFTPD/CCN3/TNFAIP6/IL1RL1/HAVCR2/VSIG4	16	0.0874317	2.63341e-05	0.00322078
Strong_Up_Trend	BP	GO:0043903	regulation of biological process involved in symbiotic interaction	ARG1/P4HB/LGALS1/FURIN/PTX3/SFTPD	6	0.0327869	2.94911e-05	0.00325254
Strong_Up_Trend	BP	GO:0044409	entry into host	LDLR/ICAM1/P4HB/CTSB/LGALS1/FURIN/PVR/MRC1/PTX3	9	0.0491803	2.97085e-05	0.00325254
Strong_Up_Trend	BP	GO:0043161	proteasome-mediated ubiquitin-dependent protein catabolic process	PSMA7/PSMB1/PSMA1/PSMA2/PSMA3/PSMA4/CALR/PSMA5/PSMB4/PSMB6/PSMB5/PSMB3/RAD23B/PSMA6/PSMB7	15	0.0819672	3.0286e-05	0.00325254
Strong_Up_Trend	BP	GO:0032930	positive regulation of superoxide anion generation	AGT/CRP/ITGAM/CD177	4	0.0218579	3.12189e-05	0.00325254
Strong_Up_Trend	BP	GO:0051701	biological process involved in interaction with host	LDLR/ICAM1/P4HB/CTSB/LGALS1/FURIN/PVR/MRC1/PTX3/SFTPD	10	0.0546448	3.80539e-05	0.00373434
Strong_Up_Trend	BP	GO:0051346	negative regulation of hydrolase activity	PAPLN/SERPINA3/TIMP1/CST3/CSTB/SERPINE1/GPI/CTSB/MMP9/PTX3/SERPINB1/SFN/LEPR	13	0.0710383	3.84983e-05	0.00373434
Strong_Up_Trend	BP	GO:0005996	monosaccharide metabolic process	ALDOA/GPI/ALDOC/AKR1B1/B4GALT1/GOT1/GPT/LEPR/HK3/GSTO1/NUDT5	11	0.0601093	4.76495e-05	0.00446794
Strong_Up_Trend	BP	GO:0016051	carbohydrate biosynthetic process	GPI/ALDOC/AKR1B1/B4GALT1/GOT1/GPT/LEPR/PPP1CA/UGP2/EXT2	10	0.0546448	5.25073e-05	0.00476461
Strong_Up_Trend	BP	GO:0044706	multi-multicellular organism process	STC2/AGT/TIMP1/ARG1/CTSB/MMP9/B4GALT1/CALR/ADM/HAVCR2	10	0.0546448	5.67762e-05	0.00490778
Strong_Up_Trend	BP	GO:0032928	regulation of superoxide anion generation	AGT/CRP/ITGAM/CD177	4	0.0218579	5.75744e-05	0.00490778
Strong_Up_Trend	BP	GO:0042554	superoxide anion generation	AGT/CRP/SOD2/ITGAM/CD177	5	0.0273224	6.18293e-05	0.00511547
Strong_Up_Trend	BP	GO:0007159	leukocyte cell-cell adhesion	ADA/ARG1/S100A8/ICAM1/S100A9/CTSG/LGALS1/EZR/SFTPD/CD177/HAVCR2/CYRIB/PYCARD/VSIG4	14	0.0765027	6.43184e-05	0.00516936
Strong_Up_Trend	BP	GO:0030574	collagen catabolic process	CST3/CTSB/FURIN/MMP9/MMP19	5	0.0273224	7.72387e-05	0.00603535
Strong_Up_Trend	BP	GO:0045785	positive regulation of cell adhesion	FSTL3/ADA/P4HB/LAMB1/CTSG/LGALS1/SAA1/LAMC1/NID1/LAMA2/CALR/ADAM9/HAVCR2/CYRIB/PYCARD	15	0.0819672	8.71174e-05	0.00655396
Strong_Up_Trend	BP	GO:0006801	superoxide metabolic process	AGT/CRP/SOD2/MPO/ITGAM/CD177	6	0.0327869	8.85355e-05	0.00655396
Strong_Up_Trend	BP	GO:0044000	movement in host	LDLR/ICAM1/P4HB/CTSB/LGALS1/FURIN/PVR/MRC1/PTX3	9	0.0491803	9.18234e-05	0.00662305
Strong_Up_Trend	BP	GO:0007565	female pregnancy	STC2/AGT/TIMP1/ARG1/CTSB/MMP9/CALR/ADM/HAVCR2	9	0.0491803	9.96865e-05	0.00701046
Strong_Up_Trend	BP	GO:0031341	regulation of cell killing	ARG1/ICAM1/ITGAM/CD59/PVR/HAVCR2/CYRIB	7	0.0382514	0.000107412	0.00720182
Strong_Up_Trend	BP	GO:0045861	negative regulation of proteolysis	PAPLN/SERPINA3/TIMP1/CST3/CSTB/SERPINE1/GPI/CTSB/MMP9/IL1R2/SERPINB1/SFN	12	0.0655738	0.000107528	0.00720182
Strong_Up_Trend	BP	GO:0051238	sequestering of metal ion	FTL/S100A8/S100A9/LMAN1	4	0.0218579	0.000114107	0.00746471
Strong_Up_Trend	BP	GO:0031348	negative regulation of defense response	ADA/LDLR/ARG1/FURIN/SAA1/PSMA1/PSMB4/CCN3/TNFAIP6/HAVCR2/VSIG4	11	0.0601093	0.000120351	0.00761194
Strong_Up_Trend	BP	GO:0071219	cellular response to molecule of bacterial origin	ARG1/SERPINE1/CTSG/VIM/MRC1/DEFA5/ADAM9/HAVCR2/CYRIB/PYCARD	10	0.0546448	0.000122603	0.00761194
Strong_Up_Trend	BP	GO:0044282	small molecule catabolic process	GLUD1/ADA/ARG1/DLD/FAH/GOT1/GPT/HPD/ECI1/GNPDA1/HK3/OXCT1/NUDT5	13	0.0710383	0.000126137	0.00761194
Strong_Up_Trend	BP	GO:0009063	amino acid catabolic process	GLUD1/ARG1/DLD/FAH/GOT1/GPT/HPD	7	0.0382514	0.000127181	0.00761194
Strong_Up_Trend	BP	GO:0009065	glutamine family amino acid catabolic process	GLUD1/ARG1/FAH/GOT1	4	0.0218579	0.000132927	0.00779009
Strong_Up_Trend	BP	GO:0097529	myeloid leukocyte migration	S100A8/SERPINE1/S100A9/CTSG/SAA1/B4GALT1/SFTPD/CCN3/TNFAIP6/CD177	10	0.0546448	0.000140593	0.00807119
Strong_Up_Trend	BP	GO:0050729	positive regulation of inflammatory response	AGT/LDLR/S100A8/SERPINE1/S100A9/LGALS1/IL1RL1/PYCARD	8	0.0437158	0.000144122	0.00810832
Strong_Up_Trend	BP	GO:0001906	cell killing	ARG1/ICAM1/CTSG/ITGAM/CD59/PVR/DEFA5/HAVCR2/CYRIB	9	0.0491803	0.000147998	0.00816311
Strong_Up_Trend	BP	GO:0032703	negative regulation of interleukin-2 production	EZR/SFTPD/HAVCR2/VSIG4	4	0.0218579	0.000153896	0.00816812
Strong_Up_Trend	BP	GO:0051156	glucose 6-phosphate metabolic process	GPI/TKT/TALDO1/HK3	4	0.0218579	0.000153896	0.00816812
Strong_Up_Trend	BP	GO:0046686	response to cadmium ion	SOD2/ARG1/GPI/MMP9/GSS	5	0.0273224	0.000186152	0.00958834
Strong_Up_Trend	BP	GO:0010951	negative regulation of endopeptidase activity	SERPINA3/TIMP1/CST3/SERPINE1/GPI/MMP9/SERPINB1/SFN	8	0.0437158	0.000187472	0.00958834
Strong_Up_Trend	BP	GO:0044703	multi-organism reproductive process	STC2/AGT/TIMP1/ARG1/CTSB/MMP9/CALR/ADM/HAVCR2	9	0.0491803	0.00021448	0.0105347
Strong_Up_Trend	BP	GO:0042692	muscle cell differentiation	AGT/LMNA/SOD2/LAMB1/LAMC1/NID1/CDH2/LAMA2/CALR/ADM/CCN3/ACTC1/CFL2	13	0.0710383	0.000216651	0.0105347
Strong_Up_Trend	BP	GO:0019319	hexose biosynthetic process	GPI/ALDOC/AKR1B1/GOT1/GPT/LEPR	6	0.0327869	0.000217209	0.0105347
Strong_Up_Trend	BP	GO:0050878	regulation of body fluid levels	F8/ADA/VWF/SERPINE1/GPI/CTSG/SAA1/CD59/AKR1B1/ADM/LMAN1/EXT2	12	0.0655738	0.000247094	0.0117809
Strong_Up_Trend	BP	GO:0001836	release of cytochrome c from mitochondria	LMNA/SOD2/MMP9/SFN/PYCARD	5	0.0273224	0.000261298	0.0122505
Strong_Up_Trend	BP	GO:0051289	protein homotetramerization	ALDOA/SOD2/ME1/DEFA5/CRYZ	5	0.0273224	0.00028324	0.0129961
Strong_Up_Trend	BP	GO:0010038	response to metal ion	SOD2/ARG1/S100A8/GPI/LTA4H/MMP9/CALR/GSS/MTTP/PPP1CA/ADAM9/NCSTN	12	0.0655738	0.00028708	0.0129961
Strong_Up_Trend	BP	GO:0071216	cellular response to biotic stimulus	ARG1/SERPINE1/CTSG/VIM/MRC1/DEFA5/ADAM9/HAVCR2/CYRIB/PYCARD	10	0.0546448	0.000293096	0.0129961
Strong_Up_Trend	BP	GO:0071711	basement membrane organization	LAMB1/LAMC1/NID1/LAMA2	4	0.0218579	0.000296	0.0129961
Strong_Up_Trend	BP	GO:1901606	alpha-amino acid catabolic process	GLUD1/ARG1/FAH/GOT1/GPT/HPD	6	0.0327869	0.000312328	0.0129961
Strong_Up_Trend	BP	GO:0006000	fructose metabolic process	ALDOA/ALDOC/AKR1B1	3	0.0163934	0.000314161	0.0129961
Strong_Up_Trend	BP	GO:0046598	positive regulation of viral entry into host cell	P4HB/LGALS1/FURIN	3	0.0163934	0.000314161	0.0129961
Strong_Up_Trend	BP	GO:0075294	positive regulation by symbiont of entry into host	P4HB/LGALS1/FURIN	3	0.0163934	0.000314161	0.0129961
Strong_Up_Trend	BP	GO:0090322	regulation of superoxide metabolic process	AGT/CRP/ITGAM/CD177	4	0.0218579	0.000332907	0.013572
Strong_Up_Trend	BP	GO:0001910	regulation of leukocyte mediated cytotoxicity	ARG1/ICAM1/ITGAM/PVR/HAVCR2/CYRIB	6	0.0327869	0.000350401	0.0140811
Strong_Up_Trend	BP	GO:0046364	monosaccharide biosynthetic process	GPI/ALDOC/AKR1B1/GOT1/GPT/LEPR	6	0.0327869	0.000370751	0.0145727
Strong_Up_Trend	BP	GO:0002446	neutrophil mediated immunity	ARG1/CTSG/ITGAM/CD177	4	0.0218579	0.000372995	0.0145727
Strong_Up_Trend	BP	GO:0071222	cellular response to lipopolysaccharide	ARG1/SERPINE1/CTSG/VIM/MRC1/DEFA5/ADAM9/HAVCR2/PYCARD	9	0.0491803	0.000383735	0.0147869
Strong_Up_Trend	BP	GO:0019318	hexose metabolic process	ALDOA/GPI/ALDOC/AKR1B1/B4GALT1/GOT1/GPT/LEPR/HK3	9	0.0491803	0.000436468	0.0164052
Strong_Up_Trend	BP	GO:0098869	cellular oxidant detoxification	GSR/SOD2/MPO/S100A9/GSTO1/TXNDC17	6	0.0327869	0.000437393	0.0164052
Strong_Up_Trend	BP	GO:0001909	leukocyte mediated cytotoxicity	ARG1/ICAM1/CTSG/ITGAM/PVR/HAVCR2/CYRIB	7	0.0382514	0.000453814	0.0167971
Strong_Up_Trend	BP	GO:0051604	protein maturation	CLN5/CPD/F8/SERPINE1/P4HB/CTSG/FURIN/CALR/IL1R2/NCSTN/PYCARD	11	0.0601093	0.000459985	0.0168044
Strong_Up_Trend	BP	GO:0034374	low-density lipoprotein particle remodeling	AGT/MPO/MTTP	3	0.0163934	0.000476374	0.01718
Strong_Up_Trend	BP	GO:0030324	lung development	ADA/ARG1/LTA4H/CCN2/SFTPD/CHI3L1/PPP1CA/ADAMTSL2	8	0.0437158	0.000516831	0.0184031
Strong_Up_Trend	BP	GO:2000116	regulation of cysteine-type endopeptidase activity	CST3/S100A8/S100A9/GPI/MMP9/PSMB9/CCN2/SFN/PYCARD	9	0.0491803	0.000526643	0.0185181
Strong_Up_Trend	BP	GO:0050728	negative regulation of inflammatory response	ADA/LDLR/FURIN/SAA1/PSMA1/PSMB4/CCN3/TNFAIP6	8	0.0437158	0.000535474	0.0185962
Strong_Up_Trend	BP	GO:0006909	phagocytosis	LDLR/CRP/ITGAM/PTX3/CALR/SFTPD/LEPR/MFGE8/PYCARD	9	0.0491803	0.000559897	0.0192072
Strong_Up_Trend	BP	GO:0030323	respiratory tube development	ADA/ARG1/LTA4H/CCN2/SFTPD/CHI3L1/PPP1CA/ADAMTSL2	8	0.0437158	0.000594697	0.0201552
Strong_Up_Trend	BP	GO:0050777	negative regulation of immune response	ARG1/FURIN/CD59/PSMA1/PSMB4/IL1RL1/HAVCR2/VSIG4	8	0.0437158	0.000615575	0.0206144
Strong_Up_Trend	BP	GO:2000379	positive regulation of reactive oxygen species metabolic process	AGT/CRP/SOD2/ITGAM/CD177	5	0.0273224	0.000627676	0.0206585
Strong_Up_Trend	BP	GO:0002274	myeloid leukocyte activation	LDLR/CTSG/ITGAM/IL1RL1/ADAM9/CD177/HAVCR2/PYCARD/VSIG4	9	0.0491803	0.00063158	0.0206585
Strong_Up_Trend	BP	GO:0030595	leukocyte chemotaxis	S100A8/SERPINE1/S100A9/CTSG/SAA1/CALR/SFTPD/CCN3/TNFAIP6	9	0.0491803	0.000650627	0.0210369
Strong_Up_Trend	BP	GO:0045429	positive regulation of nitric oxide biosynthetic process	AGT/SOD2/ASL/PTX3	4	0.0218579	0.000755785	0.0241593
Strong_Up_Trend	BP	GO:0060047	heart contraction	ADA/AGT/DES/CCN2/ADM/YWHAE/ACTC1/GSTO1/EXT2	9	0.0491803	0.000775029	0.0244961
Strong_Up_Trend	BP	GO:0051259	protein complex oligomerization	ALDOA/SOD2/COL1A2/MAT2A/ME1/DEFA5/CRYZ/PYCARD/KCTD12	9	0.0491803	0.000797532	0.0249273
Strong_Up_Trend	BP	GO:0014002	astrocyte development	LDLR/S100A8/S100A9/VIM	4	0.0218579	0.00082696	0.0249953
Strong_Up_Trend	BP	GO:0006090	pyruvate metabolic process	ALDOA/GPI/DLD/ALDOC/ME1/HK3	6	0.0327869	0.000840826	0.0249953
Strong_Up_Trend	BP	GO:0016054	organic acid catabolic process	GLUD1/ARG1/DLD/FAH/GOT1/GPT/HPD/ECI1/GNPDA1	9	0.0491803	0.000844137	0.0249953
Strong_Up_Trend	BP	GO:0016485	protein processing	CLN5/CPD/SERPINE1/P4HB/CTSG/FURIN/IL1R2/NCSTN/PYCARD	9	0.0491803	0.000844137	0.0249953
Strong_Up_Trend	BP	GO:0046395	carboxylic acid catabolic process	GLUD1/ARG1/DLD/FAH/GOT1/GPT/HPD/ECI1/GNPDA1	9	0.0491803	0.000844137	0.0249953
Strong_Up_Trend	BP	GO:0034637	cellular carbohydrate biosynthetic process	B4GALT1/GOT1/PPP1CA/UGP2/EXT2	5	0.0273224	0.000860439	0.0252127
Strong_Up_Trend	BP	GO:0031589	cell-substrate adhesion	VWF/SERPINE1/P4HB/LAMB1/LAMC1/ITGAM/NID1/CALR/CCN2/ADAM9/LYVE1	11	0.0601093	0.000876696	0.0254242
Strong_Up_Trend	BP	GO:0006509	membrane protein ectodomain proteolysis	TIMP1/FURIN/ADAM9/NCSTN	4	0.0218579	0.000902735	0.0256504
Strong_Up_Trend	BP	GO:1904407	positive regulation of nitric oxide metabolic process	AGT/SOD2/ASL/PTX3	4	0.0218579	0.000902735	0.0256504
Strong_Up_Trend	BP	GO:0002526	acute inflammatory response	F8/SERPINA3/CRP/S100A8/SAA1/B4GALT1	6	0.0327869	0.000922313	0.0259447
Strong_Up_Trend	BP	GO:0006525	arginine metabolic process	ASL/ARG1/FAH	3	0.0163934	0.000942108	0.0262391
Strong_Up_Trend	BP	GO:1990748	cellular detoxification	GSR/SOD2/MPO/S100A9/GSTO1/TXNDC17	6	0.0327869	0.00096527	0.0266206
Strong_Up_Trend	BP	GO:1901605	alpha-amino acid metabolic process	GLUD1/ASL/ARG1/FAH/GOT1/GPT/HPD/BHMT2	8	0.0437158	0.00100645	0.0274868
Strong_Up_Trend	BP	GO:0003015	heart process	ADA/AGT/DES/CCN2/ADM/YWHAE/ACTC1/GSTO1/EXT2	9	0.0491803	0.00108213	0.0289584
Strong_Up_Trend	BP	GO:0009064	glutamine family amino acid metabolic process	GLUD1/ASL/ARG1/FAH/GOT1	5	0.0273224	0.00108867	0.0289584
Strong_Up_Trend	BP	GO:0002888	positive regulation of myeloid leukocyte mediated immunity	ARG1/ITGAM/CD177	3	0.0163934	0.00109121	0.0289584
Strong_Up_Trend	BP	GO:0022411	cellular component disassembly	PLIN3/CST3/CTSG/FURIN/LAMC1/ITGAM/LCP1/MMP9/CAPG/HSPA2/PPP1CA/MMP19/CFL2	13	0.0710383	0.00110859	0.0291444
Strong_Up_Trend	BP	GO:0042742	defense response to bacterium	CRP/S100A8/SERPINE1/MPO/S100A9/CTSG/SFTPD/DEFA5/HAVCR2/PYCARD	10	0.0546448	0.00112183	0.0292194
Strong_Up_Trend	BP	GO:0060541	respiratory system development	ADA/ARG1/LTA4H/CCN2/SFTPD/CHI3L1/PPP1CA/ADAMTSL2	8	0.0437158	0.0011738	0.0302925
Strong_Up_Trend	BP	GO:0010042	response to manganese ion	SOD2/ARG1/ADAM9	3	0.0163934	0.00125442	0.0315218
Strong_Up_Trend	BP	GO:0006953	acute-phase response	F8/SERPINA3/CRP/SAA1	4	0.0218579	0.00125504	0.0315218
Strong_Up_Trend	BP	GO:0046596	regulation of viral entry into host cell	P4HB/LGALS1/FURIN/PTX3	4	0.0218579	0.00125504	0.0315218
Strong_Up_Trend	BP	GO:0051149	positive regulation of muscle cell differentiation	SOD2/LAMB1/LAMC1/NID1/LAMA2	5	0.0273224	0.00128721	0.0318958
Strong_Up_Trend	BP	GO:0019058	viral life cycle	LDLR/ICAM1/P4HB/CTSB/LGALS1/FURIN/PVR/MRC1/PTX3/ILF3	10	0.0546448	0.00129261	0.0318958
Strong_Up_Trend	BP	GO:0010043	response to zinc ion	SOD2/ARG1/S100A8/LTA4H	4	0.0218579	0.00135622	0.0331744
Strong_Up_Trend	BP	GO:2001233	regulation of apoptotic signaling pathway	AGT/LMNA/SOD2/S100A8/SERPINE1/ICAM1/S100A9/P4HB/MMP9/PPP1CA/PYCARD	11	0.0601093	0.00141377	0.0338895
Strong_Up_Trend	BP	GO:0097237	cellular response to toxic substance	GSR/SOD2/MPO/S100A9/GSTO1/TXNDC17	6	0.0327869	0.00142479	0.0338895
Strong_Up_Trend	BP	GO:0007568	aging	AGT/TIMP1/SOD2/ARG1/MPO/CCN2/ADM	7	0.0382514	0.00143323	0.0338895
Strong_Up_Trend	BP	GO:0006094	gluconeogenesis	GPI/ALDOC/GOT1/GPT/LEPR	5	0.0273224	0.00143365	0.0338895
Strong_Up_Trend	BP	GO:0002697	regulation of immune effector process	ARG1/ICAM1/GPI/ITGAM/CD59/PVR/CD177/HAVCR2/CYRIB/PYCARD/VSIG4	11	0.0601093	0.00150443	0.0352663
Strong_Up_Trend	BP	GO:0032102	negative regulation of response to external stimulus	ADA/LDLR/ARG1/SERPINE1/FURIN/SAA1/PSMA1/PSMB4/CCN3/TNFAIP6/HAVCR2/VSIG4	12	0.0655738	0.0015764	0.036648
Strong_Up_Trend	BP	GO:0051043	regulation of membrane protein ectodomain proteolysis	TIMP1/FURIN/ADAM9	3	0.0163934	0.00162504	0.0371646
Strong_Up_Trend	BP	GO:1903902	positive regulation of viral life cycle	P4HB/LGALS1/FURIN	3	0.0163934	0.00162504	0.0371646
Strong_Up_Trend	BP	GO:0033627	cell adhesion mediated by integrin	ADA/SERPINE1/ITGAM/CCN3/ADAM9	5	0.0273224	0.00167584	0.0380172
Strong_Up_Trend	BP	GO:1901136	carbohydrate derivative catabolic process	ADA/CST3/GNS/TYMP/CHI3L1/GNPDA1/LYVE1	7	0.0382514	0.00174981	0.0393777
Strong_Up_Trend	BP	GO:0032945	negative regulation of mononuclear cell proliferation	CRP/ARG1/SFTPD/HAVCR2/VSIG4	5	0.0273224	0.00185315	0.0412732
Strong_Up_Trend	BP	GO:0002685	regulation of leukocyte migration	ADA/SERPINE1/ICAM1/CALR/CCN3/TNFAIP6/PYCARD/LYVE1	8	0.0437158	0.00186338	0.0412732
Strong_Up_Trend	BP	GO:0051262	protein tetramerization	ALDOA/SOD2/ME1/DEFA5/CRYZ	5	0.0273224	0.00194679	0.0427837
Strong_Up_Trend	BP	GO:0007599	hemostasis	F8/VWF/SERPINE1/GPI/CTSG/SAA1/CD59/LMAN1	8	0.0437158	0.00202246	0.0441023
Strong_Up_Trend	BP	GO:0052372	modulation by symbiont of entry into host	P4HB/LGALS1/FURIN/PTX3	4	0.0218579	0.00208558	0.0451287
Strong_Up_Trend	CC	GO:0005839	proteasome core complex	PSMA7/PSMB1/PSMA1/PSMA2/PSMA3/PSMA4/PSMB8/PSMB9/PSMA5/PSMB4/PSMB6/PSMB5/PSMB10/PSMB3/PSMA6/PSMB7	16	0.0874317	8.56993e-30	2.54527e-27
Strong_Up_Trend	CC	GO:0000502	proteasome complex	PSMA7/PSMB1/PSMA1/PSMA2/PSMA3/PSMA4/PSMB8/PSMB9/PSMA5/PSMB4/PSMB6/PSMB5/PSMB10/PSMB3/RAD23B/PSMA6/PSME1/PSMB7	18	0.0983607	8.78414e-23	1.30444e-20
Strong_Up_Trend	CC	GO:0060205	cytoplasmic vesicle lumen	F8/ADA/SERPINA3/TIMP1/FTL/ALDOA/CSTB/VWF/ARG1/S100A8/SERPINE1/MPO/S100A9/GPI/CTSG/ALDOC/GNS/PSMB1/PSMA2/PTX3/PSMA5/SERPINB1/S100A11/CHI3L1/HK3/DEFA5/PSMB7/CYRIB/PYCARD	29	0.15847	3.36462e-20	2.96268e-18
Strong_Up_Trend	CC	GO:0031983	vesicle lumen	F8/ADA/SERPINA3/TIMP1/FTL/ALDOA/CSTB/VWF/ARG1/S100A8/SERPINE1/MPO/S100A9/GPI/CTSG/ALDOC/GNS/PSMB1/PSMA2/PTX3/PSMA5/SERPINB1/S100A11/CHI3L1/HK3/DEFA5/PSMB7/CYRIB/PYCARD	29	0.15847	3.99014e-20	2.96268e-18
Strong_Up_Trend	CC	GO:1905369	endopeptidase complex	PSMA7/PSMB1/PSMA1/PSMA2/PSMA3/PSMA4/PSMB8/PSMB9/PSMA5/PSMB4/PSMB6/PSMB5/PSMB10/PSMB3/RAD23B/PSMA6/PSME1/PSMB7	18	0.0983607	2.82571e-19	1.5652e-17
Strong_Up_Trend	CC	GO:0034774	secretory granule lumen	F8/SERPINA3/TIMP1/FTL/ALDOA/CSTB/VWF/ARG1/S100A8/SERPINE1/MPO/S100A9/GPI/CTSG/ALDOC/GNS/PSMB1/PSMA2/PTX3/PSMA5/SERPINB1/S100A11/CHI3L1/HK3/DEFA5/PSMB7/CYRIB/PYCARD	28	0.153005	3.16202e-19	1.5652e-17
Strong_Up_Trend	CC	GO:0019774	proteasome core complex, beta-subunit complex	PSMB1/PSMB8/PSMB9/PSMB4/PSMB6/PSMB5/PSMB10/PSMB3/PSMB7	9	0.0491803	2.48609e-17	9.90094e-16
Strong_Up_Trend	CC	GO:0062023	collagen-containing extracellular matrix	SERPINA3/AGT/TIMP1/CSTB/VWF/S100A8/SERPINE1/ICAM1/S100A9/CTSB/LAMB1/COL1A2/CTSG/LGALS1/LAMC1/NID1/MMP9/CDH2/LAMA2/TNC/CALR/CCN2/SERPINB1/CCN3/LMAN1/MFGE8/SPARCL1/LTBP2/CSPG4	29	0.15847	2.66692e-17	9.90094e-16
Strong_Up_Trend	CC	GO:1905368	peptidase complex	PSMA7/PSMB1/PSMA1/PSMA2/PSMA3/PSMA4/PSMB8/PSMB9/PSMA5/PSMB4/PSMB6/PSMB5/PSMB10/PSMB3/RAD23B/PSMA6/PSME1/PSMB7	18	0.0983607	1.34794e-16	4.4482e-15
Strong_Up_Trend	CC	GO:0005788	endoplasmic reticulum lumen	STC2/FSTL3/F8/TIMP1/CST3/DBI/P4HB/LAMB1/COL1A2/LGALS1/LAMC1/CDH2/TNC/CALR/MTTP/NUCB1/MFGE8/FSTL1/SPARCL1/GANAB/SHISA5/GOLM1	22	0.120219	2.02438e-13	6.01241e-12
Strong_Up_Trend	CC	GO:1904813	ficolin-1-rich granule lumen	CST3/ALDOA/CSTB/GPI/CTSB/LTA4H/ALDOC/MMP9/GNS/PSMB1/PSMA2/PSMA5/HK3/TNFAIP6/PSMB7	15	0.0819672	6.98586e-13	1.88618e-11
Strong_Up_Trend	CC	GO:0101002	ficolin-1-rich granule	CST3/ALDOA/CSTB/GPI/CTSB/LTA4H/ALDOC/MMP9/GNS/PSMB1/PSMA2/PSMA5/HK3/TNFAIP6/PSMB7	15	0.0819672	2.31756e-10	5.73596e-09
Strong_Up_Trend	CC	GO:1904724	tertiary granule lumen	CST3/ALDOA/CSTB/LTA4H/ALDOC/MMP9/PTX3/TNFAIP6	8	0.0437158	4.28234e-08	9.7835e-07
Strong_Up_Trend	CC	GO:0005925	focal adhesion	ICAM1/RPLP2/P4HB/VIM/LCP1/CD59/PVR/EZR/CDH2/TNC/CALR/YWHAE/ACTC1/IL1RL1/AHNAK/ADAM9/CSPG4/NCSTN	18	0.0983607	9.88956e-08	2.098e-06
Strong_Up_Trend	CC	GO:0030055	cell-substrate junction	ICAM1/RPLP2/P4HB/VIM/LCP1/CD59/PVR/EZR/CDH2/TNC/CALR/YWHAE/ACTC1/IL1RL1/AHNAK/ADAM9/CSPG4/NCSTN	18	0.0983607	1.40198e-07	2.77592e-06
Strong_Up_Trend	CC	GO:0098637	protein complex involved in cell-matrix adhesion	LAMB1/LAMC1/NID1/LAMA2/TNC	5	0.0273224	3.8743e-07	7.19167e-06
Strong_Up_Trend	CC	GO:0070820	tertiary granule	CST3/ALDOA/CSTB/LTA4H/ALDOC/ITGAM/CD59/MMP9/PTX3/TNFAIP6/CD177	11	0.0601093	4.31399e-07	7.53679e-06
Strong_Up_Trend	CC	GO:0098636	protein complex involved in cell adhesion	LAMB1/LGALS1/LAMC1/ITGAM/NID1/LAMA2/TNC	7	0.0382514	1.01079e-06	1.6678e-05
Strong_Up_Trend	CC	GO:0031093	platelet alpha granule lumen	F8/SERPINA3/TIMP1/ALDOA/VWF/SERPINE1/CYRIB	7	0.0382514	3.07265e-06	4.80304e-05
Strong_Up_Trend	CC	GO:0005775	vacuolar lumen	CLN5/SERPINA3/FTL/ARG1/MPO/CTSB/CTSG/GNS/CSPG4/PYCARD	10	0.0546448	6.49275e-06	9.64173e-05
Strong_Up_Trend	CC	GO:0005766	primary lysosome	SERPINA3/FTL/ARG1/MPO/CTSG/B4GALT1/GNS/NCSTN/PYCARD	9	0.0491803	1.59629e-05	0.000215499
Strong_Up_Trend	CC	GO:0042582	azurophil granule	SERPINA3/FTL/ARG1/MPO/CTSG/B4GALT1/GNS/NCSTN/PYCARD	9	0.0491803	1.59629e-05	0.000215499
Strong_Up_Trend	CC	GO:0031091	platelet alpha granule	F8/SERPINA3/TIMP1/ALDOA/VWF/SERPINE1/CYRIB	7	0.0382514	2.36733e-05	0.000292957
Strong_Up_Trend	CC	GO:0035578	azurophil granule lumen	SERPINA3/FTL/ARG1/MPO/CTSG/GNS/PYCARD	7	0.0382514	2.36733e-05	0.000292957
Strong_Up_Trend	CC	GO:0005604	basement membrane	TIMP1/LAMB1/LAMC1/NID1/LAMA2/TNC	6	0.0327869	0.000138794	0.00164887
Strong_Up_Trend	CC	GO:0009897	external side of plasma membrane	GSR/ADA/LDLR/P4HB/CTSB/ITGAM/CD59/B4GALT1/CALR/LEPR/IL1RL1/MFGE8/ADAM9	13	0.0710383	0.00019912	0.00227456
Strong_Up_Trend	CC	GO:0005793	endoplasmic reticulum-Golgi intermediate compartment	F8/P4HB/CD59/CALR/LMAN1/NUCB1/ATP6AP1	7	0.0382514	0.00024985	0.00274835
Strong_Up_Trend	CC	GO:0032994	protein-lipid complex	LDLR/DBI/SAA1/LSR	4	0.0218579	0.000475959	0.00504857
Strong_Up_Trend	CC	GO:0042470	melanosome	P4HB/CTSB/CAPG/YWHAE/GANAB/NCSTN	6	0.0327869	0.00065825	0.00651667
Strong_Up_Trend	CC	GO:0048770	pigment granule	P4HB/CTSB/CAPG/YWHAE/GANAB/NCSTN	6	0.0327869	0.00065825	0.00651667
Strong_Up_Trend	CC	GO:0033116	endoplasmic reticulum-Golgi intermediate compartment membrane	F8/CD59/CALR/LMAN1/ATP6AP1	5	0.0273224	0.000934242	0.00895064
Strong_Up_Trend	CC	GO:0071682	endocytic vesicle lumen	MPO/SAA1/CALR	3	0.0163934	0.00125064	0.0116075
Strong_Up_Trend	CC	GO:0031252	cell leading edge	P4HB/VIM/RNH1/LCP1/EZR/CDH2/S100A11/CAPG/ACTC1/CSPG4/CD177	11	0.0601093	0.00217892	0.0196103
Strong_Up_Trend	CC	GO:0000932	P-body	PSMA2/PSMA4/PSMA6/LSM3/DCPS	5	0.0273224	0.00230552	0.0201394
Strong_Up_Trend	CC	GO:0030027	lamellipodium	P4HB/RNH1/CDH2/CAPG/ACTC1/CSPG4/CD177	7	0.0382514	0.0030104	0.0255454
Strong_Up_Trend	CC	GO:0005796	Golgi lumen	F8/FURIN/DEFA5/CSPG4/MUC6	5	0.0273224	0.00324041	0.0267334
Strong_Up_Trend	CC	GO:0005844	polysome	VIM/PSMA1/CALR/PSMA6	4	0.0218579	0.00361894	0.0290493
Strong_Up_Trend	CC	GO:0042581	specific granule	ARG1/ITGAM/CD59/PTX3/CHI3L1/CD177	6	0.0327869	0.00403588	0.0315436
Strong_Up_Trend	CC	GO:1904090	peptidase inhibitor complex	SERPINE1/CTSB	2	0.010929	0.00454849	0.0334068
Strong_Up_Trend	CC	GO:0034358	plasma lipoprotein particle	LDLR/SAA1/LSR	3	0.0163934	0.00461171	0.0334068
Strong_Up_Trend	CC	GO:1990777	lipoprotein particle	LDLR/SAA1/LSR	3	0.0163934	0.00461171	0.0334068
Strong_Up_Trend	CC	GO:0034362	low-density lipoprotein particle	LDLR/LSR	2	0.010929	0.00542466	0.0383601
Strong_Up_Trend	CC	GO:0044194	cytolytic granule	CALR/SERPINB1	2	0.010929	0.00637162	0.0440086
Strong_Up_Trend	CC	GO:0030016	myofibril	ALDOA/DES/LMAN1/PSMA6/ACTC1/AHNAK/CFL2	7	0.0382514	0.00652294	0.0440298
Strong_Up_Trend	MF	GO:0070003	threonine-type peptidase activity	PSMB8/PSMB9/PSMB6/PSMB5/PSMB10/PSMB7	6	0.0327869	2.19415e-08	7.83312e-06
Strong_Up_Trend	MF	GO:0030246	carbohydrate binding	CLN5/ALDOA/GPI/LGALS1/MRC1/PTX3/CALR/SFTPD/CHI3L1/TALDO1/LMAN1/HK3/GANAB/UGP2/NPTX2	15	0.0819672	1.02421e-07	1.56814e-05
Strong_Up_Trend	MF	GO:0002020	protease binding	TIMP1/CST3/LDLR/CSTB/VWF/SERPINE1/COL1A2/CTSG/FURIN/CD177/PYCARD	11	0.0601093	1.36383e-07	1.56814e-05
Strong_Up_Trend	MF	GO:0001848	complement binding	CRP/ITGAM/CD59/PTX3/CALR/VSIG4	6	0.0327869	1.75702e-07	1.56814e-05
Strong_Up_Trend	MF	GO:0005178	integrin binding	VWF/ICAM1/P4HB/ITGAM/LCP1/CALR/CCN2/CCN3/MFGE8/ADAM9/CD177	11	0.0601093	3.40336e-07	2.43e-05
Strong_Up_Trend	MF	GO:0048029	monosaccharide binding	CLN5/ALDOA/GPI/MRC1/TALDO1/LMAN1/HK3/UGP2	8	0.0437158	7.94859e-07	4.72941e-05
Strong_Up_Trend	MF	GO:0005201	extracellular matrix structural constituent	VWF/LAMB1/COL1A2/LAMC1/NID1/LAMA2/TNC/CHI3L1/MFGE8/LTBP2/MUC6	11	0.0601093	9.31354e-07	4.74991e-05
Strong_Up_Trend	MF	GO:0001846	opsonin binding	CRP/ITGAM/PTX3/CALR/VSIG4	5	0.0273224	1.66113e-06	7.41278e-05
Strong_Up_Trend	MF	GO:0004175	endopeptidase activity	CTSB/CTSG/FURIN/MMP9/PSMB8/PSMB9/PSMB6/PSMB5/PSMB10/THOP1/PSMA6/ADAM9/NCSTN/PIK3IP1/PSMB7/MMP19	16	0.0874317	6.28692e-06	0.00023275
Strong_Up_Trend	MF	GO:0045296	cadherin binding	PLIN3/ALDOA/EZR/CDH2/PCMT1/PSMB6/SFN/S100A11/CAPG/TMPO/PPP1CA/YWHAE/AHNAK/EPS15L1	14	0.0765027	6.51962e-06	0.00023275
Strong_Up_Trend	MF	GO:1901681	sulfur compound binding	FTL/MPO/DBI/CTSG/FURIN/SAA1/GNS/CCN2/TKT/CCN3/FSTL1/LTBP2	12	0.0655738	1.68856e-05	0.000548016
Strong_Up_Trend	MF	GO:0061135	endopeptidase regulator activity	PAPLN/SERPINA3/TIMP1/CST3/CSTB/SERPINE1/FURIN/SERPINB1/LCN1/PSME1	10	0.0546448	1.85641e-05	0.000552283
Strong_Up_Trend	MF	GO:0061134	peptidase regulator activity	PAPLN/SERPINA3/TIMP1/CST3/CSTB/SERPINE1/FURIN/SERPINB1/LCN1/PSME1/PYCARD	11	0.0601093	2.01245e-05	0.00055265
Strong_Up_Trend	MF	GO:0005539	glycosaminoglycan binding	MPO/CTSG/FURIN/SAA1/GNS/CCN2/CCN3/TNFAIP6/FSTL1/LTBP2/LYVE1	11	0.0601093	2.18048e-05	0.000556022
Strong_Up_Trend	MF	GO:0005518	collagen binding	VWF/CTSB/NID1/MMP9/ADAM9/SPARCL1	6	0.0327869	4.98447e-05	0.0011863
Strong_Up_Trend	MF	GO:0004866	endopeptidase inhibitor activity	PAPLN/SERPINA3/TIMP1/CST3/CSTB/SERPINE1/FURIN/SERPINB1/LCN1	9	0.0491803	6.0569e-05	0.00135145
Strong_Up_Trend	MF	GO:0030414	peptidase inhibitor activity	PAPLN/SERPINA3/TIMP1/CST3/CSTB/SERPINE1/FURIN/SERPINB1/LCN1	9	0.0491803	8.2242e-05	0.00172708
Strong_Up_Trend	MF	GO:0008237	metallopeptidase activity	CPD/LTA4H/MMP9/THOP1/NPEPPS/ADAM9/MMP19/DNPEP/RNPEP	9	0.0491803	0.000163265	0.00316462
Strong_Up_Trend	MF	GO:0016209	antioxidant activity	GSR/SOD2/MPO/S100A9/GSTO1/TXNDC17	6	0.0327869	0.000168425	0.00316462
Strong_Up_Trend	MF	GO:0016667	oxidoreductase activity, acting on a sulfur group of donors	GSR/P4HB/DLD/GSTO1/TXNDC17	5	0.0273224	0.000197871	0.00340489
Strong_Up_Trend	MF	GO:0016668	oxidoreductase activity, acting on a sulfur group of donors, NAD(P) as acceptor	GSR/DLD/TXNDC17	3	0.0163934	0.000200287	0.00340489
Strong_Up_Trend	MF	GO:0004857	enzyme inhibitor activity	PAPLN/SERPINA3/TIMP1/CST3/CSTB/SERPINE1/FURIN/RNH1/WARS1/SERPINB1/LCN1/CABIN1	12	0.0655738	0.000264708	0.00429549
Strong_Up_Trend	MF	GO:0008201	heparin binding	MPO/CTSG/FURIN/SAA1/CCN2/CCN3/FSTL1/LTBP2	8	0.0437158	0.000285531	0.00443194
Strong_Up_Trend	MF	GO:0044548	S100 protein binding	EZR/S100A11/AHNAK	3	0.0163934	0.000326552	0.00485746
Strong_Up_Trend	MF	GO:0008238	exopeptidase activity	CPD/LTA4H/NPEPPS/DNPEP/SCRN2/RNPEP	6	0.0327869	0.000549747	0.00785039
Strong_Up_Trend	MF	GO:0015036	disulfide oxidoreductase activity	GSR/P4HB/GSTO1/TXNDC17	4	0.0218579	0.000597054	0.00819801
Strong_Up_Trend	MF	GO:0004177	aminopeptidase activity	LTA4H/NPEPPS/DNPEP/RNPEP	4	0.0218579	0.000658274	0.00870384
Strong_Up_Trend	MF	GO:0036041	long-chain fatty acid binding	S100A8/FABP3/S100A9	3	0.0163934	0.00083801	0.0106846
Strong_Up_Trend	MF	GO:0016830	carbon-carbon lyase activity	ALDOA/ALDOC/GOT1/ME1	4	0.0218579	0.00165322	0.0203518
Strong_Up_Trend	MF	GO:0005537	mannose binding	CLN5/MRC1/LMAN1	3	0.0163934	0.00190367	0.0226537
Strong_Up_Trend	MF	GO:0070006	metalloaminopeptidase activity	LTA4H/NPEPPS/RNPEP	3	0.0163934	0.00213632	0.0244065
Strong_Up_Trend	MF	GO:0050840	extracellular matrix binding	LGALS1/NID1/ADAM9/SPARCL1	4	0.0218579	0.0021877	0.0244065
Strong_Up_Trend	MF	GO:0004867	serine-type endopeptidase inhibitor activity	PAPLN/SERPINA3/SERPINE1/FURIN/SERPINB1	5	0.0273224	0.00227036	0.0245612
Strong_Up_Trend	MF	GO:0043236	laminin binding	LGALS1/NID1/ADAM9	3	0.0163934	0.00265276	0.027854
Strong_Up_Trend	MF	GO:0001968	fibronectin binding	FSTL3/CCN2/TNFAIP6	3	0.0163934	0.00356113	0.0363235
Strong_Up_Trend	MF	GO:0030145	manganese ion binding	SOD2/ARG1/B4GALT1/ME1	4	0.0218579	0.00402113	0.0385792
Strong_Up_Trend	MF	GO:0016832	aldehyde-lyase activity	ALDOA/ALDOC	2	0.010929	0.00421454	0.0385792
Strong_Up_Trend	MF	GO:0047134	protein-disulfide reductase (NAD(P)) activity	GSR/TXNDC17	2	0.010929	0.00421454	0.0385792
Strong_Up_Trend	MF	GO:0050786	RAGE receptor binding	S100A8/S100A9	2	0.010929	0.00421454	0.0385792
Strong_Up_Trend	MF	GO:0015035	protein-disulfide reductase activity	GSR/P4HB/TXNDC17	3	0.0163934	0.00463838	0.0411567
Strong_Up_Trend	MF	GO:0008235	metalloexopeptidase activity	CPD/LTA4H/NPEPPS/RNPEP	4	0.0218579	0.00472668	0.0411567
Strong_Up_Trend	MF	GO:0001851	complement component C3b binding	ITGAM/VSIG4	2	0.010929	0.00511748	0.0424869
Strong_Up_Trend	MF	GO:0005536	glucose binding	HK3/UGP2	2	0.010929	0.00511748	0.0424869
Strong_Up_Trend	MF	GO:0008083	growth factor activity	AGT/TIMP1/GPI/TYMP/CCN2/CCN3	6	0.0327869	0.00539506	0.0432728
Strong_Up_Trend	MF	GO:0043394	proteoglycan binding	CTSB/NID1/TNC	3	0.0163934	0.00545455	0.0432728
Strong_Up_Trend	MF	GO:0097493	structural molecule activity conferring elasticity	LAMC1/AHNAK	2	0.010929	0.00610091	0.0473484
Strong_Up_Trend	KEGG	hsa03050	Proteasome	PSMA7/PSMB1/PSMA1/PSMA2/PSMA3/PSMA4/PSMB8/PSMB9/PSMA5/PSMB4/PSMB6/PSMB5/PSMB10/PSMB3/PSMA6/PSME1/PSMB7	17	0.130769	2.93129e-20	6.03845e-18
Strong_Up_Trend	KEGG	hsa01200	Carbon metabolism	GLUD1/ALDOA/GPI/DLD/ALDOC/GOT1/GPT/TKT/TALDO1/ME1/HK3/ACSS2	12	0.0923077	1.15016e-07	8.44265e-06
Strong_Up_Trend	KEGG	hsa01230	Biosynthesis of amino acids	ALDOA/ASL/ARG1/ALDOC/GOT1/GPT/TKT/MAT2A/TALDO1/ACY1	10	0.0769231	1.22951e-07	8.44265e-06
Strong_Up_Trend	KEGG	hsa05017	Spinocerebellar ataxia	PSMA7/PSMB1/PSMA1/PSMA2/PSMA3/PSMA4/PSMA5/PSMB4/PSMB6/PSMB5/PSMB3/PSMA6/PSMB7	13	0.1	1.6848e-07	8.67671e-06
Strong_Up_Trend	KEGG	hsa00220	Arginine biosynthesis	GLUD1/ASL/ARG1/GOT1/GPT/ACY1	6	0.0461538	7.39813e-07	3.04803e-05
Strong_Up_Trend	KEGG	hsa05012	Parkinson disease	PSMA7/ATF6/PSMB1/PSMA1/PSMA2/PSMA3/PSMA4/PSMA5/PSMB4/PSMB6/PSMB5/PSMB3/PSMA6/PSMB7	14	0.107692	4.178e-05	0.00143445
Strong_Up_Trend	KEGG	hsa05020	Prion disease	PSMA7/LAMC1/PSMB1/PSMA1/PSMA2/PSMA3/PSMA4/PSMA5/PSMB4/PSMB6/PSMB5/PSMB3/PSMA6/PSMB7	14	0.107692	5.52014e-05	0.0016245
Strong_Up_Trend	KEGG	hsa00030	Pentose phosphate pathway	ALDOA/GPI/ALDOC/TKT/TALDO1	5	0.0384615	7.95078e-05	0.00204733
Strong_Up_Trend	KEGG	hsa05146	Amoebiasis	ARG1/LAMB1/COL1A2/CTSG/LAMC1/ITGAM/LAMA2/IL1R2	8	0.0615385	0.000129792	0.0029708
Strong_Up_Trend	KEGG	hsa05016	Huntington disease	PSMA7/SOD2/PSMB1/PSMA1/PSMA2/PSMA3/PSMA4/PSMA5/PSMB4/PSMB6/PSMB5/PSMB3/PSMA6/PSMB7	14	0.107692	0.000182361	0.00375664
Strong_Up_Trend	KEGG	hsa00010	Glycolysis / Gluconeogenesis	ALDOA/GPI/DLD/ALDOC/HK3/ACSS2	6	0.0461538	0.000430933	0.00807021
Strong_Up_Trend	KEGG	hsa05010	Alzheimer disease	PSMA7/ATF6/PSMB1/PSMA1/PSMA2/PSMA3/PSMA4/PSMA5/PSMB4/PSMB6/PSMB5/PSMB3/PSMA6/NCSTN/PSMB7	15	0.115385	0.000595694	0.0102261
Strong_Up_Trend	KEGG	hsa05014	Amyotrophic lateral sclerosis	PSMA7/ATF6/PSMB1/PSMA1/PSMA2/PSMA3/PSMA4/PSMA5/PSMB4/PSMB6/PSMB5/PSMB3/PSMA6/PSMB7	14	0.107692	0.00107091	0.0169698
Strong_Up_Trend	KEGG	hsa00052	Galactose metabolism	AKR1B1/B4GALT1/HK3/UGP2	4	0.0307692	0.00116608	0.017158
Strong_Up_Trend	KEGG	hsa01210	2-Oxocarboxylic acid metabolism	DLD/GOT1/GPT/ACY1	4	0.0307692	0.00131195	0.0180175
Strong_Up_Trend	KEGG	hsa00051	Fructose and mannose metabolism	ALDOA/ALDOC/AKR1B1/HK3	4	0.0307692	0.00147012	0.0189278
Strong_Up_Trend	KEGG	hsa04610	Complement and coagulation cascades	F8/VWF/SERPINE1/ITGAM/CD59/VSIG4	6	0.0461538	0.00182094	0.0219411
Strong_Up_Trend	KEGG	hsa04512	ECM-receptor interaction	VWF/LAMB1/COL1A2/LAMC1/LAMA2/TNC	6	0.0461538	0.00192945	0.0219411
Strong_Up_Trend	KEGG	hsa00250	Alanine, aspartate and glutamate metabolism	GLUD1/ASL/GOT1/GPT	4	0.0307692	0.00202369	0.0219411
Strong_Up_Trend	KEGG	hsa04614	Renin-angiotensin system	AGT/CTSG/THOP1	3	0.0230769	0.00443539	0.0456846
Strong_Up_Trend	Reactome	R-HSA-9759194	Nuclear events mediated by NFE2L2	PSMA7/GSR/PSMB1/PSMA1/PSMA2/PSMA3/PSMA4/PSMB8/PSMB9/PSMA5/PSMB4/PSMB6/PSMB5/TKT/TALDO1/PSMB10/ME1/PSMB3/PSMA6/PSME1/PSMB7	21	0.13125	2.69768e-21	8.32573e-19
Strong_Up_Trend	Reactome	R-HSA-1236978	Cross-presentation of soluble exogenous antigens (endosomes)	PSMA7/PSMB1/MRC1/PSMA1/PSMA2/PSMA3/PSMA4/PSMB8/PSMB9/PSMA5/PSMB4/PSMB6/PSMB5/PSMB10/PSMB3/PSMA6/PSME1/PSMB7	18	0.1125	2.70316e-21	8.32573e-19
Strong_Up_Trend	Reactome	R-HSA-211733	Regulation of activated PAK-2p34 by proteasome mediated degradation	PSMA7/PSMB1/PSMA1/PSMA2/PSMA3/PSMA4/PSMB8/PSMB9/PSMA5/PSMB4/PSMB6/PSMB5/PSMB10/PSMB3/PSMA6/PSME1/PSMB7	17	0.10625	1.71637e-19	2.08938e-17
Strong_Up_Trend	Reactome	R-HSA-350562	Regulation of ornithine decarboxylase (ODC)	PSMA7/PSMB1/PSMA1/PSMA2/PSMA3/PSMA4/PSMB8/PSMB9/PSMA5/PSMB4/PSMB6/PSMB5/PSMB10/PSMB3/PSMA6/PSME1/PSMB7	17	0.10625	2.54272e-19	2.08938e-17
Strong_Up_Trend	Reactome	R-HSA-180534	Vpu mediated degradation of CD4	PSMA7/PSMB1/PSMA1/PSMA2/PSMA3/PSMA4/PSMB8/PSMB9/PSMA5/PSMB4/PSMB6/PSMB5/PSMB10/PSMB3/PSMA6/PSME1/PSMB7	17	0.10625	3.73103e-19	2.08938e-17
Strong_Up_Trend	Reactome	R-HSA-349425	Autodegradation of the E3 ubiquitin ligase COP1	PSMA7/PSMB1/PSMA1/PSMA2/PSMA3/PSMA4/PSMB8/PSMB9/PSMA5/PSMB4/PSMB6/PSMB5/PSMB10/PSMB3/PSMA6/PSME1/PSMB7	17	0.10625	3.73103e-19	2.08938e-17
Strong_Up_Trend	Reactome	R-HSA-69601	Ubiquitin Mediated Degradation of Phosphorylated Cdc25A	PSMA7/PSMB1/PSMA1/PSMA2/PSMA3/PSMA4/PSMB8/PSMB9/PSMA5/PSMB4/PSMB6/PSMB5/PSMB10/PSMB3/PSMA6/PSME1/PSMB7	17	0.10625	3.73103e-19	2.08938e-17
Strong_Up_Trend	Reactome	R-HSA-69610	p53-Independent DNA Damage Response	PSMA7/PSMB1/PSMA1/PSMA2/PSMA3/PSMA4/PSMB8/PSMB9/PSMA5/PSMB4/PSMB6/PSMB5/PSMB10/PSMB3/PSMA6/PSME1/PSMB7	17	0.10625	3.73103e-19	2.08938e-17
Strong_Up_Trend	Reactome	R-HSA-69613	p53-Independent G1/S DNA damage checkpoint	PSMA7/PSMB1/PSMA1/PSMA2/PSMA3/PSMA4/PSMB8/PSMB9/PSMA5/PSMB4/PSMB6/PSMB5/PSMB10/PSMB3/PSMA6/PSME1/PSMB7	17	0.10625	3.73103e-19	2.08938e-17
Strong_Up_Trend	Reactome	R-HSA-75815	Ubiquitin-dependent degradation of Cyclin D	PSMA7/PSMB1/PSMA1/PSMA2/PSMA3/PSMA4/PSMB8/PSMB9/PSMA5/PSMB4/PSMB6/PSMB5/PSMB10/PSMB3/PSMA6/PSME1/PSMB7	17	0.10625	3.73103e-19	2.08938e-17
Strong_Up_Trend	Reactome	R-HSA-9762114	GSK3B and BTRC:CUL1-mediated-degradation of NFE2L2	PSMA7/PSMB1/PSMA1/PSMA2/PSMA3/PSMA4/PSMB8/PSMB9/PSMA5/PSMB4/PSMB6/PSMB5/PSMB10/PSMB3/PSMA6/PSME1/PSMB7	17	0.10625	3.73103e-19	2.08938e-17
Strong_Up_Trend	Reactome	R-HSA-169911	Regulation of Apoptosis	PSMA7/PSMB1/PSMA1/PSMA2/PSMA3/PSMA4/PSMB8/PSMB9/PSMA5/PSMB4/PSMB6/PSMB5/PSMB10/PSMB3/PSMA6/PSME1/PSMB7	17	0.10625	5.42497e-19	2.78482e-17
Strong_Up_Trend	Reactome	R-HSA-180585	Vif-mediated degradation of APOBEC3G	PSMA7/PSMB1/PSMA1/PSMA2/PSMA3/PSMA4/PSMB8/PSMB9/PSMA5/PSMB4/PSMB6/PSMB5/PSMB10/PSMB3/PSMA6/PSME1/PSMB7	17	0.10625	7.8196e-19	3.21125e-17
Strong_Up_Trend	Reactome	R-HSA-8854050	FBXL7 down-regulates AURKA during mitotic entry and in early mitosis	PSMA7/PSMB1/PSMA1/PSMA2/PSMA3/PSMA4/PSMB8/PSMB9/PSMA5/PSMB4/PSMB6/PSMB5/PSMB10/PSMB3/PSMA6/PSME1/PSMB7	17	0.10625	7.8196e-19	3.21125e-17
Strong_Up_Trend	Reactome	R-HSA-9604323	Negative regulation of NOTCH4 signaling	PSMA7/PSMB1/PSMA1/PSMA2/PSMA3/PSMA4/PSMB8/PSMB9/PSMA5/PSMB4/PSMB6/PSMB5/PSMB10/PSMB3/PSMA6/PSME1/PSMB7	17	0.10625	7.8196e-19	3.21125e-17
Strong_Up_Trend	Reactome	R-HSA-5358346	Hedgehog ligand biogenesis	PSMA7/P4HB/PSMB1/PSMA1/PSMA2/PSMA3/PSMA4/PSMB8/PSMB9/PSMA5/PSMB4/PSMB6/PSMB5/PSMB10/PSMB3/PSMA6/PSME1/PSMB7	18	0.1125	9.55608e-19	3.62398e-17
Strong_Up_Trend	Reactome	R-HSA-174113	SCF-beta-TrCP mediated degradation of Emi1	PSMA7/PSMB1/PSMA1/PSMA2/PSMA3/PSMA4/PSMB8/PSMB9/PSMA5/PSMB4/PSMB6/PSMB5/PSMB10/PSMB3/PSMA6/PSME1/PSMB7	17	0.10625	1.11779e-18	3.62398e-17
Strong_Up_Trend	Reactome	R-HSA-4641257	Degradation of AXIN	PSMA7/PSMB1/PSMA1/PSMA2/PSMA3/PSMA4/PSMB8/PSMB9/PSMA5/PSMB4/PSMB6/PSMB5/PSMB10/PSMB3/PSMA6/PSME1/PSMB7	17	0.10625	1.11779e-18	3.62398e-17
Strong_Up_Trend	Reactome	R-HSA-8941858	Regulation of RUNX3 expression and activity	PSMA7/PSMB1/PSMA1/PSMA2/PSMA3/PSMA4/PSMB8/PSMB9/PSMA5/PSMB4/PSMB6/PSMB5/PSMB10/PSMB3/PSMA6/PSME1/PSMB7	17	0.10625	1.11779e-18	3.62398e-17
Strong_Up_Trend	Reactome	R-HSA-1236974	ER-Phagosome pathway	PSMA7/S100A8/S100A9/PSMB1/PSMA1/PSMA2/PSMA3/PSMA4/CALR/PSMB8/PSMB9/PSMA5/PSMB4/PSMB6/PSMB5/PSMB10/PSMB3/PSMA6/PSME1/PSMB7	20	0.125	1.23972e-18	3.81833e-17
Strong_Up_Trend	Reactome	R-HSA-450408	AUF1 (hnRNP D0) binds and destabilizes mRNA	PSMA7/PSMB1/PSMA1/PSMA2/PSMA3/PSMA4/PSMB8/PSMB9/PSMA5/PSMB4/PSMB6/PSMB5/PSMB10/PSMB3/PSMA6/PSME1/PSMB7	17	0.10625	1.58517e-18	4.43848e-17
Strong_Up_Trend	Reactome	R-HSA-5362768	Hh mutants are degraded by ERAD	PSMA7/PSMB1/PSMA1/PSMA2/PSMA3/PSMA4/PSMB8/PSMB9/PSMA5/PSMB4/PSMB6/PSMB5/PSMB10/PSMB3/PSMA6/PSME1/PSMB7	17	0.10625	1.58517e-18	4.43848e-17
Strong_Up_Trend	Reactome	R-HSA-1236975	Antigen processing-Cross presentation	PSMA7/S100A8/S100A9/PSMB1/MRC1/PSMA1/PSMA2/PSMA3/PSMA4/CALR/PSMB8/PSMB9/PSMA5/PSMB4/PSMB6/PSMB5/PSMB10/PSMB3/PSMA6/PSME1/PSMB7	21	0.13125	1.68138e-18	4.50318e-17
Strong_Up_Trend	Reactome	R-HSA-4641258	Degradation of DVL	PSMA7/PSMB1/PSMA1/PSMA2/PSMA3/PSMA4/PSMB8/PSMB9/PSMA5/PSMB4/PSMB6/PSMB5/PSMB10/PSMB3/PSMA6/PSME1/PSMB7	17	0.10625	2.23093e-18	5.49701e-17
Strong_Up_Trend	Reactome	R-HSA-69541	Stabilization of p53	PSMA7/PSMB1/PSMA1/PSMA2/PSMA3/PSMA4/PSMB8/PSMB9/PSMA5/PSMB4/PSMB6/PSMB5/PSMB10/PSMB3/PSMA6/PSME1/PSMB7	17	0.10625	2.23093e-18	5.49701e-17
Strong_Up_Trend	Reactome	R-HSA-9755511	KEAP1-NFE2L2 pathway	PSMA7/GSR/PSMB1/PSMA1/PSMA2/PSMA3/PSMA4/PSMB8/PSMB9/PSMA5/PSMB4/PSMB6/PSMB5/TKT/TALDO1/PSMB10/ME1/PSMB3/PSMA6/PSME1/PSMB7	21	0.13125	2.54554e-18	6.03096e-17
Strong_Up_Trend	Reactome	R-HSA-351202	Metabolism of polyamines	PSMA7/PSMB1/PSMA1/PSMA2/PSMA3/PSMA4/PSMB8/PSMB9/PSMA5/PSMB4/PSMB6/PSMB5/PSMB10/PSMB3/PSMA6/PSME1/PSMB7	17	0.10625	4.32434e-18	9.1855e-17
Strong_Up_Trend	Reactome	R-HSA-5387390	Hh mutants abrogate ligand secretion	PSMA7/PSMB1/PSMA1/PSMA2/PSMA3/PSMA4/PSMB8/PSMB9/PSMA5/PSMB4/PSMB6/PSMB5/PSMB10/PSMB3/PSMA6/PSME1/PSMB7	17	0.10625	4.32434e-18	9.1855e-17
Strong_Up_Trend	Reactome	R-HSA-5676590	NIK-->noncanonical NF-kB signaling	PSMA7/PSMB1/PSMA1/PSMA2/PSMA3/PSMA4/PSMB8/PSMB9/PSMA5/PSMB4/PSMB6/PSMB5/PSMB10/PSMB3/PSMA6/PSME1/PSMB7	17	0.10625	4.32434e-18	9.1855e-17
Strong_Up_Trend	Reactome	R-HSA-187577	SCF(Skp2)-mediated degradation of p27/p21	PSMA7/PSMB1/PSMA1/PSMA2/PSMA3/PSMA4/PSMB8/PSMB9/PSMA5/PSMB4/PSMB6/PSMB5/PSMB10/PSMB3/PSMA6/PSME1/PSMB7	17	0.10625	5.95932e-18	1.07969e-16
Strong_Up_Trend	Reactome	R-HSA-5607761	Dectin-1 mediated noncanonical NF-kB signaling	PSMA7/PSMB1/PSMA1/PSMA2/PSMA3/PSMA4/PSMB8/PSMB9/PSMA5/PSMB4/PSMB6/PSMB5/PSMB10/PSMB3/PSMA6/PSME1/PSMB7	17	0.10625	5.95932e-18	1.07969e-16
Strong_Up_Trend	Reactome	R-HSA-5610780	Degradation of GLI1 by the proteasome	PSMA7/PSMB1/PSMA1/PSMA2/PSMA3/PSMA4/PSMB8/PSMB9/PSMA5/PSMB4/PSMB6/PSMB5/PSMB10/PSMB3/PSMA6/PSME1/PSMB7	17	0.10625	5.95932e-18	1.07969e-16
Strong_Up_Trend	Reactome	R-HSA-5610783	Degradation of GLI2 by the proteasome	PSMA7/PSMB1/PSMA1/PSMA2/PSMA3/PSMA4/PSMB8/PSMB9/PSMA5/PSMB4/PSMB6/PSMB5/PSMB10/PSMB3/PSMA6/PSME1/PSMB7	17	0.10625	5.95932e-18	1.07969e-16
Strong_Up_Trend	Reactome	R-HSA-5610785	GLI3 is processed to GLI3R by the proteasome	PSMA7/PSMB1/PSMA1/PSMA2/PSMA3/PSMA4/PSMB8/PSMB9/PSMA5/PSMB4/PSMB6/PSMB5/PSMB10/PSMB3/PSMA6/PSME1/PSMB7	17	0.10625	5.95932e-18	1.07969e-16
Strong_Up_Trend	Reactome	R-HSA-5678895	Defective CFTR causes cystic fibrosis	PSMA7/PSMB1/PSMA1/PSMA2/PSMA3/PSMA4/PSMB8/PSMB9/PSMA5/PSMB4/PSMB6/PSMB5/PSMB10/PSMB3/PSMA6/PSME1/PSMB7	17	0.10625	8.15957e-18	1.43608e-16
Strong_Up_Trend	Reactome	R-HSA-174084	Autodegradation of Cdh1 by Cdh1:APC/C	PSMA7/PSMB1/PSMA1/PSMA2/PSMA3/PSMA4/PSMB8/PSMB9/PSMA5/PSMB4/PSMB6/PSMB5/PSMB10/PSMB3/PSMA6/PSME1/PSMB7	17	0.10625	2.01971e-17	3.36255e-16
Strong_Up_Trend	Reactome	R-HSA-4608870	Asymmetric localization of PCP proteins	PSMA7/PSMB1/PSMA1/PSMA2/PSMA3/PSMA4/PSMB8/PSMB9/PSMA5/PSMB4/PSMB6/PSMB5/PSMB10/PSMB3/PSMA6/PSME1/PSMB7	17	0.10625	2.01971e-17	3.36255e-16
Strong_Up_Trend	Reactome	R-HSA-1234176	Oxygen-dependent proline hydroxylation of Hypoxia-inducible Factor Alpha	PSMA7/PSMB1/PSMA1/PSMA2/PSMA3/PSMA4/PSMB8/PSMB9/PSMA5/PSMB4/PSMB6/PSMB5/PSMB10/PSMB3/PSMA6/PSME1/PSMB7	17	0.10625	3.5933e-17	5.53369e-16
Strong_Up_Trend	Reactome	R-HSA-69563	p53-Dependent G1 DNA Damage Response	PSMA7/PSMB1/PSMA1/PSMA2/PSMA3/PSMA4/PSMB8/PSMB9/PSMA5/PSMB4/PSMB6/PSMB5/PSMB10/PSMB3/PSMA6/PSME1/PSMB7	17	0.10625	3.5933e-17	5.53369e-16
Strong_Up_Trend	Reactome	R-HSA-69580	p53-Dependent G1/S DNA damage checkpoint	PSMA7/PSMB1/PSMA1/PSMA2/PSMA3/PSMA4/PSMB8/PSMB9/PSMA5/PSMB4/PSMB6/PSMB5/PSMB10/PSMB3/PSMA6/PSME1/PSMB7	17	0.10625	3.5933e-17	5.53369e-16
Strong_Up_Trend	Reactome	R-HSA-1169091	Activation of NF-kappaB in B cells	PSMA7/PSMB1/PSMA1/PSMA2/PSMA3/PSMA4/PSMB8/PSMB9/PSMA5/PSMB4/PSMB6/PSMB5/PSMB10/PSMB3/PSMA6/PSME1/PSMB7	17	0.10625	4.75544e-17	7.14475e-16
Strong_Up_Trend	Reactome	R-HSA-174154	APC/C:Cdc20 mediated degradation of Securin	PSMA7/PSMB1/PSMA1/PSMA2/PSMA3/PSMA4/PSMB8/PSMB9/PSMA5/PSMB4/PSMB6/PSMB5/PSMB10/PSMB3/PSMA6/PSME1/PSMB7	17	0.10625	6.26211e-17	8.76696e-16
Strong_Up_Trend	Reactome	R-HSA-5658442	Regulation of RAS by GAPs	PSMA7/PSMB1/PSMA1/PSMA2/PSMA3/PSMA4/PSMB8/PSMB9/PSMA5/PSMB4/PSMB6/PSMB5/PSMB10/PSMB3/PSMA6/PSME1/PSMB7	17	0.10625	6.26211e-17	8.76696e-16
Strong_Up_Trend	Reactome	R-HSA-69615	G1/S DNA Damage Checkpoints	PSMA7/PSMB1/PSMA1/PSMA2/PSMA3/PSMA4/PSMB8/PSMB9/PSMA5/PSMB4/PSMB6/PSMB5/PSMB10/PSMB3/PSMA6/PSME1/PSMB7	17	0.10625	6.26211e-17	8.76696e-16
Strong_Up_Trend	Reactome	R-HSA-8948751	Regulation of PTEN stability and activity	PSMA7/PSMB1/PSMA1/PSMA2/PSMA3/PSMA4/PSMB8/PSMB9/PSMA5/PSMB4/PSMB6/PSMB5/PSMB10/PSMB3/PSMA6/PSME1/PSMB7	17	0.10625	8.2065e-17	1.12338e-15
Strong_Up_Trend	Reactome	R-HSA-9013694	Signaling by NOTCH4	PSMA7/PSMB1/PSMA1/PSMA2/PSMA3/PSMA4/PSMB8/PSMB9/PSMA5/PSMB4/PSMB6/PSMB5/PSMB10/PSMB3/PSMA6/PSME1/NCSTN/PSMB7	18	0.1125	9.09063e-17	1.21735e-15
Strong_Up_Trend	Reactome	R-HSA-68949	Orc1 removal from chromatin	PSMA7/PSMB1/PSMA1/PSMA2/PSMA3/PSMA4/PSMB8/PSMB9/PSMA5/PSMB4/PSMB6/PSMB5/PSMB10/PSMB3/PSMA6/PSME1/PSMB7	17	0.10625	1.39004e-16	1.82184e-15
Strong_Up_Trend	Reactome	R-HSA-174184	Cdc20:Phospho-APC/C mediated degradation of Cyclin A	PSMA7/PSMB1/PSMA1/PSMA2/PSMA3/PSMA4/PSMB8/PSMB9/PSMA5/PSMB4/PSMB6/PSMB5/PSMB10/PSMB3/PSMA6/PSME1/PSMB7	17	0.10625	2.31373e-16	2.85051e-15
Strong_Up_Trend	Reactome	R-HSA-69017	CDK-mediated phosphorylation and removal of Cdc6	PSMA7/PSMB1/PSMA1/PSMA2/PSMA3/PSMA4/PSMB8/PSMB9/PSMA5/PSMB4/PSMB6/PSMB5/PSMB10/PSMB3/PSMA6/PSME1/PSMB7	17	0.10625	2.31373e-16	2.85051e-15
Strong_Up_Trend	Reactome	R-HSA-8939902	Regulation of RUNX2 expression and activity	PSMA7/PSMB1/PSMA1/PSMA2/PSMA3/PSMA4/PSMB8/PSMB9/PSMA5/PSMB4/PSMB6/PSMB5/PSMB10/PSMB3/PSMA6/PSME1/PSMB7	17	0.10625	2.31373e-16	2.85051e-15
Strong_Up_Trend	Reactome	R-HSA-174178	APC/C:Cdh1 mediated degradation of Cdc20 and other APC/C:Cdh1 targeted proteins in late mitosis/early G1	PSMA7/PSMB1/PSMA1/PSMA2/PSMA3/PSMA4/PSMB8/PSMB9/PSMA5/PSMB4/PSMB6/PSMB5/PSMB10/PSMB3/PSMA6/PSME1/PSMB7	17	0.10625	2.9666e-16	3.51428e-15
Strong_Up_Trend	Reactome	R-HSA-179419	APC:Cdc20 mediated degradation of cell cycle proteins prior to satisfation of the cell cycle checkpoint	PSMA7/PSMB1/PSMA1/PSMA2/PSMA3/PSMA4/PSMB8/PSMB9/PSMA5/PSMB4/PSMB6/PSMB5/PSMB10/PSMB3/PSMA6/PSME1/PSMB7	17	0.10625	2.9666e-16	3.51428e-15
Strong_Up_Trend	Reactome	R-HSA-1234174	Cellular response to hypoxia	PSMA7/PSMB1/PSMA1/PSMA2/PSMA3/PSMA4/PSMB8/PSMB9/PSMA5/PSMB4/PSMB6/PSMB5/PSMB10/PSMB3/PSMA6/PSME1/PSMB7	17	0.10625	3.78863e-16	4.40339e-15
Strong_Up_Trend	Reactome	R-HSA-176409	APC/C:Cdc20 mediated degradation of mitotic proteins	PSMA7/PSMB1/PSMA1/PSMA2/PSMA3/PSMA4/PSMB8/PSMB9/PSMA5/PSMB4/PSMB6/PSMB5/PSMB10/PSMB3/PSMA6/PSME1/PSMB7	17	0.10625	4.81985e-16	5.4982e-15
Strong_Up_Trend	Reactome	R-HSA-176814	Activation of APC/C and APC/C:Cdc20 mediated degradation of mitotic proteins	PSMA7/PSMB1/PSMA1/PSMA2/PSMA3/PSMA4/PSMB8/PSMB9/PSMA5/PSMB4/PSMB6/PSMB5/PSMB10/PSMB3/PSMA6/PSME1/PSMB7	17	0.10625	6.10889e-16	6.71978e-15
Strong_Up_Trend	Reactome	R-HSA-8852276	The role of GTSE1 in G2/M progression after G2 checkpoint	PSMA7/PSMB1/PSMA1/PSMA2/PSMA3/PSMA4/PSMB8/PSMB9/PSMA5/PSMB4/PSMB6/PSMB5/PSMB10/PSMB3/PSMA6/PSME1/PSMB7	17	0.10625	6.10889e-16	6.71978e-15
Strong_Up_Trend	Reactome	R-HSA-5619084	ABC transporter disorders	PSMA7/PSMB1/PSMA1/PSMA2/PSMA3/PSMA4/PSMB8/PSMB9/PSMA5/PSMB4/PSMB6/PSMB5/PSMB10/PSMB3/PSMA6/PSME1/PSMB7	17	0.10625	7.71465e-16	8.33724e-15
Strong_Up_Trend	Reactome	R-HSA-176408	Regulation of APC/C activators between G1/S and early anaphase	PSMA7/PSMB1/PSMA1/PSMA2/PSMA3/PSMA4/PSMB8/PSMB9/PSMA5/PSMB4/PSMB6/PSMB5/PSMB10/PSMB3/PSMA6/PSME1/PSMB7	17	0.10625	1.52185e-15	1.61631e-14
Strong_Up_Trend	Reactome	R-HSA-8878159	Transcriptional regulation by RUNX3	PSMA7/PSMB1/PSMA1/PSMA2/PSMA3/PSMA4/PSMB8/PSMB9/PSMA5/PSMB4/PSMB6/PSMB5/CCN2/PSMB10/PSMB3/PSMA6/PSME1/PSMB7	18	0.1125	1.78576e-15	1.86446e-14
Strong_Up_Trend	Reactome	R-HSA-2871837	FCERI mediated NF-kB activation	PSMA7/PSMB1/PSMA1/PSMA2/PSMA3/PSMA4/PSMB8/PSMB9/PSMA5/PSMB4/PSMB6/PSMB5/PSMB10/PSMB3/PSMA6/PSME1/PSMB7	17	0.10625	1.8961e-15	1.94666e-14
Strong_Up_Trend	Reactome	R-HSA-1168372	Downstream signaling events of B Cell Receptor (BCR)	PSMA7/PSMB1/PSMA1/PSMA2/PSMA3/PSMA4/PSMB8/PSMB9/PSMA5/PSMB4/PSMB6/PSMB5/PSMB10/PSMB3/PSMA6/PSME1/PSMB7	17	0.10625	2.35496e-15	2.30262e-14
Strong_Up_Trend	Reactome	R-HSA-195253	Degradation of beta-catenin by the destruction complex	PSMA7/PSMB1/PSMA1/PSMA2/PSMA3/PSMA4/PSMB8/PSMB9/PSMA5/PSMB4/PSMB6/PSMB5/PSMB10/PSMB3/PSMA6/PSME1/PSMB7	17	0.10625	2.35496e-15	2.30262e-14
Strong_Up_Trend	Reactome	R-HSA-69202	Cyclin E associated events during G1/S transition	PSMA7/PSMB1/PSMA1/PSMA2/PSMA3/PSMA4/PSMB8/PSMB9/PSMA5/PSMB4/PSMB6/PSMB5/PSMB10/PSMB3/PSMA6/PSME1/PSMB7	17	0.10625	2.35496e-15	2.30262e-14
Strong_Up_Trend	Reactome	R-HSA-9020702	Interleukin-1 signaling	PSMA7/SAA1/PSMB1/PSMA1/PSMA2/PSMA3/PSMA4/IL1R2/PSMB8/PSMB9/PSMA5/PSMB4/PSMB6/PSMB5/PSMB10/PSMB3/PSMA6/PSME1/PSMB7	19	0.11875	3.30202e-15	3.1782e-14
Strong_Up_Trend	Reactome	R-HSA-5632684	Hedgehog 'on' state	PSMA7/PSMB1/PSMA1/PSMA2/PSMA3/PSMA4/PSMB8/PSMB9/PSMA5/PSMB4/PSMB6/PSMB5/PSMB10/PSMB3/PSMA6/PSME1/PSMB7	17	0.10625	3.59975e-15	3.35977e-14
Strong_Up_Trend	Reactome	R-HSA-69656	Cyclin A:Cdk2-associated events at S phase entry	PSMA7/PSMB1/PSMA1/PSMA2/PSMA3/PSMA4/PSMB8/PSMB9/PSMA5/PSMB4/PSMB6/PSMB5/PSMB10/PSMB3/PSMA6/PSME1/PSMB7	17	0.10625	3.59975e-15	3.35977e-14
Strong_Up_Trend	Reactome	R-HSA-5607764	CLEC7A (Dectin-1) signaling	PSMA7/PSMB1/PSMA1/PSMA2/PSMA3/PSMA4/PSMB8/PSMB9/PSMA5/PSMB4/PSMB6/PSMB5/PSMB10/PSMB3/PSMA6/PSME1/PSMB7/PYCARD	18	0.1125	4.57825e-15	4.20926e-14
Strong_Up_Trend	Reactome	R-HSA-446652	Interleukin-1 family signaling	PSMA7/CTSG/SAA1/PSMB1/PSMA1/PSMA2/PSMA3/PSMA4/IL1R2/PSMB8/PSMB9/PSMA5/PSMB4/PSMB6/PSMB5/PSMB10/PSMB3/PSMA6/IL1RL1/PSME1/PSMB7	21	0.13125	5.12568e-15	4.64326e-14
Strong_Up_Trend	Reactome	R-HSA-174143	APC/C-mediated degradation of cell cycle proteins	PSMA7/PSMB1/PSMA1/PSMA2/PSMA3/PSMA4/PSMB8/PSMB9/PSMA5/PSMB4/PSMB6/PSMB5/PSMB10/PSMB3/PSMA6/PSME1/PSMB7	17	0.10625	6.65776e-15	5.77631e-14
Strong_Up_Trend	Reactome	R-HSA-450531	Regulation of mRNA stability by proteins that bind AU-rich elements	PSMA7/PSMB1/PSMA1/PSMA2/PSMA3/PSMA4/PSMB8/PSMB9/PSMA5/PSMB4/PSMB6/PSMB5/PSMB10/PSMB3/PSMA6/PSME1/PSMB7	17	0.10625	6.65776e-15	5.77631e-14
Strong_Up_Trend	Reactome	R-HSA-453276	Regulation of mitotic cell cycle	PSMA7/PSMB1/PSMA1/PSMA2/PSMA3/PSMA4/PSMB8/PSMB9/PSMA5/PSMB4/PSMB6/PSMB5/PSMB10/PSMB3/PSMA6/PSME1/PSMB7	17	0.10625	6.65776e-15	5.77631e-14
Strong_Up_Trend	Reactome	R-HSA-5687128	MAPK6/MAPK4 signaling	PSMA7/PSMB1/PSMA1/PSMA2/PSMA3/PSMA4/PSMB8/PSMB9/PSMA5/PSMB4/PSMB6/PSMB5/PSMB10/PSMB3/PSMA6/PSME1/PSMB7	17	0.10625	8.12778e-15	6.95377e-14
Strong_Up_Trend	Reactome	R-HSA-9711123	Cellular response to chemical stress	PSMA7/GSR/SOD2/P4HB/PSMB1/PSMA1/PSMA2/PSMA3/PSMA4/PSMB8/PSMB9/PSMA5/PSMB4/PSMB6/PSMB5/TKT/TALDO1/PSMB10/ME1/PSMB3/PSMA6/PSME1/PSMB7	23	0.14375	1.07239e-14	9.04917e-14
Strong_Up_Trend	Reactome	R-HSA-109581	Apoptosis	PSMA7/LMNA/VIM/H1-4/PSMB1/PSMA1/PSMA2/PSMA3/PSMA4/PSMB8/PSMB9/PSMA5/PSMB4/PSMB6/PSMB5/SFN/PSMB10/PSMB3/PSMA6/YWHAE/PSME1/PSMB7	22	0.1375	1.31148e-14	1.09172e-13
Strong_Up_Trend	Reactome	R-HSA-4086400	PCP/CE pathway	PSMA7/PSMB1/PSMA1/PSMA2/PSMA3/PSMA4/PSMB8/PSMB9/PSMA5/PSMB4/PSMB6/PSMB5/PSMB10/PSMB3/PSMA6/PSME1/PSMB7	17	0.10625	1.45608e-14	1.18019e-13
Strong_Up_Trend	Reactome	R-HSA-69052	Switching of origins to a post-replicative state	PSMA7/PSMB1/PSMA1/PSMA2/PSMA3/PSMA4/PSMB8/PSMB9/PSMA5/PSMB4/PSMB6/PSMB5/PSMB10/PSMB3/PSMA6/PSME1/PSMB7	17	0.10625	1.45608e-14	1.18019e-13
Strong_Up_Trend	Reactome	R-HSA-449147	Signaling by Interleukins	PSMA7/TIMP1/SOD2/ICAM1/P4HB/COL1A2/CTSG/VIM/SAA1/ITGAM/LCP1/MMP9/PSMB1/PSMA1/PSMA2/PSMA3/PSMA4/IL1R2/PSMB8/PSMB9/PSMA5/PSMB4/PSMB6/PSMB5/TALDO1/PSMB10/PSMB3/PSMA6/GSTO1/IL1RL1/PSME1/HAVCR2/PSMB7	33	0.20625	3.44135e-14	2.75308e-13
Strong_Up_Trend	Reactome	R-HSA-202424	Downstream TCR signaling	PSMA7/PSMB1/PSMA1/PSMA2/PSMA3/PSMA4/PSMB8/PSMB9/PSMA5/PSMB4/PSMB6/PSMB5/PSMB10/PSMB3/PSMA6/PSME1/PSMB7	17	0.10625	4.38226e-14	3.46086e-13
Strong_Up_Trend	Reactome	R-HSA-5668541	TNFR2 non-canonical NF-kB pathway	PSMA7/PSMB1/PSMA1/PSMA2/PSMA3/PSMA4/PSMB8/PSMB9/PSMA5/PSMB4/PSMB6/PSMB5/PSMB10/PSMB3/PSMA6/PSME1/PSMB7	17	0.10625	8.74983e-14	6.73737e-13
Strong_Up_Trend	Reactome	R-HSA-5689603	UCH proteinases	PSMA7/PSMB1/PSMA1/PSMA2/PSMA3/PSMA4/PSMB8/PSMB9/PSMA5/PSMB4/PSMB6/PSMB5/PSMB10/PSMB3/PSMA6/PSME1/PSMB7	17	0.10625	8.74983e-14	6.73737e-13
Strong_Up_Trend	Reactome	R-HSA-382556	ABC-family proteins mediated transport	PSMA7/PSMB1/PSMA1/PSMA2/PSMA3/PSMA4/PSMB8/PSMB9/PSMA5/PSMB4/PSMB6/PSMB5/PSMB10/PSMB3/PSMA6/PSME1/PSMB7	17	0.10625	1.03496e-13	7.87077e-13
Strong_Up_Trend	Reactome	R-HSA-71291	Metabolism of amino acids and derivatives	PSMA7/GLUD1/GSR/ASL/ARG1/RPLP2/CKM/DLD/FAH/GOT1/PSMB1/GPT/PSMA1/PSMA2/PSMA3/PSMA4/PSMB8/PSMB9/PSMA5/PSMB4/PSMB6/PSMB5/HPD/PSMB10/PSMB3/PSMA6/PSME1/PSMB7/BHMT2	29	0.18125	1.21799e-13	9.14981e-13
Strong_Up_Trend	Reactome	R-HSA-5621481	C-type lectin receptors (CLRs)	PSMA7/PSMB1/PSMA1/PSMA2/PSMA3/PSMA4/PSMB8/PSMB9/PSMA5/PSMB4/PSMB6/PSMB5/PSMB10/PSMB3/PSMA6/PSME1/MUC6/PSMB7/PYCARD	19	0.11875	1.77753e-13	1.31922e-12
Strong_Up_Trend	Reactome	R-HSA-6798695	Neutrophil degranulation	SERPINA3/CST3/FTL/ALDOA/CSTB/ARG1/S100A8/MPO/S100A9/GPI/CTSB/CTSG/LTA4H/ALDOC/ITGAM/CD59/MMP9/B4GALT1/GNS/PSMB1/PSMA2/PTX3/PSMA5/SERPINB1/S100A11/CHI3L1/HK3/TNFAIP6/CD177/NCSTN/PSMB7/PYCARD	32	0.2	3.32619e-13	2.43921e-12
Strong_Up_Trend	Reactome	R-HSA-983705	Signaling by the B Cell Receptor (BCR)	PSMA7/PSMB1/PSMA1/PSMA2/PSMA3/PSMA4/PSMB8/PSMB9/PSMA5/PSMB4/PSMB6/PSMB5/PSMB10/PSMB3/PSMA6/PSME1/PSMB7	17	0.10625	4.32572e-13	3.13487e-12
Strong_Up_Trend	Reactome	R-HSA-5357801	Programmed Cell Death	PSMA7/LMNA/VIM/H1-4/PSMB1/PSMA1/PSMA2/PSMA3/PSMA4/PSMB8/PSMB9/PSMA5/PSMB4/PSMB6/PSMB5/SFN/PSMB10/PSMB3/PSMA6/YWHAE/PSME1/PSMB7	22	0.1375	4.39935e-13	3.15117e-12
Strong_Up_Trend	Reactome	R-HSA-5610787	Hedgehog 'off' state	PSMA7/PSMB1/PSMA1/PSMA2/PSMA3/PSMA4/PSMB8/PSMB9/PSMA5/PSMB4/PSMB6/PSMB5/PSMB10/PSMB3/PSMA6/PSME1/PSMB7	17	0.10625	5.02859e-13	3.56047e-12
Strong_Up_Trend	Reactome	R-HSA-202403	TCR signaling	PSMA7/PSMB1/PSMA1/PSMA2/PSMA3/PSMA4/PSMB8/PSMB9/PSMA5/PSMB4/PSMB6/PSMB5/PSMB10/PSMB3/PSMA6/PSME1/PSMB7	17	0.10625	1.38347e-12	9.6843e-12
Strong_Up_Trend	Reactome	R-HSA-69239	Synthesis of DNA	PSMA7/PSMB1/PSMA1/PSMA2/PSMA3/PSMA4/PSMB8/PSMB9/PSMA5/PSMB4/PSMB6/PSMB5/PSMB10/PSMB3/PSMA6/PSME1/PSMB7	17	0.10625	1.58965e-12	1.08803e-11
Strong_Up_Trend	Reactome	R-HSA-8878166	Transcriptional regulation by RUNX2	PSMA7/PSMB1/PSMA1/PSMA2/PSMA3/PSMA4/PSMB8/PSMB9/PSMA5/PSMB4/PSMB6/PSMB5/PSMB10/PSMB3/PSMA6/PSME1/PSMB7	17	0.10625	1.58965e-12	1.08803e-11
Strong_Up_Trend	Reactome	R-HSA-381426	Regulation of Insulin-like Growth Factor (IGF) transport and uptake by Insulin-like Growth Factor Binding Proteins (IGFBPs)	STC2/FSTL3/TIMP1/CST3/P4HB/LAMB1/CTSG/LGALS1/LAMC1/CDH2/TNC/NUCB1/MFGE8/FSTL1/SPARCL1/SHISA5/GOLM1	17	0.10625	2.7347e-12	1.85118e-11
Strong_Up_Trend	Reactome	R-HSA-8957275	Post-translational protein phosphorylation	STC2/FSTL3/TIMP1/CST3/P4HB/LAMB1/LGALS1/LAMC1/CDH2/TNC/NUCB1/MFGE8/FSTL1/SPARCL1/SHISA5/GOLM1	16	0.1	3.21934e-12	2.15556e-11
Strong_Up_Trend	Reactome	R-HSA-69481	G2/M Checkpoints	PSMA7/PSMB1/PSMA1/PSMA2/PSMA3/PSMA4/PSMB8/PSMB9/PSMA5/PSMB4/PSMB6/PSMB5/SFN/PSMB10/PSMB3/PSMA6/YWHAE/PSME1/PSMB7	19	0.11875	3.4545e-12	2.28814e-11
Strong_Up_Trend	Reactome	R-HSA-8939236	RUNX1 regulates transcription of genes involved in differentiation of HSCs	PSMA7/PSMB1/PSMA1/PSMA2/PSMA3/PSMA4/PSMB8/PSMB9/PSMA5/PSMB4/PSMB6/PSMB5/PSMB10/PSMB3/PSMA6/PSME1/PSMB7	17	0.10625	4.6114e-12	3.02194e-11
Strong_Up_Trend	Reactome	R-HSA-5358351	Signaling by Hedgehog	PSMA7/P4HB/PSMB1/PSMA1/PSMA2/PSMA3/PSMA4/PSMB8/PSMB9/PSMA5/PSMB4/PSMB6/PSMB5/PSMB10/PSMB3/PSMA6/PSME1/PSMB7	18	0.1125	4.74176e-12	3.07466e-11
Strong_Up_Trend	Reactome	R-HSA-162909	Host Interactions of HIV factors	PSMA7/PSMB1/PSMA1/PSMA2/PSMA3/PSMA4/PSMB8/PSMB9/PSMA5/PSMB4/PSMB6/PSMB5/PSMB10/PSMB3/PSMA6/PSME1/PSMB7	17	0.10625	5.23932e-12	3.3619e-11
Strong_Up_Trend	Reactome	R-HSA-69206	G1/S Transition	PSMA7/PSMB1/PSMA1/PSMA2/PSMA3/PSMA4/PSMB8/PSMB9/PSMA5/PSMB4/PSMB6/PSMB5/PSMB10/PSMB3/PSMA6/PSME1/PSMB7	17	0.10625	5.94591e-12	3.77596e-11
Strong_Up_Trend	Reactome	R-HSA-2454202	Fc epsilon receptor (FCERI) signaling	PSMA7/PSMB1/PSMA1/PSMA2/PSMA3/PSMA4/PSMB8/PSMB9/PSMA5/PSMB4/PSMB6/PSMB5/PSMB10/PSMB3/PSMA6/PSME1/PSMB7	17	0.10625	8.63248e-12	5.42613e-11
Strong_Up_Trend	Reactome	R-HSA-6807070	PTEN Regulation	PSMA7/PSMB1/PSMA1/PSMA2/PSMA3/PSMA4/PSMB8/PSMB9/PSMA5/PSMB4/PSMB6/PSMB5/PSMB10/PSMB3/PSMA6/PSME1/PSMB7	17	0.10625	1.76824e-11	1.10024e-10
Strong_Up_Trend	Reactome	R-HSA-68867	Assembly of the pre-replicative complex	PSMA7/PSMB1/PSMA1/PSMA2/PSMA3/PSMA4/PSMB8/PSMB9/PSMA5/PSMB4/PSMB6/PSMB5/PSMB10/PSMB3/PSMA6/PSME1/PSMB7	17	0.10625	2.22775e-11	1.37229e-10
Strong_Up_Trend	Reactome	R-HSA-3858494	Beta-catenin independent WNT signaling	PSMA7/PSMB1/PSMA1/PSMA2/PSMA3/PSMA4/PSMB8/PSMB9/PSMA5/PSMB4/PSMB6/PSMB5/PSMB10/PSMB3/PSMA6/PSME1/PSMB7	17	0.10625	3.49628e-11	2.13239e-10
Strong_Up_Trend	Reactome	R-HSA-453279	Mitotic G1 phase and G1/S transition	PSMA7/PSMB1/PSMA1/PSMA2/PSMA3/PSMA4/PSMB8/PSMB9/PSMA5/PSMB4/PSMB6/PSMB5/PSMB10/PSMB3/PSMA6/PSME1/PSMB7	17	0.10625	4.85627e-11	2.9328e-10
Strong_Up_Trend	Reactome	R-HSA-9010553	Regulation of expression of SLITs and ROBOs	PSMA7/RPLP2/PSMB1/PSMA1/PSMA2/PSMA3/PSMA4/PSMB8/PSMB9/PSMA5/PSMB4/PSMB6/PSMB5/PSMB10/PSMB3/PSMA6/PSME1/PSMB7	18	0.1125	5.47007e-11	3.27142e-10
Strong_Up_Trend	Reactome	R-HSA-69002	DNA Replication Pre-Initiation	PSMA7/PSMB1/PSMA1/PSMA2/PSMA3/PSMA4/PSMB8/PSMB9/PSMA5/PSMB4/PSMB6/PSMB5/PSMB10/PSMB3/PSMA6/PSME1/PSMB7	17	0.10625	1.37554e-10	8.14742e-10
Strong_Up_Trend	Reactome	R-HSA-157118	Signaling by NOTCH	PSMA7/FURIN/B4GALT1/PSMB1/PSMA1/PSMA2/PSMA3/PSMA4/PSMB8/PSMB9/PSMA5/PSMB4/PSMB6/PSMB5/PSMB10/PSMB3/PSMA6/PSME1/NCSTN/PSMB7	20	0.125	1.91009e-10	1.12058e-09
Strong_Up_Trend	Reactome	R-HSA-69242	S Phase	PSMA7/PSMB1/PSMA1/PSMA2/PSMA3/PSMA4/PSMB8/PSMB9/PSMA5/PSMB4/PSMB6/PSMB5/PSMB10/PSMB3/PSMA6/PSME1/PSMB7	17	0.10625	2.04165e-10	1.18647e-09
Strong_Up_Trend	Reactome	R-HSA-69275	G2/M Transition	PSMA7/PSMB1/PSMA1/PSMA2/PSMA3/PSMA4/PSMB8/PSMB9/PSMA5/PSMB4/PSMB6/PSMB5/PSMB10/PSMB3/PSMA6/YWHAE/PSME1/PSMB7	18	0.1125	4.78192e-10	2.75295e-09
Strong_Up_Trend	Reactome	R-HSA-453274	Mitotic G2-G2/M phases	PSMA7/PSMB1/PSMA1/PSMA2/PSMA3/PSMA4/PSMB8/PSMB9/PSMA5/PSMB4/PSMB6/PSMB5/PSMB10/PSMB3/PSMA6/YWHAE/PSME1/PSMB7	18	0.1125	5.64632e-10	3.22049e-09
Strong_Up_Trend	Reactome	R-HSA-5619115	Disorders of transmembrane transporters	PSMA7/PSMB1/PSMA1/PSMA2/PSMA3/PSMA4/PSMB8/PSMB9/PSMA5/PSMB4/PSMB6/PSMB5/PSMB10/PSMB3/PSMA6/PSME1/PSMB7	17	0.10625	6.83184e-10	3.86093e-09
Strong_Up_Trend	Reactome	R-HSA-68882	Mitotic Anaphase	PSMA7/LMNA/PSMB1/PSMA1/PSMA2/PSMA3/PSMA4/PSMB8/PSMB9/PSMA5/PSMB4/PSMB6/PSMB5/PSMB10/TMPO/PSMB3/PSMA6/PSME1/PSMB7	19	0.11875	1.43913e-09	8.05914e-09
Strong_Up_Trend	Reactome	R-HSA-2555396	Mitotic Metaphase and Anaphase	PSMA7/LMNA/PSMB1/PSMA1/PSMA2/PSMA3/PSMA4/PSMB8/PSMB9/PSMA5/PSMB4/PSMB6/PSMB5/PSMB10/TMPO/PSMB3/PSMA6/PSME1/PSMB7	19	0.11875	1.54518e-09	8.57506e-09
Strong_Up_Trend	Reactome	R-HSA-69306	DNA Replication	PSMA7/PSMB1/PSMA1/PSMA2/PSMA3/PSMA4/PSMB8/PSMB9/PSMA5/PSMB4/PSMB6/PSMB5/PSMB10/PSMB3/PSMA6/PSME1/PSMB7	17	0.10625	1.75138e-09	9.63256e-09
Strong_Up_Trend	Reactome	R-HSA-2467813	Separation of Sister Chromatids	PSMA7/PSMB1/PSMA1/PSMA2/PSMA3/PSMA4/PSMB8/PSMB9/PSMA5/PSMB4/PSMB6/PSMB5/PSMB10/PSMB3/PSMA6/PSME1/PSMB7	17	0.10625	2.42618e-09	1.32259e-08
Strong_Up_Trend	Reactome	R-HSA-376176	Signaling by ROBO receptors	PSMA7/RPLP2/PSMB1/PSMA1/PSMA2/PSMA3/PSMA4/PSMB8/PSMB9/PSMA5/PSMB4/PSMB6/PSMB5/PSMB10/PSMB3/PSMA6/PSME1/PSMB7	18	0.1125	2.88396e-09	1.55835e-08
Strong_Up_Trend	Reactome	R-HSA-983169	Class I MHC mediated antigen processing & presentation	PSMA7/S100A8/S100A9/PSMB1/MRC1/PSMA1/PSMA2/PSMA3/PSMA4/CALR/PSMB8/PSMB9/PSMA5/PSMB4/PSMB6/PSMB5/PSMB10/PSMB3/THOP1/NPEPPS/PSMA6/PSME1/PSMB7	23	0.14375	6.70754e-09	3.57792e-08
Strong_Up_Trend	Reactome	R-HSA-162906	HIV Infection	PSMA7/FURIN/PSMB1/PSMA1/PSMA2/PSMA3/PSMA4/PSMB8/PSMB9/PSMA5/PSMB4/PSMB6/PSMB5/PSMB10/PSMB3/PSMA6/PSME1/PSMB7	18	0.1125	6.73765e-09	3.57792e-08
Strong_Up_Trend	Reactome	R-HSA-1474244	Extracellular matrix organization	TIMP1/VWF/SERPINE1/ICAM1/P4HB/CTSB/LAMB1/COL1A2/CTSG/FURIN/LAMC1/ITGAM/NID1/MMP9/LAMA2/TNC/ADAM9/LTBP2/NCSTN/MMP19	20	0.125	1.35245e-08	7.12061e-08
Strong_Up_Trend	Reactome	R-HSA-5689880	Ub-specific processing proteases	PSMA7/PSMB1/PSMA1/PSMA2/PSMA3/PSMA4/PSMB8/PSMB9/PSMA5/PSMB4/PSMB6/PSMB5/PSMB10/PSMB3/PSMA6/PSME1/PSMB7	17	0.10625	2.06018e-08	1.07549e-07
Strong_Up_Trend	Reactome	R-HSA-201681	TCF dependent signaling in response to WNT	PSMA7/PSMB1/PSMA1/PSMA2/PSMA3/PSMA4/PSMB8/PSMB9/PSMA5/PSMB4/PSMB6/PSMB5/PSMB10/PSMB3/PSMA6/PSME1/PSMB7	17	0.10625	4.5217e-08	2.34065e-07
Strong_Up_Trend	Reactome	R-HSA-69620	Cell Cycle Checkpoints	PSMA7/PSMB1/PSMA1/PSMA2/PSMA3/PSMA4/PSMB8/PSMB9/PSMA5/PSMB4/PSMB6/PSMB5/SFN/PSMB10/PSMB3/PSMA6/YWHAE/PSME1/PSMB7	19	0.11875	4.99594e-08	2.56458e-07
Strong_Up_Trend	Reactome	R-HSA-8878171	Transcriptional regulation by RUNX1	PSMA7/PSMB1/PSMA1/PSMA2/PSMA3/PSMA4/PSMB8/PSMB9/PSMA5/PSMB4/PSMB6/PSMB5/PSMB10/PSMB3/PSMA6/PSME1/PSMB7	17	0.10625	6.18219e-08	3.1473e-07
Strong_Up_Trend	Reactome	R-HSA-1257604	PIP3 activates AKT signaling	PSMA7/PSMB1/PSMA1/PSMA2/PSMA3/PSMA4/PSMB8/PSMB9/PSMA5/PSMB4/PSMB6/PSMB5/PSMB10/PSMB3/PSMA6/IL1RL1/PSME1/PSMB7	18	0.1125	6.39472e-08	3.22881e-07
Strong_Up_Trend	Reactome	R-HSA-8951664	Neddylation	PSMA7/PSMB1/PSMA1/PSMA2/PSMA3/PSMA4/PSMB8/PSMB9/PSMA5/PSMB4/PSMB6/PSMB5/PSMB10/PSMB3/PSMA6/PSME1/PSMB7	17	0.10625	1.00278e-07	5.02207e-07
Strong_Up_Trend	Reactome	R-HSA-983168	Antigen processing: Ubiquitination & Proteasome degradation	PSMA7/PSMB1/PSMA1/PSMA2/PSMA3/PSMA4/PSMB8/PSMB9/PSMA5/PSMB4/PSMB6/PSMB5/PSMB10/PSMB3/THOP1/NPEPPS/PSMA6/PSME1/PSMB7	19	0.11875	1.15926e-07	5.75893e-07
Strong_Up_Trend	Reactome	R-HSA-5673001	RAF/MAP kinase cascade	PSMA7/VWF/PSMB1/PSMA1/PSMA2/PSMA3/PSMA4/PSMB8/PSMB9/PSMA5/PSMB4/PSMB6/PSMB5/PSMB10/PSMB3/PSMA6/PSME1/PSMB7	18	0.1125	1.31474e-07	6.47904e-07
Strong_Up_Trend	Reactome	R-HSA-5684996	MAPK1/MAPK3 signaling	PSMA7/VWF/PSMB1/PSMA1/PSMA2/PSMA3/PSMA4/PSMB8/PSMB9/PSMA5/PSMB4/PSMB6/PSMB5/PSMB10/PSMB3/PSMA6/PSME1/PSMB7	18	0.1125	1.80775e-07	8.83788e-07
Strong_Up_Trend	Reactome	R-HSA-5688426	Deubiquitination	PSMA7/PSMB1/PSMA1/PSMA2/PSMA3/PSMA4/PSMB8/PSMB9/PSMA5/PSMB4/PSMB6/PSMB5/PSMB10/PSMB3/RAD23B/PSMA6/PSME1/PSMB7	18	0.1125	3.3334e-07	1.61683e-06
Strong_Up_Trend	Reactome	R-HSA-9006925	Intracellular signaling by second messengers	PSMA7/PSMB1/PSMA1/PSMA2/PSMA3/PSMA4/PSMB8/PSMB9/PSMA5/PSMB4/PSMB6/PSMB5/PSMB10/PSMB3/PSMA6/IL1RL1/PSME1/PSMB7	18	0.1125	5.68353e-07	2.7352e-06
Strong_Up_Trend	Reactome	R-HSA-1474228	Degradation of the extracellular matrix	TIMP1/CTSB/LAMB1/COL1A2/CTSG/FURIN/LAMC1/NID1/MMP9/ADAM9/NCSTN/MMP19	12	0.075	9.06174e-07	4.32715e-06
Strong_Up_Trend	Reactome	R-HSA-5683057	MAPK family signaling cascades	PSMA7/VWF/PSMB1/PSMA1/PSMA2/PSMA3/PSMA4/PSMB8/PSMB9/PSMA5/PSMB4/PSMB6/PSMB5/PSMB10/PSMB3/PSMA6/PSME1/PSMB7	18	0.1125	1.18335e-06	5.60726e-06
Strong_Up_Trend	Reactome	R-HSA-5663202	Diseases of signal transduction by growth factor receptors and second messengers	PSMA7/LMNA/VWF/PSMB1/PSMA1/PSMA2/PSMA3/PSMA4/PSMB8/PSMB9/PSMA5/PSMB4/PSMB6/PSMB5/PSMB10/CARS1/PSMB3/PSMA6/PSME1/NCSTN/PSMB7	21	0.13125	1.25917e-06	5.92098e-06
Strong_Up_Trend	Reactome	R-HSA-195721	Signaling by WNT	PSMA7/VPS26A/PSMB1/PSMA1/PSMA2/PSMA3/PSMA4/PSMB8/PSMB9/PSMA5/PSMB4/PSMB6/PSMB5/PSMB10/PSMB3/PSMA6/PSME1/PSMB7	18	0.1125	1.5391e-06	7.18248e-06
Strong_Up_Trend	Reactome	R-HSA-68886	M Phase	PSMA7/LMNA/PSMB1/PSMA1/PSMA2/PSMA3/PSMA4/PSMB8/PSMB9/PSMA5/PSMB4/PSMB6/PSMB5/PSMB10/TMPO/PSMB3/PSMA6/YWHAE/PSME1/PSMB7	20	0.125	2.73534e-06	1.26689e-05
Strong_Up_Trend	Reactome	R-HSA-71387	Metabolism of carbohydrates	ALDOA/GPI/ALDOC/AKR1B1/B4GALT1/GNS/GOT1/TKT/TALDO1/GNPDA1/HK3/UGP2/CSPG4/EXT2/LYVE1	15	0.09375	2.87753e-05	0.00013228
Strong_Up_Trend	Reactome	R-HSA-1442490	Collagen degradation	CTSB/COL1A2/FURIN/MMP9/ADAM9/MMP19	6	0.0375	0.000329217	0.00150221
Strong_Up_Trend	Reactome	R-HSA-9020591	Interleukin-12 signaling	SOD2/P4HB/LCP1/TALDO1/GSTO1	5	0.03125	0.000583618	0.00264345
Strong_Up_Trend	Reactome	R-HSA-3000178	ECM proteoglycans	SERPINE1/LAMB1/COL1A2/LAMC1/LAMA2/TNC	6	0.0375	0.000831458	0.00373852
Strong_Up_Trend	Reactome	R-HSA-3000157	Laminin interactions	LAMB1/LAMC1/NID1/LAMA2	4	0.025	0.000893196	0.00395834
Strong_Up_Trend	Reactome	R-HSA-8874081	MET activates PTK2 signaling	LAMB1/COL1A2/LAMC1/LAMA2	4	0.025	0.000893196	0.00395834
Strong_Up_Trend	Reactome	R-HSA-6785807	Interleukin-4 and Interleukin-13 signaling	TIMP1/ICAM1/COL1A2/VIM/SAA1/ITGAM/MMP9	7	0.04375	0.00100892	0.00443927
Strong_Up_Trend	Reactome	R-HSA-5668914	Diseases of metabolism	ADA/B4GALT1/GNS/SFTPD/TALDO1/GSS/ACY1/CSPG4/MUC6/ADAMTSL2/EXT2	11	0.06875	0.00105638	0.00461512
Strong_Up_Trend	Reactome	R-HSA-1592389	Activation of Matrix Metalloproteinases	TIMP1/CTSG/FURIN/MMP9	4	0.025	0.00128911	0.00559221
Strong_Up_Trend	Reactome	R-HSA-447115	Interleukin-12 family signaling	SOD2/P4HB/LCP1/TALDO1/GSTO1	5	0.03125	0.00141706	0.00610425
Strong_Up_Trend	Reactome	R-HSA-70263	Gluconeogenesis	ALDOA/GPI/ALDOC/GOT1	4	0.025	0.00161259	0.00689831
Strong_Up_Trend	Reactome	R-HSA-3000171	Non-integrin membrane-ECM interactions	LAMB1/COL1A2/LAMC1/LAMA2/TNC	5	0.03125	0.00165519	0.00703171
Strong_Up_Trend	Reactome	R-HSA-9006936	Signaling by TGFB family members	FSTL3/SERPINE1/COL1A2/FURIN/PPP1CA/FSTL1/LTBP2	7	0.04375	0.0020457	0.00863119
Strong_Up_Trend	Reactome	R-HSA-8950505	Gene and protein expression by JAK-STAT signaling after Interleukin-12 stimulation	SOD2/LCP1/TALDO1/GSTO1	4	0.025	0.00219756	0.00920883
Strong_Up_Trend	Reactome	R-HSA-70326	Glucose metabolism	ALDOA/GPI/ALDOC/GOT1/GNPDA1/HK3	6	0.0375	0.00236656	0.00985001
Strong_Up_Trend	Reactome	R-HSA-3000480	Scavenging by Class A Receptors	FTL/COL1A2/CALR	3	0.01875	0.00249483	0.0103142
Strong_Up_Trend	Reactome	R-HSA-114608	Platelet degranulation	F8/SERPINA3/TIMP1/ALDOA/VWF/SERPINE1/CYRIB	7	0.04375	0.00280481	0.0115184
Strong_Up_Trend	Reactome	R-HSA-8875878	MET promotes cell motility	LAMB1/COL1A2/LAMC1/LAMA2	4	0.025	0.00291453	0.0118898
Strong_Up_Trend	Reactome	R-HSA-2173782	Binding and Uptake of Ligands by Scavenger Receptors	FTL/COL1A2/SAA1/CALR	4	0.025	0.0031852	0.0129084
Strong_Up_Trend	Reactome	R-HSA-5686938	Regulation of TLR by endogenous ligand	S100A8/S100A9/SFTPD	3	0.01875	0.00335184	0.013495
Strong_Up_Trend	Reactome	R-HSA-76005	Response to elevated platelet cytosolic Ca2+	F8/SERPINA3/TIMP1/ALDOA/VWF/SERPINE1/CYRIB	7	0.04375	0.00346751	0.01387
Strong_Up_Trend	Reactome	R-HSA-8862803	Deregulated CDK5 triggers multiple neurodegenerative pathways in Alzheimer's disease models	LMNA/SOD2/YWHAE	3	0.01875	0.00383985	0.0151625
Strong_Up_Trend	Reactome	R-HSA-8863678	Neurodegenerative Diseases	LMNA/SOD2/YWHAE	3	0.01875	0.00383985	0.0151625
Strong_Up_Trend	Reactome	R-HSA-70171	Glycolysis	ALDOA/GPI/ALDOC/GNPDA1/HK3	5	0.03125	0.00421832	0.0165509
Strong_Up_Trend	Reactome	R-HSA-174824	Plasma lipoprotein assembly, remodeling, and clearance	LDLR/P4HB/FURIN/MTTP/LSR	5	0.03125	0.00473575	0.0184634
Strong_Up_Trend	Reactome	R-HSA-163560	Triglyceride catabolism	PLIN3/FABP3/PPP1CA	3	0.01875	0.00494014	0.0191391
Strong_Up_Trend	Reactome	R-HSA-9734009	Defective Intrinsic Pathway for Apoptosis	LMNA/SOD2/YWHAE	3	0.01875	0.00555428	0.021384
Strong_Up_Trend	Reactome	R-HSA-9619665	EGR2 and SOX10-mediated initiation of Schwann cell myelination	LAMB1/LAMC1/LAMA2	3	0.01875	0.00766267	0.029318
Strong_Up_Trend	Reactome	R-HSA-216083	Integrin cell surface interactions	VWF/ICAM1/COL1A2/ITGAM/TNC	5	0.03125	0.00801457	0.0304752
Strong_Up_Trend	Reactome	R-HSA-381183	ATF6 (ATF6-alpha) activates chaperone genes	ATF6/CALR	2	0.0125	0.00883296	0.0329764
Strong_Up_Trend	Reactome	R-HSA-70635	Urea cycle	ASL/ARG1	2	0.0125	0.00883296	0.0329764
Strong_Up_Trend	Reactome	R-HSA-8963888	Chylomicron assembly	P4HB/MTTP	2	0.0125	0.00883296	0.0329764
Strong_Up_Trend	Reactome	R-HSA-8963691	Phenylalanine and tyrosine metabolism	FAH/HPD	2	0.0125	0.010693	0.03968
Strong_Up_Trend	Reactome	R-HSA-170834	Signaling by TGF-beta Receptor Complex	SERPINE1/COL1A2/FURIN/PPP1CA/LTBP2	5	0.03125	0.0115765	0.0427012
Strong_Up_Trend	Reactome	R-HSA-5694530	Cargo concentration in the ER	F8/CD59/LMAN1	3	0.01875	0.0121023	0.0443752
Strong_Up_Trend	Reactome	R-HSA-381033	ATF6 (ATF6-alpha) activates chaperones	ATF6/CALR	2	0.0125	0.0127095	0.0457838
Strong_Up_Trend	Reactome	R-HSA-430116	GP1b-IX-V activation signalling	VWF/COL1A2	2	0.0125	0.0127095	0.0457838
Strong_Up_Trend	Reactome	R-HSA-9755779	SARS-CoV-2 targets host intracellular signalling and regulatory pathways	SFN/YWHAE	2	0.0125	0.0127095	0.0457838
Strong_Up_Trend	Reactome	R-HSA-8963899	Plasma lipoprotein remodeling	P4HB/FURIN/MTTP	3	0.01875	0.0131337	0.0470371
Down_Trend	BP	GO:0050818	regulation of coagulation	PLG/F12/SERPINC1/KNG1/HRG/SERPINF2/F7/CD34/PROCR	9	0.169811	6.55321e-13	7.47721e-10
Down_Trend	BP	GO:0030193	regulation of blood coagulation	PLG/F12/SERPINC1/KNG1/HRG/SERPINF2/F7/CD34	8	0.150943	2.05139e-11	7.41338e-09
Down_Trend	BP	GO:1900046	regulation of hemostasis	PLG/F12/SERPINC1/KNG1/HRG/SERPINF2/F7/CD34	8	0.150943	2.58969e-11	7.41338e-09
Down_Trend	BP	GO:0007596	blood coagulation	F13A1/PLG/F12/SERPINC1/KNG1/HRG/F13B/SERPINF2/F7/CD34/PROCR	11	0.207547	2.93206e-11	7.41338e-09
Down_Trend	BP	GO:0050817	coagulation	F13A1/PLG/F12/SERPINC1/KNG1/HRG/F13B/SERPINF2/F7/CD34/PROCR	11	0.207547	3.71967e-11	7.41338e-09
Down_Trend	BP	GO:0007599	hemostasis	F13A1/PLG/F12/SERPINC1/KNG1/HRG/F13B/SERPINF2/F7/CD34/PROCR	11	0.207547	3.89836e-11	7.41338e-09
Down_Trend	BP	GO:0050819	negative regulation of coagulation	PLG/F12/KNG1/HRG/SERPINF2/CD34/PROCR	7	0.132075	1.60683e-10	2.61914e-08
Down_Trend	BP	GO:0010466	negative regulation of peptidase activity	KNG1/AHSG/HRG/SERPINA5/SERPINA7/SERPINA6/SERPINF2/ECM1/PI16/FETUB	10	0.188679	1.07316e-09	1.53059e-07
Down_Trend	BP	GO:0051346	negative regulation of hydrolase activity	KNG1/APOA2/AHSG/HRG/SERPINA5/SERPINA7/SERPINA6/SERPINF2/ECM1/PI16/FETUB	11	0.207547	2.87706e-09	3.64747e-07
Down_Trend	BP	GO:0050878	regulation of body fluid levels	F13A1/PLG/F12/SERPINC1/KNG1/HRG/F13B/SERPINF2/F7/CD34/PROCR	11	0.207547	4.61406e-09	4.87556e-07
Down_Trend	BP	GO:0061041	regulation of wound healing	PLG/F12/SERPINC1/KNG1/HRG/SERPINF2/F7/CD34	8	0.150943	4.70037e-09	4.87556e-07
Down_Trend	BP	GO:0030195	negative regulation of blood coagulation	PLG/F12/KNG1/HRG/SERPINF2/CD34	6	0.113208	5.74507e-09	5.4626e-07
Down_Trend	BP	GO:1900047	negative regulation of hemostasis	PLG/F12/KNG1/HRG/SERPINF2/CD34	6	0.113208	6.49698e-09	5.70235e-07
Down_Trend	BP	GO:0030194	positive regulation of blood coagulation	PLG/F12/HRG/SERPINF2/F7	5	0.0943396	1.4422e-08	1.09703e-06
Down_Trend	BP	GO:1900048	positive regulation of hemostasis	PLG/F12/HRG/SERPINF2/F7	5	0.0943396	1.4422e-08	1.09703e-06
Down_Trend	BP	GO:0010951	negative regulation of endopeptidase activity	KNG1/AHSG/HRG/SERPINA5/SERPINA7/SERPINA6/SERPINF2/FETUB	8	0.150943	1.59579e-08	1.138e-06
Down_Trend	BP	GO:0050820	positive regulation of coagulation	PLG/F12/HRG/SERPINF2/F7	5	0.0943396	2.08221e-08	1.39753e-06
Down_Trend	BP	GO:0052547	regulation of peptidase activity	KNG1/AHSG/HRG/SERPINA5/SERPINA7/GSN/SERPINA6/SERPINF2/ECM1/PI16/FETUB	11	0.207547	2.4865e-08	1.51527e-06
Down_Trend	BP	GO:1903034	regulation of response to wounding	PLG/F12/SERPINC1/KNG1/HRG/SERPINF2/F7/CD34	8	0.150943	2.56355e-08	1.51527e-06
Down_Trend	BP	GO:0045861	negative regulation of proteolysis	KNG1/AHSG/HRG/SERPINA5/SERPINA7/SERPINA6/SERPINF2/ECM1/PI16/FETUB	10	0.188679	2.65603e-08	1.51527e-06
Down_Trend	BP	GO:0042060	wound healing	F13A1/PLG/F12/SERPINC1/KNG1/HRG/F13B/SERPINF2/F7/CD34/PROCR	11	0.207547	3.46308e-08	1.88161e-06
Down_Trend	BP	GO:0061045	negative regulation of wound healing	PLG/F12/KNG1/HRG/SERPINF2/CD34	6	0.113208	8.73932e-08	4.53253e-06
Down_Trend	BP	GO:0051917	regulation of fibrinolysis	PLG/F12/HRG/SERPINF2	4	0.0754717	1.73982e-07	8.63103e-06
Down_Trend	BP	GO:1903035	negative regulation of response to wounding	PLG/F12/KNG1/HRG/SERPINF2/CD34	6	0.113208	2.51056e-07	1.19356e-05
Down_Trend	BP	GO:0052548	regulation of endopeptidase activity	KNG1/AHSG/HRG/SERPINA5/SERPINA7/GSN/SERPINA6/SERPINF2/FETUB	9	0.169811	4.02783e-07	1.8383e-05
Down_Trend	BP	GO:0090303	positive regulation of wound healing	PLG/F12/HRG/SERPINF2/F7	5	0.0943396	8.82629e-07	3.87338e-05
Down_Trend	BP	GO:0042730	fibrinolysis	PLG/F12/HRG/SERPINF2	4	0.0754717	9.79096e-07	4.13759e-05
Down_Trend	BP	GO:1903036	positive regulation of response to wounding	PLG/F12/HRG/SERPINF2/F7	5	0.0943396	2.44522e-06	9.96428e-05
Down_Trend	BP	GO:0051918	negative regulation of fibrinolysis	PLG/HRG/SERPINF2	3	0.0566038	6.10957e-06	0.00024038
Down_Trend	BP	GO:0072378	blood coagulation, fibrin clot formation	F13A1/F12/F13B	3	0.0566038	9.68067e-06	0.000368188
Down_Trend	BP	GO:0072376	protein activation cascade	F13A1/F12/F13B	3	0.0566038	1.72568e-05	0.00063516
Down_Trend	BP	GO:0002377	immunoglobulin production	IGKV3-20/IGLV2-8/IGKV4-1/IGLV1-40/IGKV2D-29/IGKV3D-15	6	0.113208	2.98782e-05	0.00106535
Down_Trend	BP	GO:0002440	production of molecular mediator of immune response	IGKV3-20/IGLV2-8/APOA2/IGKV4-1/IGLV1-40/IGKV2D-29/IGKV3D-15	7	0.132075	3.80382e-05	0.0013152
Down_Trend	BP	GO:0006959	humoral immune response	IGKV3-20/TF/ANG/HRG/CR2/CFP	6	0.113208	7.48114e-05	0.00251058
Down_Trend	BP	GO:0002526	acute inflammatory response	F12/APOA2/AHSG/SERPINF2	4	0.0754717	0.000310048	0.0101076
Down_Trend	BP	GO:0051604	protein maturation	F13A1/F12/F13B/GSN/SERPINF2/F7	6	0.113208	0.000348769	0.011054
Down_Trend	BP	GO:0019730	antimicrobial humoral response	IGKV3-20/TF/ANG/HRG	4	0.0754717	0.000453504	0.0139851
Down_Trend	BP	GO:0003014	renal system process	IGKV3-20/GSN/SERPINF2/CD34	4	0.0754717	0.000467272	0.0140305
Down_Trend	BP	GO:0034370	triglyceride-rich lipoprotein particle remodeling	APOA2/CETP	2	0.0377358	0.000515505	0.0147048
Down_Trend	BP	GO:0034372	very-low-density lipoprotein particle remodeling	APOA2/CETP	2	0.0377358	0.000515505	0.0147048
Down_Trend	BP	GO:0006909	phagocytosis	APOA2/AHSG/GSN/CFP/PLD4	5	0.0943396	0.0005489	0.0152755
Down_Trend	BP	GO:0019731	antibacterial humoral response	IGKV3-20/TF/ANG	3	0.0566038	0.000803299	0.021823
Down_Trend	BP	GO:0070613	regulation of protein processing	F12/GSN/SERPINF2	3	0.0566038	0.000918089	0.0235925
Down_Trend	BP	GO:0034374	low-density lipoprotein particle remodeling	APOA2/CETP	2	0.0377358	0.000930467	0.0235925
Down_Trend	BP	GO:0034375	high-density lipoprotein particle remodeling	APOA2/CETP	2	0.0377358	0.000930467	0.0235925
Down_Trend	BP	GO:1903317	regulation of protein maturation	F12/GSN/SERPINF2	3	0.0566038	0.00108662	0.0269528
Down_Trend	BP	GO:0050766	positive regulation of phagocytosis	APOA2/AHSG/CFP	3	0.0566038	0.00117772	0.0275243
Down_Trend	BP	GO:0006957	complement activation, alternative pathway	CR2/CFP	2	0.0377358	0.00118203	0.0275243
Down_Trend	BP	GO:0010755	regulation of plasminogen activation	F12/SERPINF2	2	0.0377358	0.00118203	0.0275243
Down_Trend	BP	GO:0043691	reverse cholesterol transport	APOA2/CETP	2	0.0377358	0.00146253	0.033375
Down_Trend	BP	GO:0001895	retina homeostasis	IGHG3/ALB/TF	3	0.0566038	0.0015341	0.0342384
Down_Trend	BP	GO:0030502	negative regulation of bone mineralization	AHSG/ECM1	2	0.0377358	0.00161354	0.0342384
Down_Trend	BP	GO:2000047	regulation of cell-cell adhesion mediated by cadherin	PLG/SERPINF2	2	0.0377358	0.00161354	0.0342384
Down_Trend	BP	GO:0032102	negative regulation of response to external stimulus	PLG/F12/KNG1/HRG/SERPINF2/CD34	6	0.113208	0.0016204	0.0342384
Down_Trend	BP	GO:0071636	positive regulation of transforming growth factor beta production	SERPINF2/CD34	2	0.0377358	0.00177167	0.036754
Down_Trend	BP	GO:0044403	biological process involved in symbiotic interaction	PLG/HRG/GSN/CR2/YTHDC2	5	0.0943396	0.00193054	0.0393347
Down_Trend	BP	GO:0010954	positive regulation of protein processing	F12/GSN	2	0.0377358	0.00247451	0.0486797
Down_Trend	BP	GO:0031639	plasminogen activation	F12/SERPINF2	2	0.0377358	0.00247451	0.0486797
Down_Trend	CC	GO:0072562	blood microparticle	F13A1/PLG/SERPINC1/KNG1/IGKV3-20/IGHG3/APOA2/AHSG/ALB/GC/TF/HRG/IGKV4-1/GSN/SERPINF2	15	0.277778	3.35123e-20	4.35659e-18
Down_Trend	CC	GO:0034774	secretory granule lumen	F13A1/PLG/KNG1/AHSG/ALB/TF/HRG/GSN/SERPINF2/CFP/ECM1/GGH	12	0.222222	6.11499e-11	1.96851e-09
Down_Trend	CC	GO:0060205	cytoplasmic vesicle lumen	F13A1/PLG/KNG1/AHSG/ALB/TF/HRG/GSN/SERPINF2/CFP/ECM1/GGH	12	0.222222	6.80686e-11	1.96851e-09
Down_Trend	CC	GO:0031983	vesicle lumen	F13A1/PLG/KNG1/AHSG/ALB/TF/HRG/GSN/SERPINF2/CFP/ECM1/GGH	12	0.222222	7.30675e-11	1.96851e-09
Down_Trend	CC	GO:0062023	collagen-containing extracellular matrix	F13A1/PLG/F12/SERPINC1/KNG1/AHSG/ANG/HRG/SERPINA5/SERPINF2/F7/CFP/ECM1	13	0.240741	7.57118e-11	1.96851e-09
Down_Trend	CC	GO:0031091	platelet alpha granule	F13A1/PLG/KNG1/AHSG/ALB/HRG/SERPINA5/SERPINF2	8	0.148148	1.42415e-10	3.08565e-09
Down_Trend	CC	GO:0031093	platelet alpha granule lumen	F13A1/PLG/KNG1/AHSG/ALB/HRG/SERPINF2	7	0.12963	6.34473e-10	1.17831e-08
Down_Trend	CC	GO:0019814	immunoglobulin complex	IGKV3-20/IGLV2-8/IGHG3/IGKV4-1/IGLV1-40/IGKV2D-29/IGKV3D-15	7	0.12963	1.86555e-08	3.03152e-07
Down_Trend	CC	GO:0005788	endoplasmic reticulum lumen	SERPINC1/KNG1/APOA2/AHSG/ALB/TF/F7/IGFBP3/CFP	9	0.166667	1.71774e-07	2.48119e-06
Down_Trend	CC	GO:0009897	external side of plasma membrane	PLG/TF/SERPINA5/IGHV4-34/CTLA4/CD34	6	0.111111	0.00111198	0.0144558
Down_Trend	CC	GO:0034364	high-density lipoprotein particle	APOA2/CETP	2	0.037037	0.00252271	0.0298139
Down_Trend	CC	GO:0034358	plasma lipoprotein particle	APOA2/CETP	2	0.037037	0.00445646	0.0445646
Down_Trend	CC	GO:1990777	lipoprotein particle	APOA2/CETP	2	0.037037	0.00445646	0.0445646
Down_Trend	CC	GO:0032994	protein-lipid complex	APOA2/CETP	2	0.037037	0.00521394	0.0484152
Down_Trend	MF	GO:0030414	peptidase inhibitor activity	SERPINC1/KNG1/AHSG/HRG/SERPINA5/SERPINA7/SERPINA6/SERPINF2/PI16/FETUB	10	0.2	4.64809e-11	7.43695e-09
Down_Trend	MF	GO:0061134	peptidase regulator activity	SERPINC1/KNG1/AHSG/HRG/SERPINA5/SERPINA7/SERPINA6/SERPINF2/PI16/FETUB	10	0.2	5.16261e-10	4.13009e-08
Down_Trend	MF	GO:0004866	endopeptidase inhibitor activity	SERPINC1/KNG1/AHSG/HRG/SERPINA5/SERPINA7/SERPINA6/SERPINF2/FETUB	9	0.18	8.50866e-10	4.53795e-08
Down_Trend	MF	GO:0061135	endopeptidase regulator activity	SERPINC1/KNG1/AHSG/HRG/SERPINA5/SERPINA7/SERPINA6/SERPINF2/FETUB	9	0.18	1.69323e-09	6.77292e-08
Down_Trend	MF	GO:0004857	enzyme inhibitor activity	SERPINC1/KNG1/APOA2/AHSG/HRG/SERPINA5/SERPINA7/SERPINA6/SERPINF2/PI16/FETUB	11	0.22	2.57678e-09	8.24568e-08
Down_Trend	MF	GO:0004867	serine-type endopeptidase inhibitor activity	SERPINC1/HRG/SERPINA5/SERPINA7/SERPINA6/SERPINF2	6	0.12	1.78093e-07	4.74915e-06
Down_Trend	MF	GO:0003823	antigen binding	PLG/IGKV3-20/IGLV2-8/IGKV4-1/IGHV4-34/IGLV1-40	6	0.12	7.80131e-07	1.78316e-05
Down_Trend	MF	GO:1901681	sulfur compound binding	SERPINC1/KNG1/TF/ANG/HRG/SERPINA5/CD34	7	0.14	7.792e-06	0.00015584
Down_Trend	MF	GO:0004869	cysteine-type endopeptidase inhibitor activity	KNG1/AHSG/HRG/FETUB	4	0.08	1.38939e-05	0.000247002
Down_Trend	MF	GO:0005539	glycosaminoglycan binding	SERPINC1/KNG1/ANG/HRG/SERPINA5/EXTL2	6	0.12	3.7997e-05	0.000607952
Down_Trend	MF	GO:0031210	phosphatidylcholine binding	APOA2/SERPINA5/CETP	3	0.06	7.31552e-05	0.00106408
Down_Trend	MF	GO:0008201	heparin binding	SERPINC1/KNG1/ANG/HRG/SERPINA5	5	0.1	9.15817e-05	0.00122109
Down_Trend	MF	GO:0005496	steroid binding	APOA2/GC/SERPINA6/CETP	4	0.08	0.000151146	0.00186026
Down_Trend	MF	GO:0050997	quaternary ammonium group binding	APOA2/SERPINA5/CETP	3	0.06	0.000403915	0.00461618
Down_Trend	MF	GO:0002020	protease binding	SERPINC1/SERPINA5/SERPINF2/ECM1	4	0.08	0.00053722	0.00573034
Down_Trend	MF	GO:0005520	insulin-like growth factor binding	IGFBP3/IGFALS	2	0.04	0.00120548	0.0120548
Down_Trend	MF	GO:0120020	cholesterol transfer activity	APOA2/CETP	2	0.04	0.00161998	0.0152469
Down_Trend	MF	GO:0120015	sterol transfer activity	APOA2/CETP	2	0.04	0.00177119	0.0157439
Down_Trend	MF	GO:0015248	sterol transporter activity	APOA2/CETP	2	0.04	0.00431208	0.0363122
Down_Trend	KEGG	hsa04610	Complement and coagulation cascades	F13A1/PLG/F12/SERPINC1/KNG1/SERPINA5/F13B/SERPINF2/F7/CR2/PROCR	11	0.333333	8.07395e-15	4.60215e-13
Down_Trend	Reactome	R-HSA-140877	Formation of Fibrin Clot (Clotting Cascade)	F13A1/F12/SERPINC1/KNG1/SERPINA5/F13B/F7/PROCR	8	0.216216	4.30216e-13	7.78692e-11
Down_Trend	Reactome	R-HSA-381426	Regulation of Insulin-like Growth Factor (IGF) transport and uptake by Insulin-like Growth Factor Binding Proteins (IGFBPs)	PLG/SERPINC1/KNG1/APOA2/AHSG/ALB/TF/IGFBP3/IGFALS	9	0.243243	2.33031e-10	1.86689e-08
Down_Trend	Reactome	R-HSA-114608	Platelet degranulation	F13A1/PLG/KNG1/AHSG/ALB/TF/HRG/SERPINF2/ECM1	9	0.243243	3.09428e-10	1.86689e-08
Down_Trend	Reactome	R-HSA-76005	Response to elevated platelet cytosolic Ca2+	F13A1/PLG/KNG1/AHSG/ALB/TF/HRG/SERPINF2/ECM1	9	0.243243	4.35394e-10	1.97016e-08
Down_Trend	Reactome	R-HSA-140875	Common Pathway of Fibrin Clot Formation	F13A1/SERPINC1/SERPINA5/F13B/PROCR	5	0.135135	8.38327e-09	3.03474e-07
Down_Trend	Reactome	R-HSA-8957275	Post-translational protein phosphorylation	SERPINC1/KNG1/APOA2/AHSG/ALB/TF/IGFBP3	7	0.189189	6.00405e-08	1.81122e-06
Down_Trend	Reactome	R-HSA-76002	Platelet activation, signaling and aggregation	F13A1/PLG/KNG1/AHSG/ALB/TF/HRG/SERPINF2/ECM1	9	0.243243	1.59622e-07	4.12737e-06
Down_Trend	Reactome	R-HSA-140837	Intrinsic Pathway of Fibrin Clot Formation	F12/SERPINC1/KNG1/SERPINA5	4	0.108108	9.31357e-07	2.1072e-05
Down_Trend	Reactome	R-HSA-75205	Dissolution of Fibrin Clot	PLG/HRG/SERPINF2	3	0.0810811	9.91061e-06	0.000199313
Down_Trend	Reactome	R-HSA-8963899	Plasma lipoprotein remodeling	APOA2/ALB/CETP	3	0.0810811	0.00019747	0.00357421
Down_Trend	Reactome	R-HSA-8964058	HDL remodeling	ALB/CETP	2	0.0540541	0.000491052	0.0074067
Down_Trend	Reactome	R-HSA-9757110	Prednisone ADME	ALB/SERPINA6	2	0.0540541	0.000491052	0.0074067
Down_Trend	Reactome	R-HSA-174824	Plasma lipoprotein assembly, remodeling, and clearance	APOA2/ALB/CETP	3	0.0810811	0.00202605	0.0282088
Up_Trend	BP	GO:0052547	regulation of peptidase activity	PAPLN/SPINK1/SERPINA3/TIMP1/CST3/CSTB/S100A8/SERPINE1/S100A9/GPI/CTSD/CTSB/FURIN/MMP9/CAST/PSMA3/PSMB8/PSMB9/CCN2/SERPINB1/SFN/HSPE1/PSME1/NCSTN/PSME2/PYCARD/WFDC12	27	0.102662	7.59378e-11	2.47861e-07
Up_Trend	BP	GO:0052548	regulation of endopeptidase activity	SPINK1/SERPINA3/TIMP1/CST3/S100A8/SERPINE1/S100A9/GPI/CTSD/FURIN/MMP9/CAST/PSMA3/PSMB8/PSMB9/CCN2/SERPINB1/SFN/HSPE1/PSME1/NCSTN/PSME2/PYCARD	23	0.0874525	4.87111e-10	7.94965e-07
Up_Trend	BP	GO:0044403	biological process involved in symbiotic interaction	LDLR/APOE/ARG1/ICAM1/P4HB/CTSB/ELANE/CTSG/ITGA5/LGALS1/FURIN/HSPA8/PVR/MRC1/PTX3/SFTPD/DEFA1B/DEFA5/NECTIN2/PAIP1	20	0.0760456	2.1992e-08	2.10519e-05
Up_Trend	BP	GO:0050727	regulation of inflammatory response	SOD1/ADA/AGT/LDLR/APOE/S100A8/SERPINE1/S100A9/ELANE/LGALS1/FURIN/SAA1/MMP9/LBP/TNC/PSMA1/PSMB4/CCN3/PSMA6/S100A12/TNFAIP6/IL1RL1/PYCARD	23	0.0874525	2.57989e-08	2.10519e-05
Up_Trend	BP	GO:0009620	response to fungus	ARG1/S100A8/MPO/S100A9/ELANE/CTSG/PTX3/DEFA1B/S100A12/DEFA5	10	0.0380228	3.26584e-08	2.13194e-05
Up_Trend	BP	GO:0050832	defense response to fungus	ARG1/S100A8/MPO/S100A9/ELANE/CTSG/DEFA1B/S100A12/DEFA5	9	0.0342205	8.30506e-08	4.51795e-05
Up_Trend	BP	GO:0030198	extracellular matrix organization	AGT/CST3/COL1A1/COL3A1/LAMB1/COL1A2/ELANE/CTSG/FURIN/LAMC1/LCP1/NID1/MMP9/B4GALT1/LAMA2/PTX3/CCN2/ADAMTSL2/MMP19	19	0.0722433	1.17898e-07	4.95907e-05
Up_Trend	BP	GO:0043062	extracellular structure organization	AGT/CST3/COL1A1/COL3A1/LAMB1/COL1A2/ELANE/CTSG/FURIN/LAMC1/LCP1/NID1/MMP9/B4GALT1/LAMA2/PTX3/CCN2/ADAMTSL2/MMP19	19	0.0722433	1.23896e-07	4.95907e-05
Up_Trend	BP	GO:0045229	external encapsulating structure organization	AGT/CST3/COL1A1/COL3A1/LAMB1/COL1A2/ELANE/CTSG/FURIN/LAMC1/LCP1/NID1/MMP9/B4GALT1/LAMA2/PTX3/CCN2/ADAMTSL2/MMP19	19	0.0722433	1.36739e-07	4.95907e-05
Up_Trend	BP	GO:0006520	amino acid metabolic process	ALDH1A1/GLUD1/OTC/ASL/ARG1/QDPR/DLD/FAH/GOT1/WARS1/GPT/HPD/GSS/CARS1/ACY1/BLMH/BHMT2/PSAT1	18	0.0684411	1.75458e-07	5.72696e-05
Up_Trend	BP	GO:0050900	leukocyte migration	ADA/S100A8/SERPINE1/ICAM1/S100A9/ELANE/CTSG/SAA1/B4GALT1/LBP/VCAM1/PRTN3/CALR/SFTPD/CCN3/DEFA1B/S100A12/TNFAIP6/CD177/PYCARD/LYVE1	21	0.0798479	2.04701e-07	6.07404e-05
Up_Trend	BP	GO:0002237	response to molecule of bacterial origin	SOD2/ARG1/S100A8/SERPINE1/MPO/S100A9/ELANE/CTSG/VIM/LBP/VCAM1/MRC1/ADM/DEFA1B/DEFA5/ADAM9/LILRA2/HAVCR2/CYRIB/PYCARD	20	0.0760456	2.82443e-07	7.68245e-05
Up_Trend	BP	GO:0032963	collagen metabolic process	CST3/COL1A1/ARG1/CTSB/COL1A2/VIM/FURIN/MMP9/PRTN3/CCN2/MMP19	11	0.0418251	3.74148e-07	9.39399e-05
Up_Trend	BP	GO:2001044	regulation of integrin-mediated signaling pathway	TIMP1/LAMB1/LAMC1/NID1/LAMA2/CD177	6	0.0228137	4.6376e-07	0.000108122
Up_Trend	BP	GO:0032496	response to lipopolysaccharide	SOD2/ARG1/S100A8/SERPINE1/MPO/S100A9/ELANE/CTSG/VIM/LBP/VCAM1/MRC1/ADM/DEFA1B/DEFA5/ADAM9/LILRA2/HAVCR2/PYCARD	19	0.0722433	5.02297e-07	0.0001093
Up_Trend	BP	GO:0007229	integrin-mediated signaling pathway	TIMP1/COL3A1/LAMB1/ITGA5/LAMC1/ITGAM/NID1/LAMA2/CCN2/ADAM9/CD177	11	0.0418251	5.41521e-07	0.00011047
Up_Trend	BP	GO:0002526	acute inflammatory response	F8/SERPINA3/CRP/S100A8/ELANE/SAA1/SAA2/B4GALT1/LBP/VCAM1/CD163	11	0.0418251	6.4768e-07	0.000124355
Up_Trend	BP	GO:1990748	cellular detoxification	ALDH1A1/GSR/SOD1/APOE/SOD2/MPO/S100A9/GPX3/GSTO1/TXNRD1/TXNDC17	11	0.0418251	7.07335e-07	0.000128263
Up_Trend	BP	GO:0005996	monosaccharide metabolic process	ALDOA/GPI/ALDOC/AKR1B1/B4GALT1/GOT1/IGFBP4/GPT/PGM1/MDH2/LEPR/HK3/GSTO1/FABP5/GALM/NUDT5	16	0.0608365	7.8458e-07	0.000134783
Up_Trend	BP	GO:0098869	cellular oxidant detoxification	GSR/SOD1/APOE/SOD2/MPO/S100A9/GPX3/GSTO1/TXNRD1/TXNDC17	10	0.0380228	1.38042e-06	0.000225284
Up_Trend	BP	GO:0097237	cellular response to toxic substance	ALDH1A1/GSR/SOD1/APOE/SOD2/MPO/S100A9/GPX3/GSTO1/TXNRD1/TXNDC17	11	0.0418251	1.50323e-06	0.000233645
Up_Trend	BP	GO:0022617	extracellular matrix disassembly	CST3/ELANE/CTSG/FURIN/LAMC1/LCP1/MMP9/MMP19	8	0.0304183	2.49665e-06	0.000370413
Up_Trend	BP	GO:0006959	humoral immune response	REG1A/S100A9/GPI/ELANE/CTSG/CD59/ST6GAL1/PRTN3/SFTPD/PSMB10/DEFA1B/S100A12/DEFA5/VSIG4/WFDC12	15	0.0570342	2.89126e-06	0.000410308
Up_Trend	BP	GO:0009063	amino acid catabolic process	GLUD1/OTC/ARG1/QDPR/DLD/FAH/GOT1/GPT/HPD/BLMH	10	0.0380228	4.62716e-06	0.000577234
Up_Trend	BP	GO:0006953	acute-phase response	F8/SERPINA3/CRP/SAA1/SAA2/LBP/CD163	7	0.026616	4.65998e-06	0.000577234
Up_Trend	BP	GO:0019318	hexose metabolic process	ALDOA/GPI/ALDOC/AKR1B1/B4GALT1/GOT1/IGFBP4/GPT/PGM1/MDH2/LEPR/HK3/FABP5/GALM	14	0.0532319	4.76161e-06	0.000577234
Up_Trend	BP	GO:0001906	cell killing	ARG1/ICAM1/ELANE/CTSG/ITGAM/CD59/PVR/DEFA1B/S100A12/DEFA5/HAVCR2/NECTIN2/CYRIB	13	0.0494297	4.77491e-06	0.000577234
Up_Trend	BP	GO:0010038	response to metal ion	SOD1/OTC/SOD2/ARG1/S100A8/GPI/QDPR/LTA4H/MMP9/VCAM1/CALR/PKLR/GDI1/GSS/MTTP/PPP1CA/ADAM9/NCSTN	18	0.0684411	5.17488e-06	0.000603243
Up_Trend	BP	GO:0032930	positive regulation of superoxide anion generation	SOD1/AGT/CRP/ITGAM/CD177	5	0.0190114	5.3603e-06	0.000603311
Up_Trend	BP	GO:0098754	detoxification	ALDH1A1/GSR/SOD1/APOE/SOD2/MPO/S100A9/GPX3/GSTO1/TXNRD1/TXNDC17	11	0.0418251	6.48261e-06	0.000679675
Up_Trend	BP	GO:1901606	alpha-amino acid catabolic process	GLUD1/OTC/ARG1/QDPR/FAH/GOT1/GPT/HPD/BLMH	9	0.0342205	6.69051e-06	0.000679675
Up_Trend	BP	GO:0051702	biological process involved in interaction with symbiont	APOE/ARG1/ELANE/CTSG/HSPA8/PTX3/SFTPD/DEFA1B/DEFA5/PAIP1	10	0.0380228	6.82785e-06	0.000679675
Up_Trend	BP	GO:0006909	phagocytosis	SOD1/LDLR/CRP/ELANE/ITGAM/LBP/PRTN3/PTX3/CALR/SFTPD/LEPR/MFGE8/TIMD4/PYCARD	14	0.0532319	7.07995e-06	0.000679675
Up_Trend	BP	GO:0010466	negative regulation of peptidase activity	PAPLN/SPINK1/SERPINA3/TIMP1/CST3/CSTB/SERPINE1/GPI/CTSB/MMP9/CAST/SERPINB1/SFN/WFDC12	14	0.0532319	7.07995e-06	0.000679675
Up_Trend	BP	GO:0002274	myeloid leukocyte activation	LDLR/CTSG/ITGAM/LBP/S100A12/IL1RL1/ADAM9/ADGRF5/LILRA2/CD177/HAVCR2/NECTIN2/PYCARD/VSIG4	14	0.0532319	8.5776e-06	0.000799923
Up_Trend	BP	GO:0009636	response to toxic substance	ALDH1A1/GSR/SOD1/APOE/SOD2/ARG1/MPO/S100A9/GPX3/EPHX2/GSTO1/BLMH/TXNRD1/TXNDC17	14	0.0532319	9.42673e-06	0.00085469
Up_Trend	BP	GO:0044282	small molecule catabolic process	GLUD1/OTC/ADA/APOE/ARG1/QDPR/DLD/FAH/GOT1/GPT/HPD/ECI1/GNPDA1/HK3/OXCT1/BLMH/GALM/NUDT5	18	0.0684411	1.10716e-05	0.00094654
Up_Trend	BP	GO:0043434	response to peptide hormone	STC2/OTC/SPINK1/AGT/TIMP1/COL1A1/COL3A1/ARG1/REG1A/CTSD/QDPR/LTA4H/GOT1/GPT/CCN2/PKLR/ADM/GRB2/RETN	19	0.0722433	1.13448e-05	0.00094654
Up_Trend	BP	GO:0046718	viral entry into host cell	LDLR/ICAM1/P4HB/CTSB/ITGA5/LGALS1/FURIN/PVR/MRC1/PTX3/NECTIN2	11	0.0418251	1.15642e-05	0.00094654
Up_Trend	BP	GO:0032928	regulation of superoxide anion generation	SOD1/AGT/CRP/ITGAM/CD177	5	0.0190114	1.17254e-05	0.00094654
Up_Trend	BP	GO:0110011	regulation of basement membrane organization	LAMB1/LAMC1/NID1/LAMA2	4	0.0152091	1.18897e-05	0.00094654
Up_Trend	BP	GO:0019730	antimicrobial humoral response	REG1A/S100A9/ELANE/CTSG/PRTN3/SFTPD/DEFA1B/S100A12/DEFA5/WFDC12	10	0.0380228	1.22284e-05	0.000950325
Up_Trend	BP	GO:0044706	multi-multicellular organism process	STC2/SOD1/AGT/TIMP1/ARG1/CTSB/ITGA5/MMP9/B4GALT1/CALR/ADM/HAVCR2/LNPEP	13	0.0494297	1.29264e-05	0.000981201
Up_Trend	BP	GO:0031348	negative regulation of defense response	SOD1/ADA/LDLR/APOE/ARG1/ELANE/FURIN/SAA1/PSMA1/PSMB4/CCN3/TNFAIP6/HAVCR2/HTRA1/VSIG4	15	0.0570342	1.34635e-05	0.00099875
Up_Trend	BP	GO:0007565	female pregnancy	STC2/SOD1/AGT/TIMP1/ARG1/CTSB/ITGA5/MMP9/CALR/ADM/HAVCR2/LNPEP	12	0.0456274	1.47164e-05	0.00106268
Up_Trend	BP	GO:0031589	cell-substrate adhesion	COL1A1/COL3A1/VWF/SERPINE1/P4HB/LAMB1/ITGA5/LAMC1/ITGAM/NID1/ST6GAL1/VCAM1/CALR/CCN2/FBLN2/ADAM9/LYVE1	17	0.0646388	1.49765e-05	0.00106268
Up_Trend	BP	GO:0044409	entry into host	LDLR/ICAM1/P4HB/CTSB/ITGA5/LGALS1/FURIN/PVR/MRC1/PTX3/NECTIN2	11	0.0418251	1.76311e-05	0.00122442
Up_Trend	BP	GO:0016052	carbohydrate catabolic process	ALDOA/GPI/ALDOC/PYGB/PKLR/PGM1/HK3/PPP1CA/GALM/NEU1/NUDT5	11	0.0418251	1.98054e-05	0.00134677
Up_Trend	BP	GO:0043903	regulation of biological process involved in symbiotic interaction	ARG1/P4HB/LGALS1/FURIN/PTX3/SFTPD/NECTIN2	7	0.026616	2.36166e-05	0.00157316
Up_Trend	BP	GO:2001046	positive regulation of integrin-mediated signaling pathway	LAMB1/LAMC1/NID1/LAMA2	4	0.0152091	2.51925e-05	0.00164457
Up_Trend	BP	GO:0007159	leukocyte cell-cell adhesion	ADA/LRG1/ARG1/S100A8/ICAM1/S100A9/ELANE/CTSG/ITGA5/LGALS1/EZR/VCAM1/SFTPD/CD177/HAVCR2/CYRIB/PYCARD/VSIG4	18	0.0684411	2.71663e-05	0.00173865
Up_Trend	BP	GO:0051238	sequestering of metal ion	FTL/FTH1/S100A8/S100A9/LMAN1	5	0.0190114	2.79659e-05	0.00175361
Up_Trend	BP	GO:0032757	positive regulation of interleukin-8 production	SERPINE1/ELANE/LBP/CHI3L1/DEFA5/LILRA2/PYCARD	7	0.026616	2.92395e-05	0.00175361
Up_Trend	BP	GO:0007568	aging	SOD1/AGT/TIMP1/SOD2/ARG1/MPO/VCAM1/CCN2/ADM/GRB2/RETN	11	0.0418251	2.93477e-05	0.00175361
Up_Trend	BP	GO:0042554	superoxide anion generation	SOD1/AGT/CRP/SOD2/ITGAM/CD177	6	0.0228137	2.95491e-05	0.00175361
Up_Trend	BP	GO:0006090	pyruvate metabolic process	ALDOA/GPI/LDHB/DLD/ALDOC/PKLR/PGM1/ME1/HK3	9	0.0342205	3.02784e-05	0.0017648
Up_Trend	BP	GO:0019319	hexose biosynthetic process	GPI/ALDOC/AKR1B1/GOT1/GPT/PGM1/MDH2/LEPR	8	0.0304183	3.18362e-05	0.00182304
Up_Trend	BP	GO:0006509	membrane protein ectodomain proteolysis	TIMP1/APOE/FURIN/PRTN3/ADAM9/NCSTN	6	0.0228137	3.38129e-05	0.00187207
Up_Trend	BP	GO:0071219	cellular response to molecule of bacterial origin	ARG1/SERPINE1/CTSG/VIM/LBP/MRC1/DEFA1B/DEFA5/ADAM9/LILRA2/HAVCR2/CYRIB/PYCARD	13	0.0494297	3.43469e-05	0.00187207
Up_Trend	BP	GO:0051346	negative regulation of hydrolase activity	PAPLN/SPINK1/SERPINA3/TIMP1/CST3/CSTB/SERPINE1/GPI/CTSB/MMP9/CAST/PTX3/SERPINB1/SFN/LEPR/WFDC12	16	0.0608365	3.4413e-05	0.00187207
Up_Trend	BP	GO:0051701	biological process involved in interaction with host	LDLR/ICAM1/P4HB/CTSB/ITGA5/LGALS1/FURIN/PVR/MRC1/PTX3/SFTPD/NECTIN2	12	0.0456274	3.8384e-05	0.00199761
Up_Trend	BP	GO:1901605	alpha-amino acid metabolic process	GLUD1/OTC/ASL/ARG1/QDPR/FAH/GOT1/GPT/HPD/BLMH/BHMT2/PSAT1	12	0.0456274	3.8384e-05	0.00199761
Up_Trend	BP	GO:0030574	collagen catabolic process	CST3/CTSB/FURIN/MMP9/PRTN3/MMP19	6	0.0228137	3.85568e-05	0.00199761
Up_Trend	BP	GO:0044703	multi-organism reproductive process	STC2/SOD1/AGT/TIMP1/ARG1/CTSB/ITGA5/MMP9/CALR/ADM/HAVCR2/LNPEP	12	0.0456274	4.02425e-05	0.0020201
Up_Trend	BP	GO:0051873	killing by host of symbiont cells	ARG1/ELANE/CTSG/DEFA1B/DEFA5	5	0.0190114	4.08292e-05	0.0020201
Up_Trend	BP	GO:0097529	myeloid leukocyte migration	S100A8/SERPINE1/S100A9/CTSG/SAA1/B4GALT1/LBP/PRTN3/SFTPD/CCN3/S100A12/TNFAIP6/CD177	13	0.0494297	4.08476e-05	0.0020201
Up_Trend	BP	GO:0042742	defense response to bacterium	CRP/S100A8/SERPINE1/MPO/S100A9/ELANE/CTSG/LBP/SFTPD/DEFA1B/S100A12/DEFA5/HAVCR2/PYCARD/WFDC12	15	0.0570342	4.32362e-05	0.00210631
Up_Trend	BP	GO:0031667	response to nutrient levels	PLIN3/STC2/SOD1/OTC/SPINK1/LDLR/COL1A1/APOE/SOD2/ASL/ARG1/MPO/HSPA8/VCAM1/GPT/PKLR/ADM/OXCT1/DCPS	19	0.0722433	5.1745e-05	0.00248376
Up_Trend	BP	GO:0019058	viral life cycle	LDLR/APOE/ICAM1/P4HB/CTSB/ITGA5/LGALS1/FURIN/HSPA8/PABPC1/PVR/MRC1/PTX3/ILF3/NECTIN2	15	0.0570342	5.3618e-05	0.00253637
Up_Trend	BP	GO:0016051	carbohydrate biosynthetic process	GPI/ALDOC/AKR1B1/B4GALT1/GOT1/GPT/PGM1/MDH2/LEPR/PPP1CA/UGP2/EXT2	12	0.0456274	5.55791e-05	0.00259157
Up_Trend	BP	GO:2000379	positive regulation of reactive oxygen species metabolic process	SOD1/AGT/CRP/SOD2/ITGAM/GRB2/CD177	7	0.026616	5.82504e-05	0.00267788
Up_Trend	BP	GO:0045785	positive regulation of cell adhesion	FSTL3/ADA/P4HB/LAMB1/ELANE/CTSG/ITGA5/LGALS1/SAA1/LAMC1/NID1/VCAM1/LAMA2/CALR/FBLN2/ADAM9/HAVCR2/CYRIB/PYCARD	19	0.0722433	5.94616e-05	0.00269559
Up_Trend	BP	GO:0034374	low-density lipoprotein particle remodeling	AGT/APOE/MPO/MTTP	4	0.0152091	6.20172e-05	0.00277293
Up_Trend	BP	GO:0010043	response to zinc ion	OTC/SOD2/ARG1/S100A8/LTA4H/VCAM1	6	0.0228137	6.31431e-05	0.00278512
Up_Trend	BP	GO:0046364	monosaccharide biosynthetic process	GPI/ALDOC/AKR1B1/GOT1/GPT/PGM1/MDH2/LEPR	8	0.0304183	6.47707e-05	0.00281882
Up_Trend	BP	GO:0044000	movement in host	LDLR/ICAM1/P4HB/CTSB/ITGA5/LGALS1/FURIN/PVR/MRC1/PTX3/NECTIN2	11	0.0418251	6.70486e-05	0.00285364
Up_Trend	BP	GO:0002683	negative regulation of immune system process	FSTL3/ADA/LDLR/COL3A1/ARG1/CTSG/FURIN/CD59/EZR/PSMA1/PSMB4/SFTPD/CCN3/TNFAIP6/IL1RL1/ADGRF5/LILRA2/HAVCR2/VSIG4	19	0.0722433	6.81842e-05	0.00285364
Up_Trend	BP	GO:0050729	positive regulation of inflammatory response	AGT/LDLR/S100A8/SERPINE1/S100A9/LGALS1/LBP/S100A12/IL1RL1/PYCARD	10	0.0380228	6.89498e-05	0.00285364
Up_Trend	BP	GO:0032102	negative regulation of response to external stimulus	SOD1/ADA/LDLR/APOE/ARG1/SERPINE1/ELANE/FURIN/SAA1/ST6GAL1/PSMA1/PSMB4/CCN3/TNFAIP6/LILRA2/HAVCR2/HTRA1/VSIG4	18	0.0684411	6.90679e-05	0.00285364
Up_Trend	BP	GO:0006006	glucose metabolic process	GPI/ALDOC/GOT1/IGFBP4/GPT/PGM1/MDH2/LEPR/HK3/FABP5/GALM	11	0.0418251	7.3866e-05	0.00297653
Up_Trend	BP	GO:0050728	negative regulation of inflammatory response	SOD1/ADA/LDLR/APOE/ELANE/FURIN/SAA1/PSMA1/PSMB4/CCN3/TNFAIP6	11	0.0418251	7.3866e-05	0.00297653
Up_Trend	BP	GO:0045861	negative regulation of proteolysis	PAPLN/SPINK1/SERPINA3/TIMP1/CST3/CSTB/SERPINE1/GPI/CTSB/MMP9/CAST/IL1R2/SERPINB1/SFN/WFDC12	15	0.0570342	7.58258e-05	0.00300654
Up_Trend	BP	GO:0045471	response to ethanol	SOD1/SPINK1/SOD2/S100A8/CA3/ST6GAL1/VCAM1/OXCT1/SDF4	9	0.0342205	7.6453e-05	0.00300654
Up_Trend	BP	GO:0006801	superoxide metabolic process	SOD1/AGT/CRP/SOD2/MPO/ITGAM/CD177	7	0.026616	8.33512e-05	0.00323879
Up_Trend	BP	GO:0071222	cellular response to lipopolysaccharide	ARG1/SERPINE1/CTSG/VIM/LBP/MRC1/DEFA1B/DEFA5/ADAM9/LILRA2/HAVCR2/PYCARD	12	0.0456274	8.61294e-05	0.00330737
Up_Trend	BP	GO:0071711	basement membrane organization	COL3A1/LAMB1/LAMC1/NID1/LAMA2	5	0.0190114	9.30731e-05	0.00353245
Up_Trend	BP	GO:0010951	negative regulation of endopeptidase activity	SPINK1/SERPINA3/TIMP1/CST3/SERPINE1/GPI/MMP9/CAST/SERPINB1/SFN	10	0.0380228	9.4932e-05	0.00356159
Up_Trend	BP	GO:0071216	cellular response to biotic stimulus	ARG1/SERPINE1/CTSG/VIM/LBP/MRC1/DEFA1B/DEFA5/ADAM9/LILRA2/HAVCR2/CYRIB/PYCARD	13	0.0494297	0.000103258	0.00382992
Up_Trend	BP	GO:0032677	regulation of interleukin-8 production	CRP/SERPINE1/ELANE/LBP/CHI3L1/DEFA5/LILRA2/PYCARD	8	0.0304183	0.000106691	0.00391209
Up_Trend	BP	GO:0090322	regulation of superoxide metabolic process	SOD1/AGT/CRP/ITGAM/CD177	5	0.0190114	0.00010787	0.00391209
Up_Trend	BP	GO:0046686	response to cadmium ion	SOD1/SOD2/ARG1/GPI/MMP9/GSS	6	0.0228137	0.000109944	0.00394348
Up_Trend	BP	GO:0032637	interleukin-8 production	CRP/SERPINE1/ELANE/LBP/CHI3L1/DEFA5/LILRA2/PYCARD	8	0.0304183	0.00011419	0.00405128
Up_Trend	BP	GO:0008652	amino acid biosynthetic process	ALDH1A1/GLUD1/OTC/ASL/GOT1/BHMT2/PSAT1	7	0.026616	0.000116641	0.00409373
Up_Trend	BP	GO:0002446	neutrophil mediated immunity	ARG1/ELANE/CTSG/ITGAM/CD177	5	0.0190114	0.000124407	0.00431984
Up_Trend	BP	GO:0016032	viral process	LDLR/APOE/ICAM1/P4HB/CTSB/ITGA5/LGALS1/FURIN/HSPA8/PABPC1/PVR/ST6GAL1/MRC1/PTX3/ILF3/NECTIN2/PAIP1	17	0.0646388	0.000125818	0.00432283
Up_Trend	BP	GO:0002523	leukocyte migration involved in inflammatory response	S100A8/S100A9/ELANE/LBP	4	0.0152091	0.000127738	0.00434309
Up_Trend	BP	GO:2000116	regulation of cysteine-type endopeptidase activity	CST3/S100A8/S100A9/GPI/CTSD/MMP9/CAST/PSMB9/CCN2/SFN/HSPE1/PYCARD	12	0.0456274	0.000130164	0.00437994
Up_Trend	BP	GO:0006749	glutathione metabolic process	IDH1/GSR/SOD1/SOD2/GSS/GSTO1	6	0.0228137	0.000149111	0.00496632
Up_Trend	BP	GO:0006525	arginine metabolic process	OTC/ASL/ARG1/FAH	4	0.0152091	0.000157906	0.00520612
Up_Trend	BP	GO:0001909	leukocyte mediated cytotoxicity	ARG1/ICAM1/ELANE/CTSG/ITGAM/PVR/HAVCR2/NECTIN2/CYRIB	9	0.0342205	0.000162307	0.00529769
Up_Trend	BP	GO:0031341	regulation of cell killing	ARG1/ICAM1/ITGAM/CD59/PVR/HAVCR2/NECTIN2/CYRIB	8	0.0304183	0.000168908	0.00545856
Up_Trend	BP	GO:0030595	leukocyte chemotaxis	S100A8/SERPINE1/S100A9/CTSG/SAA1/LBP/CALR/SFTPD/CCN3/DEFA1B/S100A12/TNFAIP6	12	0.0456274	0.000171414	0.00546383
Up_Trend	BP	GO:0098742	cell-cell adhesion via plasma-membrane adhesion molecules	PCDH17/PLXNB2/ICAM1/ITGA5/PTPRF/ITGAM/PVR/CDH2/VCAM1/PCDH1/SPARCL1/CD177/NECTIN2	13	0.0494297	0.000172419	0.00546383
Up_Trend	BP	GO:0033619	membrane protein proteolysis	TIMP1/APOE/FURIN/PRTN3/ADAM9/NCSTN	6	0.0228137	0.000180836	0.00562142
Up_Trend	BP	GO:1903053	regulation of extracellular matrix organization	AGT/CST3/LAMB1/LAMC1/NID1/LAMA2	6	0.0228137	0.000180836	0.00562142
Up_Trend	BP	GO:0006094	gluconeogenesis	GPI/ALDOC/GOT1/GPT/PGM1/MDH2/LEPR	7	0.026616	0.00018612	0.00573109
Up_Trend	BP	GO:0072524	pyridine-containing compound metabolic process	IDH1/LDHB/TKT/TALDO1/MDH2/ME1/PSAT1	7	0.026616	0.000200412	0.00611351
Up_Trend	BP	GO:0050878	regulation of body fluid levels	F8/ADA/SPINK1/COL3A1/APOE/VWF/SERPINE1/GPI/CTSG/SAA1/CD59/AKR1B1/ADM/LMAN1/EXT2	15	0.0570342	0.000203417	0.00614771
Up_Trend	BP	GO:0043030	regulation of macrophage activation	LDLR/LBP/IL1RL1/ADGRF5/HAVCR2/VSIG4	6	0.0228137	0.000238168	0.00707098
Up_Trend	BP	GO:0016054	organic acid catabolic process	GLUD1/OTC/ARG1/QDPR/DLD/FAH/GOT1/GPT/HPD/ECI1/GNPDA1/BLMH	12	0.0456274	0.000240465	0.00707098
Up_Trend	BP	GO:0046395	carboxylic acid catabolic process	GLUD1/OTC/ARG1/QDPR/DLD/FAH/GOT1/GPT/HPD/ECI1/GNPDA1/BLMH	12	0.0456274	0.000240465	0.00707098
Up_Trend	BP	GO:0009185	ribonucleoside diphosphate metabolic process	ALDOA/GPI/ALDOC/PKLR/PGM1/HK3/AK2/NUDT5	8	0.0304183	0.000243577	0.00709852
Up_Trend	BP	GO:0019731	antibacterial humoral response	ELANE/CTSG/SFTPD/DEFA1B/DEFA5/WFDC12	6	0.0228137	0.000283717	0.00818196
Up_Trend	BP	GO:0050829	defense response to Gram-negative bacterium	SERPINE1/ELANE/CTSG/LBP/DEFA1B/DEFA5/PYCARD	7	0.026616	0.000285767	0.00818196
Up_Trend	BP	GO:0000050	urea cycle	OTC/ASL/ARG1	3	0.0114068	0.000310938	0.00852857
Up_Trend	BP	GO:0002420	natural killer cell mediated cytotoxicity directed against tumor cell target	PVR/HAVCR2/NECTIN2	3	0.0114068	0.000310938	0.00852857
Up_Trend	BP	GO:0002855	regulation of natural killer cell mediated immune response to tumor cell	PVR/HAVCR2/NECTIN2	3	0.0114068	0.000310938	0.00852857
Up_Trend	BP	GO:0006591	ornithine metabolic process	OTC/ASL/ARG1	3	0.0114068	0.000310938	0.00852857
Up_Trend	BP	GO:1905918	regulation of CoA-transferase activity	AGT/APOE/DBI	3	0.0114068	0.000310938	0.00852857
Up_Trend	BP	GO:0051043	regulation of membrane protein ectodomain proteolysis	TIMP1/APOE/FURIN/ADAM9	4	0.0152091	0.000331264	0.00901037
Up_Trend	BP	GO:0046031	ADP metabolic process	ALDOA/GPI/ALDOC/PKLR/PGM1/HK3/AK2	7	0.026616	0.000373244	0.0100683
Up_Trend	BP	GO:0007584	response to nutrient	STC2/OTC/COL1A1/SOD2/ARG1/VCAM1/PKLR/OXCT1/DCPS	9	0.0342205	0.000383729	0.0102663
Up_Trend	BP	GO:0001910	regulation of leukocyte mediated cytotoxicity	ARG1/ICAM1/ITGAM/PVR/HAVCR2/NECTIN2/CYRIB	7	0.026616	0.000398153	0.0105656
Up_Trend	BP	GO:0002423	natural killer cell mediated immune response to tumor cell	PVR/HAVCR2/NECTIN2	3	0.0114068	0.00042308	0.0110475
Up_Trend	BP	GO:0034975	protein folding in endoplasmic reticulum	P4HB/HSP90B1/CALR	3	0.0114068	0.00042308	0.0110475
Up_Trend	BP	GO:0001704	formation of primary germ layer	GPI/LAMB1/ITGA5/COL6A1/MMP9/GRB2/TXNRD1/EXT2	8	0.0304183	0.000449946	0.0116558
Up_Trend	BP	GO:1901607	alpha-amino acid biosynthetic process	GLUD1/OTC/ASL/GOT1/BHMT2/PSAT1	6	0.0228137	0.000462398	0.011884
Up_Trend	BP	GO:1990266	neutrophil migration	S100A8/S100A9/SAA1/LBP/PRTN3/S100A12/TNFAIP6/CD177	8	0.0304183	0.000474185	0.0120726
Up_Trend	BP	GO:0006979	response to oxidative stress	IDH1/STC2/GSR/SOD1/COL1A1/APOE/SOD2/ARG1/MPO/P4HB/CA3/MMP9/GPX3/PSMB5/GSS/ADAM9	16	0.0608365	0.000477134	0.0120726
Up_Trend	BP	GO:0060326	cell chemotaxis	S100A8/SERPINE1/S100A9/CTSG/SAA1/LBP/VCAM1/CALR/SFTPD/CCN3/DEFA1B/S100A12/TNFAIP6	13	0.0494297	0.000522384	0.0131159
Up_Trend	BP	GO:0009065	glutamine family amino acid catabolic process	GLUD1/ARG1/FAH/GOT1	4	0.0152091	0.00052921	0.0131755
Up_Trend	BP	GO:0042060	wound healing	F8/TIMP1/COL1A1/COL3A1/APOE/LRG1/VWF/S100A8/SERPINE1/CTSG/ITGA5/SAA1/CD59/B4GALT1/LMAN1/AHNAK	16	0.0608365	0.000540069	0.0131755
Up_Trend	BP	GO:0043161	proteasome-mediated ubiquitin-dependent protein catabolic process	PSMA7/HSP90B1/PSMB1/PSMA1/PSMA2/PSMA3/PSMA4/CALR/PSMA5/PSMB4/PSMB6/PSMB5/PSMB3/RAD23B/PSMA6/PSMB7	16	0.0608365	0.000540069	0.0131755
Up_Trend	BP	GO:0019627	urea metabolic process	OTC/ASL/ARG1	3	0.0114068	0.000558228	0.0131755
Up_Trend	BP	GO:0044650	adhesion of symbiont to host cell	ICAM1/SFTPD/NECTIN2	3	0.0114068	0.000558228	0.0131755
Up_Trend	BP	GO:0070943	neutrophil-mediated killing of symbiont cell	ARG1/ELANE/CTSG	3	0.0114068	0.000558228	0.0131755
Up_Trend	BP	GO:0071941	nitrogen cycle metabolic process	OTC/ASL/ARG1	3	0.0114068	0.000558228	0.0131755
Up_Trend	BP	GO:0035987	endodermal cell differentiation	LAMB1/ITGA5/COL6A1/MMP9/GRB2	5	0.0190114	0.000565128	0.0131755
Up_Trend	BP	GO:0042311	vasodilation	SOD1/AGT/APOE/SOD2/EXT2	5	0.0190114	0.000565128	0.0131755
Up_Trend	BP	GO:0046596	regulation of viral entry into host cell	P4HB/LGALS1/FURIN/PTX3/NECTIN2	5	0.0190114	0.000565128	0.0131755
Up_Trend	BP	GO:0072593	reactive oxygen species metabolic process	SOD1/AGT/CRP/SOD2/MPO/ITGAM/GPX3/CCN2/SFTPD/GRB2/CD177	11	0.0418251	0.000575603	0.0133246
Up_Trend	BP	GO:0032703	negative regulation of interleukin-2 production	EZR/SFTPD/HAVCR2/VSIG4	4	0.0152091	0.000610607	0.0138743
Up_Trend	BP	GO:0051156	glucose 6-phosphate metabolic process	GPI/TKT/TALDO1/HK3	4	0.0152091	0.000610607	0.0138743
Up_Trend	BP	GO:0008585	female gonad development	IDH1/SOD1/UBB/PTX3/TNFAIP6/MMP19/RETN	7	0.026616	0.000612103	0.0138743
Up_Trend	BP	GO:0045123	cellular extravasation	ICAM1/ELANE/VCAM1/PRTN3/CD177/LYVE1	6	0.0228137	0.000623357	0.014032
Up_Trend	BP	GO:0009132	nucleoside diphosphate metabolic process	ALDOA/GPI/ALDOC/PKLR/PGM1/HK3/AK2/NUDT5	8	0.0304183	0.00064283	0.0143712
Up_Trend	BP	GO:0010950	positive regulation of endopeptidase activity	S100A8/S100A9/CTSD/CCN2/HSPE1/PSME1/NCSTN/PSME2/PYCARD	9	0.0342205	0.000745898	0.016562
Up_Trend	BP	GO:0009135	purine nucleoside diphosphate metabolic process	ALDOA/GPI/ALDOC/PKLR/PGM1/HK3/AK2	7	0.026616	0.000770177	0.0167591
Up_Trend	BP	GO:0009179	purine ribonucleoside diphosphate metabolic process	ALDOA/GPI/ALDOC/PKLR/PGM1/HK3/AK2	7	0.026616	0.000770177	0.0167591
Up_Trend	BP	GO:0046545	development of primary female sexual characteristics	IDH1/SOD1/UBB/PTX3/TNFAIP6/MMP19/RETN	7	0.026616	0.000770177	0.0167591
Up_Trend	BP	GO:0034368	protein-lipid complex remodeling	AGT/APOE/MPO/MTTP	4	0.0152091	0.00079937	0.0171654
Up_Trend	BP	GO:0034369	plasma lipoprotein particle remodeling	AGT/APOE/MPO/MTTP	4	0.0152091	0.00079937	0.0171654
Up_Trend	BP	GO:2001242	regulation of intrinsic apoptotic signaling pathway	TXNDC12/SOD1/SOD2/S100A8/S100A9/P4HB/UBB/MMP9/PYCARD	9	0.0342205	0.000810329	0.017287
Up_Trend	BP	GO:0007157	heterophilic cell-cell adhesion via plasma membrane cell adhesion molecules	ICAM1/ITGA5/PVR/CDH2/VCAM1	5	0.0190114	0.000819323	0.0173654
Up_Trend	BP	GO:1901136	carbohydrate derivative catabolic process	ALDH1A1/ADA/CST3/GNS/TYMP/CHI3L1/GNPDA1/NEU1/LYVE1	9	0.0342205	0.000879221	0.0181951
Up_Trend	BP	GO:0009064	glutamine family amino acid metabolic process	GLUD1/OTC/ASL/ARG1/FAH/GOT1	6	0.0228137	0.00088209	0.0181951
Up_Trend	BP	GO:0019362	pyridine nucleotide metabolic process	IDH1/LDHB/TKT/TALDO1/MDH2/ME1	6	0.0228137	0.00088209	0.0181951
Up_Trend	BP	GO:0046496	nicotinamide nucleotide metabolic process	IDH1/LDHB/TKT/TALDO1/MDH2/ME1	6	0.0228137	0.00088209	0.0181951
Up_Trend	BP	GO:0006000	fructose metabolic process	ALDOA/ALDOC/AKR1B1	3	0.0114068	0.000904483	0.0181951
Up_Trend	BP	GO:0046598	positive regulation of viral entry into host cell	P4HB/LGALS1/FURIN	3	0.0114068	0.000904483	0.0181951
Up_Trend	BP	GO:0070942	neutrophil mediated cytotoxicity	ARG1/ELANE/CTSG	3	0.0114068	0.000904483	0.0181951
Up_Trend	BP	GO:0075294	positive regulation by symbiont of entry into host	P4HB/LGALS1/FURIN	3	0.0114068	0.000904483	0.0181951
Up_Trend	BP	GO:0042116	macrophage activation	LDLR/ITGAM/LBP/IL1RL1/ADGRF5/HAVCR2/VSIG4	7	0.026616	0.000908642	0.0181951
Up_Trend	BP	GO:0051604	protein maturation	CLN5/CPD/F8/SERPINE1/P4HB/CTSG/FURIN/CAST/CALR/IL1R2/GALNT2/NCSTN/PYCARD	13	0.0494297	0.000928137	0.0184722
Up_Trend	BP	GO:0070482	response to oxygen levels	STC2/ADA/COL1A1/LMNA/SOD2/P4HB/HSP90B1/VCAM1/CCN2/PKLR/ADM/NPEPPS/ATP6AP1	13	0.0494297	0.000953929	0.0188705
Up_Trend	BP	GO:0034367	protein-containing complex remodeling	AGT/APOE/MPO/MTTP	4	0.0152091	0.00102595	0.0201729
Up_Trend	BP	GO:0052372	modulation by symbiont of entry into host	P4HB/LGALS1/FURIN/PTX3/NECTIN2	5	0.0190114	0.00105966	0.0207109
Up_Trend	BP	GO:0061844	antimicrobial humoral immune response mediated by antimicrobial peptide	REG1A/S100A9/ELANE/DEFA1B/S100A12/DEFA5	6	0.0228137	0.00107285	0.020844
Up_Trend	BP	GO:2001233	regulation of apoptotic signaling pathway	TXNDC12/SOD1/AGT/LMNA/SOD2/S100A8/SERPINE1/ICAM1/S100A9/P4HB/UBB/MMP9/PPP1CA/PYCARD	14	0.0532319	0.00110038	0.0211093
Up_Trend	BP	GO:0044406	adhesion of symbiont to host	ICAM1/SFTPD/NECTIN2	3	0.0114068	0.00111885	0.0211093
Up_Trend	BP	GO:0046348	amino sugar catabolic process	ALDH1A1/CHI3L1/GNPDA1	3	0.0114068	0.00111885	0.0211093
Up_Trend	BP	GO:0098760	response to interleukin-7	P4HB/LSP1/RAD23B	3	0.0114068	0.00111885	0.0211093
Up_Trend	BP	GO:0098761	cellular response to interleukin-7	P4HB/LSP1/RAD23B	3	0.0114068	0.00111885	0.0211093
Up_Trend	BP	GO:0007492	endoderm development	LAMB1/ITGA5/LAMC1/COL6A1/MMP9/GRB2	6	0.0228137	0.001143	0.0214411
Up_Trend	BP	GO:0006457	protein folding	TBCA/P4HB/HSPA8/HSP90B1/ATF6/CALR/HSPA4/LMAN1/HSPA2/HSPE1	10	0.0380228	0.00118919	0.02218
Up_Trend	BP	GO:0001706	endoderm formation	LAMB1/ITGA5/COL6A1/MMP9/GRB2	5	0.0190114	0.00124658	0.0229878
Up_Trend	BP	GO:0007566	embryo implantation	STC2/SOD1/TIMP1/MMP9/CALR	5	0.0190114	0.00124658	0.0229878
Up_Trend	BP	GO:0006096	glycolytic process	ALDOA/GPI/ALDOC/PKLR/PGM1/HK3	6	0.0228137	0.00129378	0.0236828
Up_Trend	BP	GO:0010952	positive regulation of peptidase activity	S100A8/S100A9/CTSD/CCN2/HSPE1/PSME1/NCSTN/PSME2/PYCARD	9	0.0342205	0.00129878	0.0236828
Up_Trend	BP	GO:0030324	lung development	ADA/COL3A1/ARG1/LTA4H/CCN2/SFTPD/CHI3L1/PPP1CA/ADAMTSL2	9	0.0342205	0.00134836	0.0241736
Up_Trend	BP	GO:0001836	release of cytochrome c from mitochondria	LMNA/SOD2/MMP9/SFN/PYCARD	5	0.0190114	0.00134867	0.0241736
Up_Trend	BP	GO:0009074	aromatic amino acid family catabolic process	QDPR/FAH/HPD	3	0.0114068	0.00136273	0.0241736
Up_Trend	BP	GO:0042159	lipoprotein catabolic process	LDLR/APOE/CTSD	3	0.0114068	0.00136273	0.0241736
Up_Trend	BP	GO:0051044	positive regulation of membrane protein ectodomain proteolysis	APOE/FURIN/ADAM9	3	0.0114068	0.00136273	0.0241736
Up_Trend	BP	GO:0006757	ATP generation from ADP	ALDOA/GPI/ALDOC/PKLR/PGM1/HK3	6	0.0228137	0.00137465	0.0242533
Up_Trend	BP	GO:0051235	maintenance of location	PLIN3/APOE/CRP/FTL/FTH1/S100A8/S100A9/HSP90B1/CALR/YWHAB/LMAN1/GSTO1/TMSB10	13	0.0494297	0.00138294	0.0242684
Up_Trend	BP	GO:0050830	defense response to Gram-positive bacterium	CRP/CTSG/LBP/DEFA1B/DEFA5/HAVCR2/PYCARD	7	0.026616	0.00144459	0.0252022
Up_Trend	BP	GO:0051289	protein homotetramerization	ALDOA/SOD2/ME1/DEFA5/CRYZ	5	0.0190114	0.00145681	0.0252022
Up_Trend	BP	GO:0033627	cell adhesion mediated by integrin	ADA/SERPINE1/ITGA5/ITGAM/CCN3/ADAM9	6	0.0228137	0.00145932	0.0252022
Up_Trend	BP	GO:0002685	regulation of leukocyte migration	ADA/SERPINE1/ICAM1/ELANE/LBP/CALR/CCN3/TNFAIP6/PYCARD/LYVE1	10	0.0380228	0.00150293	0.0258187
Up_Trend	BP	GO:0033273	response to vitamin	STC2/OTC/COL1A1/SOD2/ARG1/DCPS	6	0.0228137	0.0015479	0.026452
Up_Trend	BP	GO:0030323	respiratory tube development	ADA/COL3A1/ARG1/LTA4H/CCN2/SFTPD/CHI3L1/PPP1CA/ADAMTSL2	9	0.0342205	0.00156213	0.0265563
Up_Trend	BP	GO:0031349	positive regulation of defense response	AGT/LDLR/ARG1/S100A8/SERPINE1/S100A9/LGALS1/PVR/LBP/S100A12/IL1RL1/LILRA2/HAVCR2/NECTIN2/PYCARD	15	0.0570342	0.00159168	0.0268592
Up_Trend	BP	GO:1903725	regulation of phospholipid metabolic process	IDH1/LDLR/FABP3/ADGRF5	4	0.0152091	0.00160792	0.0268592
Up_Trend	BP	GO:0050777	negative regulation of immune response	COL3A1/ARG1/FURIN/CD59/PSMA1/PSMB4/IL1RL1/HAVCR2/VSIG4	9	0.0342205	0.00161962	0.0268592
Up_Trend	BP	GO:0007015	actin filament organization	ALDOA/TPM3/RNH1/LCP1/PLS3/HSP90B1/EZR/CCN2/CAPG/GRB2/ACTC1/CYRIB/PYCARD/CFL2/TMSB10	15	0.0570342	0.00162718	0.0268592
Up_Trend	BP	GO:0008228	opsonization	CRP/LBP/PTX3	3	0.0114068	0.00163756	0.0268592
Up_Trend	BP	GO:0009084	glutamine family amino acid biosynthetic process	GLUD1/OTC/ASL	3	0.0114068	0.00163756	0.0268592
Up_Trend	BP	GO:0033631	cell-cell adhesion mediated by integrin	ADA/ITGA5/ADAM9	3	0.0114068	0.00163756	0.0268592
Up_Trend	BP	GO:0007599	hemostasis	F8/COL3A1/APOE/VWF/SERPINE1/GPI/CTSG/SAA1/CD59/LMAN1	10	0.0380228	0.00165651	0.026928
Up_Trend	BP	GO:0007178	transmembrane receptor protein serine/threonine kinase signaling pathway	FSTL3/COL3A1/LRG1/COL1A2/VIM/FURIN/CCN3/TNFAIP6/FSTL1/ADAM9/LTBP2/ADAMTSL2/HTRA1/LNPEP	14	0.0532319	0.00165825	0.026928
Up_Trend	BP	GO:0097530	granulocyte migration	S100A8/S100A9/SAA1/LBP/PRTN3/S100A12/TNFAIP6/CD177	8	0.0304183	0.001716	0.0277278
Up_Trend	BP	GO:0046660	female sex differentiation	IDH1/SOD1/UBB/PTX3/TNFAIP6/MMP19/RETN	7	0.026616	0.00175021	0.0281413
Up_Trend	BP	GO:0090066	regulation of anatomical structure size	SOD1/AGT/APOE/CRP/SOD2/EZR/GDI1/ADM/CAPG/PPP1CA/GRB2/EXT2/CYRIB/PYCARD/CFL2/TMSB10	16	0.0608365	0.00177685	0.0284296
Up_Trend	BP	GO:0007369	gastrulation	GPI/LAMB1/ITGA5/DLD/COL6A1/MMP9/GRB2/TXNRD1/EXT2	9	0.0342205	0.00193304	0.0307778
Up_Trend	BP	GO:0071071	regulation of phospholipid biosynthetic process	IDH1/FABP3/ADGRF5	3	0.0114068	0.00194467	0.0308127
Up_Trend	BP	GO:0042692	muscle cell differentiation	AGT/LMNA/SOD2/LAMB1/LAMC1/NID1/CDH2/LAMA2/CALR/ADM/CCN3/ACTC1/PDLIM5/CFL2	14	0.0532319	0.00218001	0.0343746
Up_Trend	BP	GO:0002283	neutrophil activation involved in immune response	ITGAM/LILRA2/CD177	3	0.0114068	0.00228535	0.0355559
Up_Trend	BP	GO:0043031	negative regulation of macrophage activation	LDLR/ADGRF5/VSIG4	3	0.0114068	0.00228535	0.0355559
Up_Trend	BP	GO:0043648	dicarboxylic acid metabolic process	IDH1/GLUD1/ASL/GOT1/MDH2/ME1	6	0.0228137	0.0022876	0.0355559
Up_Trend	BP	GO:0090181	regulation of cholesterol metabolic process	SOD1/LDLR/APOE/EPHX2	4	0.0152091	0.002387	0.036925
Up_Trend	BP	GO:0043281	regulation of cysteine-type endopeptidase activity involved in apoptotic process	S100A8/S100A9/GPI/CTSD/MMP9/CCN2/SFN/HSPE1/PYCARD	9	0.0342205	0.00253363	0.0390083
Up_Trend	BP	GO:0001912	positive regulation of leukocyte mediated cytotoxicity	ARG1/ITGAM/PVR/NECTIN2/CYRIB	5	0.0190114	0.00256511	0.0393076
Up_Trend	BP	GO:0002544	chronic inflammatory response	S100A8/S100A9/VCAM1	3	0.0114068	0.00266078	0.0402073
Up_Trend	BP	GO:0044794	positive regulation by host of viral process	APOE/HSPA8/PAIP1	3	0.0114068	0.00266078	0.0402073
Up_Trend	BP	GO:0051546	keratinocyte migration	LRG1/MMP9/ADAM9	3	0.0114068	0.00266078	0.0402073
Up_Trend	BP	GO:0002275	myeloid cell activation involved in immune response	ITGAM/LBP/LILRA2/CD177/HAVCR2/PYCARD	6	0.0228137	0.00267539	0.0402418
Up_Trend	BP	GO:0060047	heart contraction	SOD1/ADA/AGT/DES/CCN2/ADM/YWHAE/ACTC1/GSTO1/EXT2	10	0.0380228	0.00278481	0.0416956
Up_Trend	BP	GO:0006040	amino sugar metabolic process	ALDH1A1/ST6GAL1/CHI3L1/GNPDA1	4	0.0152091	0.0028598	0.042237
Up_Trend	BP	GO:0042119	neutrophil activation	CTSG/ITGAM/LILRA2/CD177	4	0.0152091	0.0028598	0.042237
Up_Trend	BP	GO:0045429	positive regulation of nitric oxide biosynthetic process	AGT/SOD2/ASL/PTX3	4	0.0152091	0.0028598	0.042237
Up_Trend	BP	GO:0044262	cellular carbohydrate metabolic process	IDH1/PYGB/B4GALT1/GOT1/IGFBP4/GPT/LEPR/HK3/PPP1CA/UGP2/EXT2	11	0.0418251	0.00288545	0.0424239
Up_Trend	BP	GO:0009144	purine nucleoside triphosphate metabolic process	ADA/ALDOA/GPI/ALDOC/HSPA8/PKLR/PGM1/HK3/AK2/NUDT5	10	0.0380228	0.00295043	0.0431847
Up_Trend	BP	GO:0090130	tissue migration	AGT/APOE/LRG1/S100A9/GPI/MMP9/CALR/CCN3/EPHB4/ACTC1/S100A12/FSTL1/ADAM9	13	0.0494297	0.00298634	0.0435152
Up_Trend	BP	GO:0016485	protein processing	CLN5/CPD/SERPINE1/P4HB/CTSG/FURIN/CAST/IL1R2/NCSTN/PYCARD	10	0.0380228	0.00303613	0.0440441
Up_Trend	BP	GO:0002837	regulation of immune response to tumor cell	PVR/HAVCR2/NECTIN2	3	0.0114068	0.00307209	0.0441731
Up_Trend	BP	GO:0002888	positive regulation of myeloid leukocyte mediated immunity	ARG1/ITGAM/CD177	3	0.0114068	0.00307209	0.0441731
Up_Trend	BP	GO:0050764	regulation of phagocytosis	SOD1/PRTN3/PTX3/CALR/SFTPD/PYCARD	6	0.0228137	0.00311051	0.044257
Up_Trend	BP	GO:0006739	NADP metabolic process	IDH1/TKT/TALDO1/ME1	4	0.0152091	0.0031186	0.044257
Up_Trend	BP	GO:0014002	astrocyte development	LDLR/S100A8/S100A9/VIM	4	0.0152091	0.0031186	0.044257
Up_Trend	BP	GO:0060541	respiratory system development	ADA/COL3A1/ARG1/LTA4H/CCN2/SFTPD/CHI3L1/PPP1CA/ADAMTSL2	9	0.0342205	0.00317281	0.0448314
Up_Trend	BP	GO:0006165	nucleoside diphosphate phosphorylation	ALDOA/GPI/ALDOC/PKLR/PGM1/HK3	6	0.0228137	0.00326666	0.0459585
Up_Trend	BP	GO:0002697	regulation of immune effector process	ARG1/ICAM1/GPI/ITGAM/CD59/PVR/LBP/CD177/HAVCR2/NECTIN2/CYRIB/PYCARD/VSIG4	13	0.0494297	0.00333785	0.0467585
Up_Trend	BP	GO:1904407	positive regulation of nitric oxide metabolic process	AGT/SOD2/ASL/PTX3	4	0.0152091	0.00339294	0.0473271
Up_Trend	BP	GO:0002834	regulation of response to tumor cell	PVR/HAVCR2/NECTIN2	3	0.0114068	0.00352034	0.0486881
Up_Trend	BP	GO:0010042	response to manganese ion	SOD2/ARG1/ADAM9	3	0.0114068	0.00352034	0.0486881
Up_Trend	BP	GO:0006898	receptor-mediated endocytosis	LDLR/APOE/SERPINE1/ITGAM/EZR/MRC1/SFTPD/ADM/GRB2/LYVE1	10	0.0380228	0.00359299	0.049322
Up_Trend	BP	GO:0046939	nucleotide phosphorylation	ALDOA/GPI/ALDOC/PKLR/PGM1/HK3	6	0.0228137	0.0035964	0.049322
Up_Trend	CC	GO:0060205	cytoplasmic vesicle lumen	IDH1/F8/ADA/SERPINA3/TIMP1/LRG1/FTL/ALDOA/CSTB/VWF/ARG1/S100A8/SERPINE1/MPO/S100A9/GPI/CTSD/ELANE/CTSG/ALDOC/HSPA8/PYGB/GNS/PSMB1/PRTN3/PSMA2/PTX3/PSMA5/SERPINB1/S100A11/CHI3L1/HK3/DEFA1B/S100A12/FABP5/DEFA5/PSMB7/NEU1/RETN/CYRIB/PYCARD	41	0.154717	9.17596e-28	1.92363e-25
Up_Trend	CC	GO:0031983	vesicle lumen	IDH1/F8/ADA/SERPINA3/TIMP1/LRG1/FTL/ALDOA/CSTB/VWF/ARG1/S100A8/SERPINE1/MPO/S100A9/GPI/CTSD/ELANE/CTSG/ALDOC/HSPA8/PYGB/GNS/PSMB1/PRTN3/PSMA2/PTX3/PSMA5/SERPINB1/S100A11/CHI3L1/HK3/DEFA1B/S100A12/FABP5/DEFA5/PSMB7/NEU1/RETN/CYRIB/PYCARD	41	0.154717	1.17294e-27	1.92363e-25
Up_Trend	CC	GO:0005839	proteasome core complex	PSMA7/PSMB1/PSMA1/PSMA2/PSMA3/PSMA4/PSMB8/PSMB9/PSMA5/PSMB4/PSMB6/PSMB5/PSMB10/PSMB3/PSMA6/PSMB7	16	0.0603774	3.90229e-27	4.2665e-25
Up_Trend	CC	GO:0034774	secretory granule lumen	IDH1/F8/SERPINA3/TIMP1/LRG1/FTL/ALDOA/CSTB/VWF/ARG1/S100A8/SERPINE1/MPO/S100A9/GPI/CTSD/ELANE/CTSG/ALDOC/HSPA8/PYGB/GNS/PSMB1/PRTN3/PSMA2/PTX3/PSMA5/SERPINB1/S100A11/CHI3L1/HK3/DEFA1B/S100A12/FABP5/DEFA5/PSMB7/NEU1/RETN/CYRIB/PYCARD	40	0.150943	7.77933e-27	6.37905e-25
Up_Trend	CC	GO:0062023	collagen-containing extracellular matrix	AGRN/SERPINA3/AGT/TIMP1/COL1A1/COL3A1/APOE/CSTB/VWF/S100A8/SERPINE1/ICAM1/S100A9/CTSD/CTSB/LAMB1/COL1A2/ELANE/CTSG/LGALS1/LAMC1/COL6A1/NID1/HSP90B1/MMP9/CDH2/LAMA2/PRTN3/TNC/CALR/CCN2/SERPINB1/CCN3/LMAN1/PRELP/DEFA1B/FBLN2/MFGE8/SPARCL1/LTBP2/CSPG4/HTRA1/CRELD1	43	0.162264	1.43217e-25	9.39504e-24
Up_Trend	CC	GO:0000502	proteasome complex	PSMA7/PSMB1/PSMA1/PSMA2/PSMA3/PSMA4/PSMB8/PSMB9/PSMA5/PSMB4/PSMB6/PSMB5/PSMB10/PSMB3/RAD23B/PSMA6/PSME1/PSMB7/PSME2	19	0.0716981	2.1681e-21	1.18523e-19
Up_Trend	CC	GO:1905369	endopeptidase complex	PSMA7/CAPNS1/PSMB1/PSMA1/PSMA2/PSMA3/PSMA4/PSMB8/PSMB9/PSMA5/PSMB4/PSMB6/PSMB5/PSMB10/PSMB3/RAD23B/PSMA6/PSME1/PSMB7/PSME2	20	0.0754717	4.8114e-19	2.25448e-17
Up_Trend	CC	GO:1904813	ficolin-1-rich granule lumen	IDH1/CST3/LRG1/FTH1/ALDOA/CSTB/GPI/CTSD/CTSB/LTA4H/ALDOC/HSPA8/MMP9/GNS/PSMB1/PSMA2/PSMA5/PGM1/HK3/TNFAIP6/PSMB7	21	0.0792453	2.37597e-17	9.7415e-16
Up_Trend	CC	GO:0005788	endoplasmic reticulum lumen	STC2/FSTL3/TXNDC12/F8/TIMP1/CST3/COL1A1/COL3A1/APOE/DBI/P4HB/LAMB1/COL1A2/LGALS1/LAMC1/COL6A1/PRKCSH/HSP90B1/CDH2/IGFBP4/TNC/CALR/MTTP/NUCB1/MFGE8/FSTL1/SPARCL1/GANAB/SHISA5/GOLM1	30	0.113208	3.83223e-17	1.39664e-15
Up_Trend	CC	GO:1905368	peptidase complex	PSMA7/CAPNS1/PSMB1/PSMA1/PSMA2/PSMA3/PSMA4/PSMB8/PSMB9/PSMA5/PSMB4/PSMB6/PSMB5/PSMB10/PSMB3/RAD23B/PSMA6/PSME1/PSMB7/PSME2	20	0.0754717	4.42804e-16	1.4524e-14
Up_Trend	CC	GO:0019774	proteasome core complex, beta-subunit complex	PSMB1/PSMB8/PSMB9/PSMB4/PSMB6/PSMB5/PSMB10/PSMB3/PSMB7	9	0.0339623	7.35361e-16	2.19271e-14
Up_Trend	CC	GO:0005775	vacuolar lumen	AGRN/CLN5/SERPINA3/FTL/ARG1/MPO/CTSD/CTSB/ELANE/CTSG/HSPA8/PYGB/GNS/PRTN3/PRELP/DEFA1B/FABP5/CSPG4/NEU1/RETN/PYCARD	21	0.0792453	3.44948e-14	9.42857e-13
Up_Trend	CC	GO:0101002	ficolin-1-rich granule	IDH1/CST3/LRG1/FTH1/ALDOA/CSTB/GPI/CTSD/CTSB/LTA4H/ALDOC/HSPA8/MMP9/GNS/PSMB1/PSMA2/PSMA5/PGM1/HK3/TNFAIP6/PSMB7	21	0.0792453	9.39194e-14	2.36966e-12
Up_Trend	CC	GO:1904724	tertiary granule lumen	IDH1/CST3/LRG1/FTH1/ALDOA/CSTB/CTSD/LTA4H/ALDOC/MMP9/PTX3/PGM1/TNFAIP6	13	0.0490566	3.46758e-13	8.12405e-12
Up_Trend	CC	GO:0035578	azurophil granule lumen	SERPINA3/FTL/ARG1/MPO/ELANE/CTSG/PYGB/GNS/PRTN3/DEFA1B/FABP5/RETN/PYCARD	13	0.0490566	2.96817e-10	6.49039e-09
Up_Trend	CC	GO:0070820	tertiary granule	IDH1/CST3/LRG1/FTH1/ALDOA/CSTB/CTSD/LTA4H/ALDOC/ITGAM/CD59/MMP9/PTX3/PGM1/TNFAIP6/CD177	16	0.0603774	8.67701e-10	1.77879e-08
Up_Trend	CC	GO:0005766	primary lysosome	SERPINA3/FTL/ARG1/MPO/ELANE/CTSG/PYGB/B4GALT1/GNS/PRTN3/DEFA1B/FABP5/NCSTN/RETN/PYCARD	15	0.0566038	3.30283e-09	6.0185e-08
Up_Trend	CC	GO:0042582	azurophil granule	SERPINA3/FTL/ARG1/MPO/ELANE/CTSG/PYGB/B4GALT1/GNS/PRTN3/DEFA1B/FABP5/NCSTN/RETN/PYCARD	15	0.0566038	3.30283e-09	6.0185e-08
Up_Trend	CC	GO:0005925	focal adhesion	ICAM1/RPLP2/P4HB/ITGA5/VIM/HSPA8/PABPC1/LCP1/CD59/HSP90B1/PVR/EZR/CDH2/TNC/CALR/YWHAB/YWHAE/ACTC1/IL1RL1/AHNAK/ADAM9/CSPG4/NCSTN/NECTIN2	24	0.090566	3.78128e-09	6.52768e-08
Up_Trend	CC	GO:0030055	cell-substrate junction	ICAM1/RPLP2/P4HB/ITGA5/VIM/HSPA8/PABPC1/LCP1/CD59/HSP90B1/PVR/EZR/CDH2/TNC/CALR/YWHAB/YWHAE/ACTC1/IL1RL1/AHNAK/ADAM9/CSPG4/NCSTN/NECTIN2	24	0.090566	5.9729e-09	9.79555e-08
Up_Trend	CC	GO:0042470	melanosome	APOE/P4HB/CTSD/CTSB/HSPA8/HSP90B1/YWHAB/CAPG/YWHAE/GANAB/NCSTN	11	0.0415094	3.67442e-07	5.47823e-06
Up_Trend	CC	GO:0048770	pigment granule	APOE/P4HB/CTSD/CTSB/HSPA8/HSP90B1/YWHAB/CAPG/YWHAE/GANAB/NCSTN	11	0.0415094	3.67442e-07	5.47823e-06
Up_Trend	CC	GO:0098636	protein complex involved in cell adhesion	LAMB1/ITGA5/LGALS1/LAMC1/ITGAM/NID1/LAMA2/TNC	8	0.0301887	9.65833e-07	1.37736e-05
Up_Trend	CC	GO:0035580	specific granule lumen	LRG1/ARG1/CTSD/ELANE/PTX3/CHI3L1/NEU1/RETN	8	0.0301887	1.86385e-06	2.54726e-05
Up_Trend	CC	GO:0098637	protein complex involved in cell-matrix adhesion	LAMB1/LAMC1/NID1/LAMA2/TNC	5	0.0188679	2.40571e-06	3.15629e-05
Up_Trend	CC	GO:0071682	endocytic vesicle lumen	APOE/MPO/SAA1/HSP90B1/CALR	5	0.0188679	1.22374e-05	0.000148729
Up_Trend	CC	GO:0042581	specific granule	LRG1/ARG1/CTSD/ELANE/ITGAM/CD59/PTX3/CHI3L1/CD177/NEU1/RETN	11	0.0415094	1.22429e-05	0.000148729
Up_Trend	CC	GO:0032994	protein-lipid complex	LDLR/APOE/DBI/SAA1/SAA2/LSR	6	0.0226415	1.326e-05	0.000155332
Up_Trend	CC	GO:0005796	Golgi lumen	AGRN/F8/FURIN/PRELP/DEFA1B/DEFA5/CSPG4/MUC6/SDF4	9	0.0339623	1.42678e-05	0.000161373
Up_Trend	CC	GO:0031093	platelet alpha granule lumen	F8/SERPINA3/TIMP1/ALDOA/VWF/SERPINE1/CYRIB	7	0.0264151	3.41088e-05	0.000372922
Up_Trend	CC	GO:0043202	lysosomal lumen	AGRN/CTSD/CTSB/HSPA8/GNS/PRELP/CSPG4/NEU1	8	0.0301887	5.69673e-05	0.000602751
Up_Trend	CC	GO:0034358	plasma lipoprotein particle	LDLR/APOE/SAA1/SAA2/LSR	5	0.0188679	0.000118698	0.00117979
Up_Trend	CC	GO:1990777	lipoprotein particle	LDLR/APOE/SAA1/SAA2/LSR	5	0.0188679	0.000118698	0.00117979
Up_Trend	CC	GO:0005604	basement membrane	AGRN/TIMP1/LAMB1/LAMC1/NID1/LAMA2/TNC	7	0.0264151	0.000146066	0.0014091
Up_Trend	CC	GO:0031091	platelet alpha granule	F8/SERPINA3/TIMP1/ALDOA/VWF/SERPINE1/CYRIB	7	0.0264151	0.000240848	0.00225709
Up_Trend	CC	GO:0009897	external side of plasma membrane	GSR/ADA/LDLR/P4HB/CTSB/ITGA5/ITGAM/CD59/B4GALT1/VCAM1/CALR/LEPR/IL1RL1/MFGE8/ADAM9/CD163	16	0.0603774	0.000252326	0.00229897
Up_Trend	CC	GO:0005583	fibrillar collagen trimer	COL1A1/COL3A1/COL1A2	3	0.0113208	0.000497204	0.00418161
Up_Trend	CC	GO:0034362	low-density lipoprotein particle	LDLR/APOE/LSR	3	0.0113208	0.000497204	0.00418161
Up_Trend	CC	GO:0098643	banded collagen fibril	COL1A1/COL3A1/COL1A2	3	0.0113208	0.000497204	0.00418161
Up_Trend	CC	GO:0005793	endoplasmic reticulum-Golgi intermediate compartment	F8/P4HB/CD59/CALR/LMAN1/NUCB1/ATP6AP1	7	0.0264151	0.002194	0.0179908
Up_Trend	CC	GO:0042383	sarcolemma	COL6A1/DES/CDH2/VCAM1/LAMA2/AHNAK/NCSTN	7	0.0264151	0.00259603	0.0207682
Up_Trend	CC	GO:0098644	complex of collagen trimers	COL1A1/COL3A1/COL1A2	3	0.0113208	0.00274626	0.021447
Up_Trend	CC	GO:0005884	actin filament	TPM3/LCP1/PLS3/EZR/ACTC1/PDLIM5	6	0.0226415	0.0031067	0.0236976
Up_Trend	CC	GO:0072562	blood microparticle	SERPINA3/AGT/APOE/HSPA8/HSPA2/ACTC1/DNPEP	7	0.0264151	0.00356783	0.0265965
Up_Trend	CC	GO:0033116	endoplasmic reticulum-Golgi intermediate compartment membrane	F8/CD59/CALR/LMAN1/ATP6AP1	5	0.0188679	0.00466715	0.0334646
Up_Trend	CC	GO:0030016	myofibril	ALDOA/TPM3/DES/LMAN1/PSMA6/ACTC1/AHNAK/PDLIM5/CFL2	9	0.0339623	0.00469321	0.0334646
Up_Trend	CC	GO:0031252	cell leading edge	P4HB/ITGA5/VIM/PABPC1/RNH1/LCP1/EZR/CDH2/S100A11/CAPG/ACTC1/CSPG4/CD177	13	0.0490566	0.00527241	0.0367947
Up_Trend	CC	GO:0034364	high-density lipoprotein particle	APOE/SAA1/SAA2	3	0.0113208	0.00568853	0.0388716
Up_Trend	CC	GO:0005581	collagen trimer	COL1A1/COL3A1/COL1A2/COL6A1/SFTPD	5	0.0188679	0.00603036	0.0402835
Up_Trend	CC	GO:0043292	contractile fiber	ALDOA/TPM3/DES/LMAN1/PSMA6/ACTC1/AHNAK/PDLIM5/CFL2	9	0.0339623	0.00614077	0.0402835
Up_Trend	CC	GO:0030027	lamellipodium	P4HB/PABPC1/RNH1/CDH2/CAPG/ACTC1/CSPG4/CD177	8	0.0301887	0.00649745	0.0417875
Up_Trend	CC	GO:0015629	actin cytoskeleton	ALDOA/TPM3/LCP1/PLS3/EZR/CDH2/VCAM1/LSP1/CAPG/MYL6/ACTC1/AHNAK/PDLIM5/CFL2	14	0.0528302	0.00722501	0.0455732
Up_Trend	CC	GO:0140534	endoplasmic reticulum protein-containing complex	P4HB/PRKCSH/HSP90B1/CALR/GANAB/EXT2	6	0.0226415	0.00752174	0.0465496
Up_Trend	CC	GO:0000138	Golgi trans cisterna	B4GALT1/ST6GAL1	2	0.00754717	0.00769095	0.0467154
Up_Trend	CC	GO:0030139	endocytic vesicle	LDLR/APOE/MPO/ELANE/VIM/UBB/SAA1/HSP90B1/CALR/SFTPD/CD163	11	0.0415094	0.00809982	0.0483044
Up_Trend	MF	GO:0005201	extracellular matrix structural constituent	AGRN/COL1A1/COL3A1/VWF/LAMB1/COL1A2/LAMC1/COL6A1/NID1/LAMA2/TNC/CHI3L1/PRELP/FBLN2/MFGE8/LTBP2/MUC6/CRELD1	18	0.0671642	4.48312e-11	1.95912e-08
Up_Trend	MF	GO:0030246	carbohydrate binding	CLN5/ALDOA/REG1A/GPI/LGALS1/MRC1/PTX3/CALR/PKLR/SFTPD/CHI3L1/TALDO1/LMAN1/HK3/GALNT2/GANAB/UGP2/GALM/CLEC11A/NPTX2	20	0.0746269	3.71778e-09	8.12335e-07
Up_Trend	MF	GO:0002020	protease binding	TIMP1/CST3/LDLR/COL1A1/COL3A1/CSTB/VWF/SERPINE1/COL1A2/ELANE/CTSG/FURIN/CD177/PYCARD	14	0.0522388	1.48237e-08	2.15932e-06
Up_Trend	MF	GO:0005178	integrin binding	COL3A1/VWF/ICAM1/P4HB/ITGA5/ITGAM/LCP1/VCAM1/CALR/CCN2/CCN3/MFGE8/ADAM9/CD177	14	0.0522388	4.69223e-08	4.95513e-06
Up_Trend	MF	GO:0005539	glycosaminoglycan binding	AGRN/APOE/MPO/REG1A/ELANE/CTSG/FURIN/SAA1/PTPRF/GNS/CCN2/CCN3/PRELP/TNFAIP6/FSTL1/LTBP2/LYVE1	17	0.0634328	5.66948e-08	4.95513e-06
Up_Trend	MF	GO:0004175	endopeptidase activity	CAPNS1/CTSD/CTSB/ELANE/CTSG/FURIN/MMP9/PRTN3/PSMB8/PSMB9/PSMB6/PSMB5/PSMB10/PREP/THOP1/PSMA6/ADAM9/BLMH/NCSTN/HTRA1/PIK3IP1/PSMB7/MMP19	23	0.0858209	8.49143e-08	5.63751e-06
Up_Trend	MF	GO:1901681	sulfur compound binding	AGRN/APOE/FTL/FTH1/MPO/DBI/ELANE/CTSG/FURIN/SAA1/PTPRF/GNS/CCN2/TKT/CCN3/PRELP/FSTL1/LTBP2	18	0.0671642	9.15502e-08	5.63751e-06
Up_Trend	MF	GO:0045296	cadherin binding	PLIN3/IDH1/ALDOA/HSPA8/EZR/CDH2/CAST/PCMT1/PSMB6/YWHAB/SFN/S100A11/CAPG/TMPO/PPP1CA/YWHAE/AHNAK/PDLIM5/EPS15L1/GLOD4	20	0.0746269	1.03204e-07	5.63751e-06
Up_Trend	MF	GO:0070003	threonine-type peptidase activity	PSMB8/PSMB9/PSMB6/PSMB5/PSMB10/PSMB7	6	0.0223881	2.10996e-07	1.0245e-05
Up_Trend	MF	GO:0016209	antioxidant activity	GSR/SOD1/APOE/SOD2/MPO/S100A9/GPX3/GSTO1/TXNRD1/TXNDC17	10	0.0373134	3.13964e-07	1.37202e-05
Up_Trend	MF	GO:0061135	endopeptidase regulator activity	PAPLN/SPINK1/SERPINA3/TIMP1/CST3/CSTB/SERPINE1/FURIN/CAST/SERPINB1/LCN1/PSME1/PSME2/WFDC12	14	0.0522388	6.63755e-07	2.63692e-05
Up_Trend	MF	GO:0016667	oxidoreductase activity, acting on a sulfur group of donors	TXNDC12/GSR/P4HB/DLD/GSTO1/SELENBP1/TXNRD1/TXNDC17	8	0.0298507	1.07669e-06	3.92094e-05
Up_Trend	MF	GO:0048029	monosaccharide binding	CLN5/ALDOA/GPI/MRC1/PKLR/TALDO1/LMAN1/HK3/UGP2	9	0.0335821	1.41938e-06	4.75815e-05
Up_Trend	MF	GO:0061134	peptidase regulator activity	PAPLN/SPINK1/SERPINA3/TIMP1/CST3/CSTB/SERPINE1/FURIN/CAST/SERPINB1/LCN1/PSME1/PSME2/PYCARD/WFDC12	15	0.0559701	1.52435e-06	4.75815e-05
Up_Trend	MF	GO:0001848	complement binding	CRP/ITGAM/CD59/PTX3/CALR/VSIG4	6	0.0223881	1.64315e-06	4.78703e-05
Up_Trend	MF	GO:0008201	heparin binding	APOE/MPO/ELANE/CTSG/FURIN/SAA1/PTPRF/CCN2/CCN3/PRELP/FSTL1/LTBP2	12	0.0447761	6.83845e-06	0.000186775
Up_Trend	MF	GO:0004866	endopeptidase inhibitor activity	PAPLN/SPINK1/SERPINA3/TIMP1/CST3/CSTB/SERPINE1/FURIN/CAST/SERPINB1/LCN1/WFDC12	12	0.0447761	9.22586e-06	0.000237159
Up_Trend	MF	GO:0001846	opsonin binding	CRP/ITGAM/PTX3/CALR/VSIG4	5	0.0186567	1.07026e-05	0.000259837
Up_Trend	MF	GO:0043394	proteoglycan binding	AGRN/APOE/CTSB/PTPRF/NID1/TNC	6	0.0223881	1.23e-05	0.0002829
Up_Trend	MF	GO:0048407	platelet-derived growth factor binding	COL1A1/COL3A1/COL1A2/COL6A1	4	0.0149254	1.34887e-05	0.000286811
Up_Trend	MF	GO:0030414	peptidase inhibitor activity	PAPLN/SPINK1/SERPINA3/TIMP1/CST3/CSTB/SERPINE1/FURIN/CAST/SERPINB1/LCN1/WFDC12	12	0.0447761	1.37827e-05	0.000286811
Up_Trend	MF	GO:0015036	disulfide oxidoreductase activity	TXNDC12/GSR/P4HB/GSTO1/TXNRD1/TXNDC17	6	0.0223881	1.98613e-05	0.000380021
Up_Trend	MF	GO:0016668	oxidoreductase activity, acting on a sulfur group of donors, NAD(P) as acceptor	GSR/DLD/TXNRD1/TXNDC17	4	0.0149254	2.00011e-05	0.000380021
Up_Trend	MF	GO:0004177	aminopeptidase activity	LTA4H/NPEPPS/BLMH/LNPEP/DNPEP/RNPEP	6	0.0223881	2.30825e-05	0.000420295
Up_Trend	MF	GO:0019838	growth factor binding	COL1A1/COL3A1/COL1A2/FURIN/COL6A1/IGFBP4/IL1R2/CCN2/LTBP2/HTRA1	10	0.0373134	2.41841e-05	0.000422738
Up_Trend	MF	GO:0005518	collagen binding	VWF/CTSB/COL6A1/NID1/MMP9/ADAM9/SPARCL1	7	0.0261194	4.86153e-05	0.000817112
Up_Trend	MF	GO:0004857	enzyme inhibitor activity	PAPLN/SPINK1/SERPINA3/TIMP1/CST3/CSTB/SERPINE1/FURIN/RNH1/CAST/WARS1/SERPINB1/LCN1/YWHAB/CABIN1/WFDC12	16	0.0597015	8.0602e-05	0.00130456
Up_Trend	MF	GO:0051287	NAD binding	IDH1/ALDH1A1/GLUD1/LDHB/QDPR/ME1	6	0.0223881	0.000105761	0.00165062
Up_Trend	MF	GO:0008238	exopeptidase activity	CPD/LTA4H/NPEPPS/BLMH/LNPEP/DNPEP/SCRN2/RNPEP	8	0.0298507	0.000124201	0.0018257
Up_Trend	MF	GO:0015035	protein-disulfide reductase activity	TXNDC12/GSR/P4HB/TXNRD1/TXNDC17	5	0.0186567	0.000125334	0.0018257
Up_Trend	MF	GO:0050840	extracellular matrix binding	AGRN/LGALS1/NID1/FBLN2/ADAM9/SPARCL1	6	0.0223881	0.000145198	0.00204682
Up_Trend	MF	GO:0008237	metallopeptidase activity	CPD/LTA4H/MMP9/THOP1/NPEPPS/ADAM9/HTRA1/MMP19/LNPEP/DNPEP/RNPEP	11	0.0410448	0.000155533	0.002124
Up_Trend	MF	GO:0140662	ATP-dependent protein folding chaperone	HSPA8/HSP90B1/HSPA4/HSPA2/HSPE1	5	0.0186567	0.000310603	0.00411313
Up_Trend	MF	GO:0047134	protein-disulfide reductase (NAD(P)) activity	GSR/TXNRD1/TXNDC17	3	0.011194	0.000341597	0.00426509
Up_Trend	MF	GO:0050786	RAGE receptor binding	S100A8/S100A9/S100A12	3	0.011194	0.000341597	0.00426509
Up_Trend	MF	GO:0004867	serine-type endopeptidase inhibitor activity	PAPLN/SPINK1/SERPINA3/SERPINE1/FURIN/SERPINB1/WFDC12	7	0.0261194	0.000396544	0.0048136
Up_Trend	MF	GO:0044183	protein folding chaperone	HSPA8/HSP90B1/CALR/HSPA4/HSPA2/HSPE1	6	0.0223881	0.000432021	0.00506228
Up_Trend	MF	GO:0008483	transaminase activity	GOT1/GPT/PHYKPL/PSAT1	4	0.0149254	0.000440198	0.00506228
Up_Trend	MF	GO:0016769	transferase activity, transferring nitrogenous groups	GOT1/GPT/PHYKPL/PSAT1	4	0.0149254	0.000514308	0.00561882
Up_Trend	MF	GO:0070006	metalloaminopeptidase activity	LTA4H/NPEPPS/LNPEP/RNPEP	4	0.0149254	0.000514308	0.00561882
Up_Trend	MF	GO:0097493	structural molecule activity conferring elasticity	LAMC1/FBLN2/AHNAK	3	0.011194	0.00061285	0.00653209
Up_Trend	MF	GO:0043236	laminin binding	AGRN/LGALS1/NID1/ADAM9	4	0.0149254	0.000688434	0.00716299
Up_Trend	MF	GO:0051087	chaperone binding	TBCA/SOD1/VWF/HSPA8/CALR/HSPA2/HSPE1	7	0.0261194	0.00082946	0.00842963
Up_Trend	MF	GO:0001618	virus receptor activity	LDLR/ICAM1/ITGA5/PVR/MRC1/NECTIN2	6	0.0223881	0.000909269	0.00903069
Up_Trend	MF	GO:0140272	exogenous protein binding	LDLR/ICAM1/ITGA5/PVR/MRC1/NECTIN2	6	0.0223881	0.000973195	0.00942689
Up_Trend	MF	GO:0044548	S100 protein binding	EZR/S100A11/AHNAK	3	0.011194	0.000992304	0.00942689
Up_Trend	MF	GO:0050661	NADP binding	IDH1/GSR/QDPR/ME1/CRYZ	5	0.0186567	0.00103178	0.00959332
Up_Trend	MF	GO:0030170	pyridoxal phosphate binding	PYGB/GOT1/GPT/PHYKPL/PSAT1	5	0.0186567	0.00132556	0.0120681
Up_Trend	MF	GO:0070279	vitamin B6 binding	PYGB/GOT1/GPT/PHYKPL/PSAT1	5	0.0186567	0.00143596	0.0128064
Up_Trend	MF	GO:0008236	serine-type peptidase activity	CPD/ELANE/CTSG/FURIN/MMP9/PRTN3/PREP/HTRA1/MMP19	9	0.0335821	0.00194275	0.0169796
Up_Trend	MF	GO:0098641	cadherin binding involved in cell-cell adhesion	S100A11/PPP1CA/PDLIM5	3	0.011194	0.00213058	0.0182561
Up_Trend	MF	GO:0017171	serine hydrolase activity	CPD/ELANE/CTSG/FURIN/MMP9/PRTN3/PREP/HTRA1/MMP19	9	0.0335821	0.00223794	0.0188073
Up_Trend	MF	GO:0008083	growth factor activity	AGT/TIMP1/REG1A/GPI/TYMP/CCN2/CCN3/CLEC11A	8	0.0298507	0.00245226	0.0202196
Up_Trend	MF	GO:0036041	long-chain fatty acid binding	S100A8/FABP3/S100A9	3	0.011194	0.00250297	0.0202555
Up_Trend	MF	GO:0030145	manganese ion binding	SOD2/ARG1/B4GALT1/ME1/GALNT2	5	0.0186567	0.00257776	0.0204815
Up_Trend	MF	GO:0030020	extracellular matrix structural constituent conferring tensile strength	COL1A1/COL3A1/COL1A2/COL6A1	4	0.0149254	0.00293576	0.0229094
Up_Trend	MF	GO:0008235	metalloexopeptidase activity	CPD/LTA4H/NPEPPS/LNPEP/RNPEP	5	0.0186567	0.00314036	0.0240761
Up_Trend	MF	GO:0050750	low-density lipoprotein particle receptor binding	APOE/CRP/HSP90B1	3	0.011194	0.00495468	0.037331
Up_Trend	MF	GO:0016860	intramolecular oxidoreductase activity	GPI/P4HB/ECI1/CRELD1	4	0.0149254	0.00520994	0.0385889
Up_Trend	MF	GO:0005537	mannose binding	CLN5/MRC1/LMAN1	3	0.011194	0.0055703	0.0401836
Up_Trend	MF	GO:0005504	fatty acid binding	S100A8/FABP3/S100A9/FABP5	4	0.0149254	0.00560915	0.0401836
Up_Trend	MF	GO:0016830	carbon-carbon lyase activity	ALDOA/ALDOC/GOT1/ME1	4	0.0149254	0.00646771	0.0455869
Up_Trend	KEGG	hsa03050	Proteasome	PSMA7/PSMB1/PSMA1/PSMA2/PSMA3/PSMA4/PSMB8/PSMB9/PSMA5/PSMB4/PSMB6/PSMB5/PSMB10/PSMB3/PSMA6/PSME1/PSMB7/PSME2	18	0.0972973	4.3406e-19	1.08081e-16
Up_Trend	KEGG	hsa01230	Biosynthesis of amino acids	IDH1/OTC/ALDOA/ASL/ARG1/ALDOC/GOT1/GPT/TKT/PKLR/MAT2A/TALDO1/ACY1/PSAT1	14	0.0756757	3.46123e-10	4.30923e-08
Up_Trend	KEGG	hsa01200	Carbon metabolism	IDH1/GLUD1/ALDOA/GPI/DLD/ALDOC/GOT1/GPT/TKT/PKLR/TALDO1/MDH2/ME1/HK3/ACSS2/PSAT1	16	0.0864865	1.97045e-09	1.63548e-07
Up_Trend	KEGG	hsa00220	Arginine biosynthesis	GLUD1/OTC/ASL/ARG1/GOT1/GPT/ACY1	7	0.0378378	2.89418e-07	1.80163e-05
Up_Trend	KEGG	hsa00010	Glycolysis / Gluconeogenesis	ALDOA/GPI/LDHB/DLD/ALDOC/PKLR/PGM1/HK3/GALM/ACSS2	10	0.0540541	1.11208e-06	5.53814e-05
Up_Trend	KEGG	hsa05017	Spinocerebellar ataxia	PSMA7/PSMB1/PSMA1/PSMA2/PSMA3/PSMA4/PSMA5/PSMB4/PSMB6/PSMB5/PSMB3/PSMA6/PSMB7	13	0.0702703	9.29015e-06	0.000385541
Up_Trend	KEGG	hsa04512	ECM-receptor interaction	AGRN/COL1A1/VWF/LAMB1/COL1A2/ITGA5/LAMC1/COL6A1/LAMA2/TNC	10	0.0540541	1.5314e-05	0.000544742
Up_Trend	KEGG	hsa04820	Cytoskeleton in muscle cells	AGRN/COL1A1/COL3A1/LMNA/CKM/TPM3/COL1A2/ITGA5/VIM/COL6A1/NID1/DES/LAMA2/ACTC1/FBLN2/PDLIM5	16	0.0864865	2.70025e-05	0.000840452
Up_Trend	KEGG	hsa00030	Pentose phosphate pathway	ALDOA/GPI/ALDOC/TKT/PGM1/TALDO1	6	0.0324324	3.6847e-05	0.00101943
Up_Trend	KEGG	hsa00052	Galactose metabolism	AKR1B1/B4GALT1/PGM1/HK3/UGP2/GALM	6	0.0324324	4.45683e-05	0.00110975
Up_Trend	KEGG	hsa05146	Amoebiasis	COL1A1/COL3A1/ARG1/LAMB1/COL1A2/CTSG/LAMC1/ITGAM/LAMA2/IL1R2	10	0.0540541	5.51698e-05	0.00124884
Up_Trend	KEGG	hsa04614	Renin-angiotensin system	AGT/CTSG/PREP/THOP1/LNPEP	5	0.027027	9.40888e-05	0.00181176
Up_Trend	KEGG	hsa00270	Cysteine and methionine metabolism	LDHB/GOT1/MAT2A/MDH2/GSS/BHMT2/PSAT1	7	0.0378378	9.45897e-05	0.00181176
Up_Trend	KEGG	hsa05012	Parkinson disease	PSMA7/SOD1/UBB/ATF6/PSMB1/PSMA1/PSMA2/PSMA3/PSMA4/PSMA5/PSMB4/PSMB6/PSMB5/PSMB3/PSMA6/PSMB7	16	0.0864865	0.000171842	0.00305634
Up_Trend	KEGG	hsa05020	Prion disease	PSMA7/SOD1/LAMC1/HSPA8/PSMB1/PSMA1/PSMA2/PSMA3/PSMA4/PSMA5/PSMB4/PSMB6/PSMB5/PSMB3/PSMA6/PSMB7	16	0.0864865	0.000230033	0.00381855
Up_Trend	KEGG	hsa00620	Pyruvate metabolism	LDHB/DLD/PKLR/MDH2/ME1/ACSS2	6	0.0324324	0.000407112	0.00633568
Up_Trend	KEGG	hsa01210	2-Oxocarboxylic acid metabolism	IDH1/DLD/GOT1/GPT/ACY1	5	0.027027	0.000560125	0.00820418
Up_Trend	KEGG	hsa05016	Huntington disease	PSMA7/SOD1/SOD2/PSMB1/GPX3/PSMA1/PSMA2/PSMA3/PSMA4/PSMA5/PSMB4/PSMB6/PSMB5/PSMB3/PSMA6/PSMB7	16	0.0864865	0.000794158	0.0109859
Up_Trend	KEGG	hsa00480	Glutathione metabolism	IDH1/TXNDC12/GSR/GPX3/GSS/GSTO1	6	0.0324324	0.00126909	0.0163599
Up_Trend	KEGG	hsa04612	Antigen processing and presentation	CTSB/HSPA8/CALR/HSPA4/HSPA2/PSME1/PSME2	7	0.0378378	0.00137371	0.0163599
Up_Trend	KEGG	hsa00500	Starch and sucrose metabolism	GPI/PYGB/PGM1/HK3/UGP2	5	0.027027	0.00137975	0.0163599
Up_Trend	KEGG	hsa05417	Lipid and atherosclerosis	LDLR/SOD2/ICAM1/HSPA8/HSP90B1/MMP9/LBP/ATF6/VCAM1/HSPA4/HSPA2/PYCARD	12	0.0648649	0.00189728	0.0214737
Up_Trend	KEGG	hsa04510	Focal adhesion	COL1A1/VWF/LAMB1/COL1A2/ITGA5/LAMC1/COL6A1/LAMA2/TNC/PPP1CA/GRB2	11	0.0594595	0.00352523	0.0381645
Up_Trend	KEGG	hsa00520	Amino sugar and nucleotide sugar metabolism	GPI/PGM1/GNPDA1/HK3/UGP2	5	0.027027	0.00375484	0.0389565
Up_Trend	KEGG	hsa05410	Hypertrophic cardiomyopathy	AGT/LMNA/TPM3/ITGA5/DES/LAMA2/ACTC1	7	0.0378378	0.00462118	0.0456221
Up_Trend	KEGG	hsa05014	Amyotrophic lateral sclerosis	PSMA7/SOD1/ATF6/PSMB1/GPX3/PSMA1/PSMA2/PSMA3/PSMA4/PSMA5/PSMB4/PSMB6/PSMB5/PSMB3/PSMA6/PSMB7	16	0.0864865	0.00476376	0.0456221
Up_Trend	KEGG	hsa04933	AGE-RAGE signaling pathway in diabetic complications	AGT/COL1A1/COL3A1/SERPINE1/ICAM1/COL1A2/VCAM1	7	0.0378378	0.0051565	0.0468469
Up_Trend	KEGG	hsa00051	Fructose and mannose metabolism	ALDOA/ALDOC/AKR1B1/HK3	4	0.0216216	0.00526793	0.0468469
Up_Trend	Reactome	R-HSA-9759194	Nuclear events mediated by NFE2L2	PSMA7/IDH1/GSR/UBB/PSMB1/PSMA1/PSMA2/PSMA3/PSMA4/PSMB8/PSMB9/PSMA5/PSMB4/PSMB6/PSMB5/TKT/TALDO1/PSMB10/ME1/PSMB3/PSMA6/PSME1/TXNRD1/PSMB7/PSME2	25	0.112613	1.14201e-23	1.01296e-20
Up_Trend	Reactome	R-HSA-450408	AUF1 (hnRNP D0) binds and destabilizes mRNA	PSMA7/UBB/HSPA8/PABPC1/PSMB1/PSMA1/PSMA2/PSMA3/PSMA4/PSMB8/PSMB9/PSMA5/PSMB4/PSMB6/PSMB5/PSMB10/PSMB3/PSMA6/PSME1/PSMB7/PSME2	21	0.0945946	7.6872e-22	3.40927e-19
Up_Trend	Reactome	R-HSA-1236978	Cross-presentation of soluble exogenous antigens (endosomes)	PSMA7/PSMB1/MRC1/PSMA1/PSMA2/PSMA3/PSMA4/PSMB8/PSMB9/PSMA5/PSMB4/PSMB6/PSMB5/PSMB10/PSMB3/PSMA6/PSME1/PSMB7/PSME2	19	0.0855856	3.42007e-20	9.61303e-18
Up_Trend	Reactome	R-HSA-9755511	KEAP1-NFE2L2 pathway	PSMA7/IDH1/GSR/UBB/PSMB1/PSMA1/PSMA2/PSMA3/PSMA4/PSMB8/PSMB9/PSMA5/PSMB4/PSMB6/PSMB5/TKT/TALDO1/PSMB10/ME1/PSMB3/PSMA6/PSME1/TXNRD1/PSMB7/PSME2	25	0.112613	4.65078e-20	9.61303e-18
Up_Trend	Reactome	R-HSA-211733	Regulation of activated PAK-2p34 by proteasome mediated degradation	PSMA7/UBB/PSMB1/PSMA1/PSMA2/PSMA3/PSMA4/PSMB8/PSMB9/PSMA5/PSMB4/PSMB6/PSMB5/PSMB10/PSMB3/PSMA6/PSME1/PSMB7/PSME2	19	0.0855856	5.41884e-20	9.61303e-18
Up_Trend	Reactome	R-HSA-180534	Vpu mediated degradation of CD4	PSMA7/UBB/PSMB1/PSMA1/PSMA2/PSMA3/PSMA4/PSMB8/PSMB9/PSMA5/PSMB4/PSMB6/PSMB5/PSMB10/PSMB3/PSMA6/PSME1/PSMB7/PSME2	19	0.0855856	1.31323e-19	9.70699e-18
Up_Trend	Reactome	R-HSA-349425	Autodegradation of the E3 ubiquitin ligase COP1	PSMA7/UBB/PSMB1/PSMA1/PSMA2/PSMA3/PSMA4/PSMB8/PSMB9/PSMA5/PSMB4/PSMB6/PSMB5/PSMB10/PSMB3/PSMA6/PSME1/PSMB7/PSME2	19	0.0855856	1.31323e-19	9.70699e-18
Up_Trend	Reactome	R-HSA-69601	Ubiquitin Mediated Degradation of Phosphorylated Cdc25A	PSMA7/UBB/PSMB1/PSMA1/PSMA2/PSMA3/PSMA4/PSMB8/PSMB9/PSMA5/PSMB4/PSMB6/PSMB5/PSMB10/PSMB3/PSMA6/PSME1/PSMB7/PSME2	19	0.0855856	1.31323e-19	9.70699e-18
Up_Trend	Reactome	R-HSA-69610	p53-Independent DNA Damage Response	PSMA7/UBB/PSMB1/PSMA1/PSMA2/PSMA3/PSMA4/PSMB8/PSMB9/PSMA5/PSMB4/PSMB6/PSMB5/PSMB10/PSMB3/PSMA6/PSME1/PSMB7/PSME2	19	0.0855856	1.31323e-19	9.70699e-18
Up_Trend	Reactome	R-HSA-69613	p53-Independent G1/S DNA damage checkpoint	PSMA7/UBB/PSMB1/PSMA1/PSMA2/PSMA3/PSMA4/PSMB8/PSMB9/PSMA5/PSMB4/PSMB6/PSMB5/PSMB10/PSMB3/PSMA6/PSME1/PSMB7/PSME2	19	0.0855856	1.31323e-19	9.70699e-18
Up_Trend	Reactome	R-HSA-75815	Ubiquitin-dependent degradation of Cyclin D	PSMA7/UBB/PSMB1/PSMA1/PSMA2/PSMA3/PSMA4/PSMB8/PSMB9/PSMA5/PSMB4/PSMB6/PSMB5/PSMB10/PSMB3/PSMA6/PSME1/PSMB7/PSME2	19	0.0855856	1.31323e-19	9.70699e-18
Up_Trend	Reactome	R-HSA-9762114	GSK3B and BTRC:CUL1-mediated-degradation of NFE2L2	PSMA7/UBB/PSMB1/PSMA1/PSMA2/PSMA3/PSMA4/PSMB8/PSMB9/PSMA5/PSMB4/PSMB6/PSMB5/PSMB10/PSMB3/PSMA6/PSME1/PSMB7/PSME2	19	0.0855856	1.31323e-19	9.70699e-18
Up_Trend	Reactome	R-HSA-169911	Regulation of Apoptosis	PSMA7/UBB/PSMB1/PSMA1/PSMA2/PSMA3/PSMA4/PSMB8/PSMB9/PSMA5/PSMB4/PSMB6/PSMB5/PSMB10/PSMB3/PSMA6/PSME1/PSMB7/PSME2	19	0.0855856	2.01095e-19	1.37209e-17
Up_Trend	Reactome	R-HSA-180585	Vif-mediated degradation of APOBEC3G	PSMA7/UBB/PSMB1/PSMA1/PSMA2/PSMA3/PSMA4/PSMB8/PSMB9/PSMA5/PSMB4/PSMB6/PSMB5/PSMB10/PSMB3/PSMA6/PSME1/PSMB7/PSME2	19	0.0855856	3.04782e-19	1.68964e-17
Up_Trend	Reactome	R-HSA-8854050	FBXL7 down-regulates AURKA during mitotic entry and in early mitosis	PSMA7/UBB/PSMB1/PSMA1/PSMA2/PSMA3/PSMA4/PSMB8/PSMB9/PSMA5/PSMB4/PSMB6/PSMB5/PSMB10/PSMB3/PSMA6/PSME1/PSMB7/PSME2	19	0.0855856	3.04782e-19	1.68964e-17
Up_Trend	Reactome	R-HSA-9604323	Negative regulation of NOTCH4 signaling	PSMA7/UBB/PSMB1/PSMA1/PSMA2/PSMA3/PSMA4/PSMB8/PSMB9/PSMA5/PSMB4/PSMB6/PSMB5/PSMB10/PSMB3/PSMA6/PSME1/PSMB7/PSME2	19	0.0855856	3.04782e-19	1.68964e-17
Up_Trend	Reactome	R-HSA-6798695	Neutrophil degranulation	IDH1/SERPINA3/CST3/LRG1/FTL/FTH1/ALDOA/CSTB/ARG1/S100A8/MPO/S100A9/GPI/CTSD/CTSB/ELANE/CTSG/LTA4H/ALDOC/HSPA8/ITGAM/PYGB/CD59/MMP9/B4GALT1/GNS/PSMB1/PRTN3/PSMA2/PTX3/PSMA5/SERPINB1/S100A11/CHI3L1/PGM1/HK3/DEFA1B/S100A12/TNFAIP6/FABP5/CD177/NCSTN/PSMB7/NEU1/RETN/PYCARD	46	0.207207	3.82647e-19	1.98556e-17
Up_Trend	Reactome	R-HSA-174113	SCF-beta-TrCP mediated degradation of Emi1	PSMA7/UBB/PSMB1/PSMA1/PSMA2/PSMA3/PSMA4/PSMB8/PSMB9/PSMA5/PSMB4/PSMB6/PSMB5/PSMB10/PSMB3/PSMA6/PSME1/PSMB7/PSME2	19	0.0855856	4.57417e-19	1.98556e-17
Up_Trend	Reactome	R-HSA-4641257	Degradation of AXIN	PSMA7/UBB/PSMB1/PSMA1/PSMA2/PSMA3/PSMA4/PSMB8/PSMB9/PSMA5/PSMB4/PSMB6/PSMB5/PSMB10/PSMB3/PSMA6/PSME1/PSMB7/PSME2	19	0.0855856	4.57417e-19	1.98556e-17
Up_Trend	Reactome	R-HSA-8941858	Regulation of RUNX3 expression and activity	PSMA7/UBB/PSMB1/PSMA1/PSMA2/PSMA3/PSMA4/PSMB8/PSMB9/PSMA5/PSMB4/PSMB6/PSMB5/PSMB10/PSMB3/PSMA6/PSME1/PSMB7/PSME2	19	0.0855856	4.57417e-19	1.98556e-17
Up_Trend	Reactome	R-HSA-1236975	Antigen processing-Cross presentation	PSMA7/S100A8/S100A9/UBB/PSMB1/MRC1/PSMA1/PSMA2/PSMA3/PSMA4/CALR/PSMB8/PSMB9/PSMA5/PSMB4/PSMB6/PSMB5/PSMB10/PSMB3/PSMA6/PSME1/PSMB7/LNPEP/PSME2	24	0.108108	4.70087e-19	1.98556e-17
Up_Trend	Reactome	R-HSA-5362768	Hh mutants are degraded by ERAD	PSMA7/UBB/PSMB1/PSMA1/PSMA2/PSMA3/PSMA4/PSMB8/PSMB9/PSMA5/PSMB4/PSMB6/PSMB5/PSMB10/PSMB3/PSMA6/PSME1/PSMB7/PSME2	19	0.0855856	6.8008e-19	2.74196e-17
Up_Trend	Reactome	R-HSA-5358346	Hedgehog ligand biogenesis	PSMA7/P4HB/UBB/PSMB1/PSMA1/PSMA2/PSMA3/PSMA4/PSMB8/PSMB9/PSMA5/PSMB4/PSMB6/PSMB5/PSMB10/PSMB3/PSMA6/PSME1/PSMB7/PSME2	20	0.0900901	7.31852e-19	2.8224e-17
Up_Trend	Reactome	R-HSA-4641258	Degradation of DVL	PSMA7/UBB/PSMB1/PSMA1/PSMA2/PSMA3/PSMA4/PSMB8/PSMB9/PSMA5/PSMB4/PSMB6/PSMB5/PSMB10/PSMB3/PSMA6/PSME1/PSMB7/PSME2	19	0.0855856	1.0021e-18	3.55547e-17
Up_Trend	Reactome	R-HSA-69541	Stabilization of p53	PSMA7/UBB/PSMB1/PSMA1/PSMA2/PSMA3/PSMA4/PSMB8/PSMB9/PSMA5/PSMB4/PSMB6/PSMB5/PSMB10/PSMB3/PSMA6/PSME1/PSMB7/PSME2	19	0.0855856	1.0021e-18	3.55547e-17
Up_Trend	Reactome	R-HSA-450531	Regulation of mRNA stability by proteins that bind AU-rich elements	PSMA7/UBB/HSPA8/PABPC1/PSMB1/PSMA1/PSMA2/PSMA3/PSMA4/PSMB8/PSMB9/PSMA5/PSMB4/PSMB6/PSMB5/YWHAB/PSMB10/PSMB3/PSMA6/PSME1/PSMB7/PSME2	22	0.0990991	1.84083e-18	6.28008e-17
Up_Trend	Reactome	R-HSA-5387390	Hh mutants abrogate ligand secretion	PSMA7/UBB/PSMB1/PSMA1/PSMA2/PSMA3/PSMA4/PSMB8/PSMB9/PSMA5/PSMB4/PSMB6/PSMB5/PSMB10/PSMB3/PSMA6/PSME1/PSMB7/PSME2	19	0.0855856	2.12124e-18	6.71979e-17
Up_Trend	Reactome	R-HSA-5676590	NIK-->noncanonical NF-kB signaling	PSMA7/UBB/PSMB1/PSMA1/PSMA2/PSMA3/PSMA4/PSMB8/PSMB9/PSMA5/PSMB4/PSMB6/PSMB5/PSMB10/PSMB3/PSMA6/PSME1/PSMB7/PSME2	19	0.0855856	2.12124e-18	6.71979e-17
Up_Trend	Reactome	R-HSA-350562	Regulation of ornithine decarboxylase (ODC)	PSMA7/PSMB1/PSMA1/PSMA2/PSMA3/PSMA4/PSMB8/PSMB9/PSMA5/PSMB4/PSMB6/PSMB5/PSMB10/PSMB3/PSMA6/PSME1/PSMB7/PSME2	18	0.0810811	2.56954e-18	7.85924e-17
Up_Trend	Reactome	R-HSA-187577	SCF(Skp2)-mediated degradation of p27/p21	PSMA7/UBB/PSMB1/PSMA1/PSMA2/PSMA3/PSMA4/PSMB8/PSMB9/PSMA5/PSMB4/PSMB6/PSMB5/PSMB10/PSMB3/PSMA6/PSME1/PSMB7/PSME2	19	0.0855856	3.04943e-18	7.91648e-17
Up_Trend	Reactome	R-HSA-5607761	Dectin-1 mediated noncanonical NF-kB signaling	PSMA7/UBB/PSMB1/PSMA1/PSMA2/PSMA3/PSMA4/PSMB8/PSMB9/PSMA5/PSMB4/PSMB6/PSMB5/PSMB10/PSMB3/PSMA6/PSME1/PSMB7/PSME2	19	0.0855856	3.04943e-18	7.91648e-17
Up_Trend	Reactome	R-HSA-5610780	Degradation of GLI1 by the proteasome	PSMA7/UBB/PSMB1/PSMA1/PSMA2/PSMA3/PSMA4/PSMB8/PSMB9/PSMA5/PSMB4/PSMB6/PSMB5/PSMB10/PSMB3/PSMA6/PSME1/PSMB7/PSME2	19	0.0855856	3.04943e-18	7.91648e-17
Up_Trend	Reactome	R-HSA-5610783	Degradation of GLI2 by the proteasome	PSMA7/UBB/PSMB1/PSMA1/PSMA2/PSMA3/PSMA4/PSMB8/PSMB9/PSMA5/PSMB4/PSMB6/PSMB5/PSMB10/PSMB3/PSMA6/PSME1/PSMB7/PSME2	19	0.0855856	3.04943e-18	7.91648e-17
Up_Trend	Reactome	R-HSA-5610785	GLI3 is processed to GLI3R by the proteasome	PSMA7/UBB/PSMB1/PSMA1/PSMA2/PSMA3/PSMA4/PSMB8/PSMB9/PSMA5/PSMB4/PSMB6/PSMB5/PSMB10/PSMB3/PSMA6/PSME1/PSMB7/PSME2	19	0.0855856	3.04943e-18	7.91648e-17
Up_Trend	Reactome	R-HSA-1236974	ER-Phagosome pathway	PSMA7/S100A8/S100A9/UBB/PSMB1/PSMA1/PSMA2/PSMA3/PSMA4/CALR/PSMB8/PSMB9/PSMA5/PSMB4/PSMB6/PSMB5/PSMB10/PSMB3/PSMA6/PSME1/PSMB7/PSME2	22	0.0990991	3.12375e-18	7.91648e-17
Up_Trend	Reactome	R-HSA-5678895	Defective CFTR causes cystic fibrosis	PSMA7/UBB/PSMB1/PSMA1/PSMA2/PSMA3/PSMA4/PSMB8/PSMB9/PSMA5/PSMB4/PSMB6/PSMB5/PSMB10/PSMB3/PSMA6/PSME1/PSMB7/PSME2	19	0.0855856	4.3507e-18	1.07196e-16
Up_Trend	Reactome	R-HSA-174084	Autodegradation of Cdh1 by Cdh1:APC/C	PSMA7/UBB/PSMB1/PSMA1/PSMA2/PSMA3/PSMA4/PSMB8/PSMB9/PSMA5/PSMB4/PSMB6/PSMB5/PSMB10/PSMB3/PSMA6/PSME1/PSMB7/PSME2	19	0.0855856	1.21092e-17	2.82655e-16
Up_Trend	Reactome	R-HSA-4608870	Asymmetric localization of PCP proteins	PSMA7/UBB/PSMB1/PSMA1/PSMA2/PSMA3/PSMA4/PSMB8/PSMB9/PSMA5/PSMB4/PSMB6/PSMB5/PSMB10/PSMB3/PSMA6/PSME1/PSMB7/PSME2	19	0.0855856	1.21092e-17	2.82655e-16
Up_Trend	Reactome	R-HSA-1234176	Oxygen-dependent proline hydroxylation of Hypoxia-inducible Factor Alpha	PSMA7/UBB/PSMB1/PSMA1/PSMA2/PSMA3/PSMA4/PSMB8/PSMB9/PSMA5/PSMB4/PSMB6/PSMB5/PSMB10/PSMB3/PSMA6/PSME1/PSMB7/PSME2	19	0.0855856	2.31865e-17	5.01621e-16
Up_Trend	Reactome	R-HSA-69563	p53-Dependent G1 DNA Damage Response	PSMA7/UBB/PSMB1/PSMA1/PSMA2/PSMA3/PSMA4/PSMB8/PSMB9/PSMA5/PSMB4/PSMB6/PSMB5/PSMB10/PSMB3/PSMA6/PSME1/PSMB7/PSME2	19	0.0855856	2.31865e-17	5.01621e-16
Up_Trend	Reactome	R-HSA-69580	p53-Dependent G1/S DNA damage checkpoint	PSMA7/UBB/PSMB1/PSMA1/PSMA2/PSMA3/PSMA4/PSMB8/PSMB9/PSMA5/PSMB4/PSMB6/PSMB5/PSMB10/PSMB3/PSMA6/PSME1/PSMB7/PSME2	19	0.0855856	2.31865e-17	5.01621e-16
Up_Trend	Reactome	R-HSA-1169091	Activation of NF-kappaB in B cells	PSMA7/UBB/PSMB1/PSMA1/PSMA2/PSMA3/PSMA4/PSMB8/PSMB9/PSMA5/PSMB4/PSMB6/PSMB5/PSMB10/PSMB3/PSMA6/PSME1/PSMB7/PSME2	19	0.0855856	3.17927e-17	6.71432e-16
Up_Trend	Reactome	R-HSA-9711123	Cellular response to chemical stress	PSMA7/IDH1/GSR/SOD1/SOD2/P4HB/UBB/PSMB1/GPX3/PSMA1/PSMA2/PSMA3/PSMA4/PSMB8/PSMB9/PSMA5/PSMB4/PSMB6/PSMB5/TKT/TALDO1/PSMB10/ME1/PSMB3/PSMA6/PSME1/TXNRD1/PSMB7/PSME2	29	0.130631	3.8954e-17	8.0354e-16
Up_Trend	Reactome	R-HSA-174154	APC/C:Cdc20 mediated degradation of Securin	PSMA7/UBB/PSMB1/PSMA1/PSMA2/PSMA3/PSMA4/PSMB8/PSMB9/PSMA5/PSMB4/PSMB6/PSMB5/PSMB10/PSMB3/PSMA6/PSME1/PSMB7/PSME2	19	0.0855856	4.3341e-17	8.34461e-16
Up_Trend	Reactome	R-HSA-5658442	Regulation of RAS by GAPs	PSMA7/UBB/PSMB1/PSMA1/PSMA2/PSMA3/PSMA4/PSMB8/PSMB9/PSMA5/PSMB4/PSMB6/PSMB5/PSMB10/PSMB3/PSMA6/PSME1/PSMB7/PSME2	19	0.0855856	4.3341e-17	8.34461e-16
Up_Trend	Reactome	R-HSA-69615	G1/S DNA Damage Checkpoints	PSMA7/UBB/PSMB1/PSMA1/PSMA2/PSMA3/PSMA4/PSMB8/PSMB9/PSMA5/PSMB4/PSMB6/PSMB5/PSMB10/PSMB3/PSMA6/PSME1/PSMB7/PSME2	19	0.0855856	4.3341e-17	8.34461e-16
Up_Trend	Reactome	R-HSA-449147	Signaling by Interleukins	PSMA7/SOD1/TIMP1/SOD2/ICAM1/P4HB/COL1A2/CTSG/VIM/UBB/SAA1/HSPA8/ITGAM/LCP1/HSP90B1/MMP9/LBP/VCAM1/PSMB1/PRTN3/PSMA1/PSMA2/PSMA3/PSMA4/IL1R2/PSMB8/PSMB9/PSMA5/PSMB4/PSMB6/PSMB5/TALDO1/PSMB10/PSMB3/PSMA6/GRB2/GSTO1/S100A12/IL1RL1/PSME1/HAVCR2/PSMB7/PSME2	43	0.193694	4.42161e-17	8.34461e-16
Up_Trend	Reactome	R-HSA-351202	Metabolism of polyamines	PSMA7/PSMB1/PSMA1/PSMA2/PSMA3/PSMA4/PSMB8/PSMB9/PSMA5/PSMB4/PSMB6/PSMB5/PSMB10/PSMB3/PSMA6/PSME1/PSMB7/PSME2	18	0.0810811	5.16972e-17	9.55321e-16
Up_Trend	Reactome	R-HSA-8948751	Regulation of PTEN stability and activity	PSMA7/UBB/PSMB1/PSMA1/PSMA2/PSMA3/PSMA4/PSMB8/PSMB9/PSMA5/PSMB4/PSMB6/PSMB5/PSMB10/PSMB3/PSMA6/PSME1/PSMB7/PSME2	19	0.0855856	5.87537e-17	1.06356e-15
Up_Trend	Reactome	R-HSA-68949	Orc1 removal from chromatin	PSMA7/UBB/PSMB1/PSMA1/PSMA2/PSMA3/PSMA4/PSMB8/PSMB9/PSMA5/PSMB4/PSMB6/PSMB5/PSMB10/PSMB3/PSMA6/PSME1/PSMB7/PSME2	19	0.0855856	1.06251e-16	1.88489e-15
Up_Trend	Reactome	R-HSA-9013694	Signaling by NOTCH4	PSMA7/UBB/PSMB1/PSMA1/PSMA2/PSMA3/PSMA4/PSMB8/PSMB9/PSMA5/PSMB4/PSMB6/PSMB5/PSMB10/PSMB3/PSMA6/PSME1/NCSTN/PSMB7/PSME2	20	0.0900901	1.18488e-16	2.06077e-15
Up_Trend	Reactome	R-HSA-174184	Cdc20:Phospho-APC/C mediated degradation of Cyclin A	PSMA7/UBB/PSMB1/PSMA1/PSMA2/PSMA3/PSMA4/PSMB8/PSMB9/PSMA5/PSMB4/PSMB6/PSMB5/PSMB10/PSMB3/PSMA6/PSME1/PSMB7/PSME2	19	0.0855856	1.88292e-16	3.09287e-15
Up_Trend	Reactome	R-HSA-69017	CDK-mediated phosphorylation and removal of Cdc6	PSMA7/UBB/PSMB1/PSMA1/PSMA2/PSMA3/PSMA4/PSMB8/PSMB9/PSMA5/PSMB4/PSMB6/PSMB5/PSMB10/PSMB3/PSMA6/PSME1/PSMB7/PSME2	19	0.0855856	1.88292e-16	3.09287e-15
Up_Trend	Reactome	R-HSA-8939902	Regulation of RUNX2 expression and activity	PSMA7/UBB/PSMB1/PSMA1/PSMA2/PSMA3/PSMA4/PSMB8/PSMB9/PSMA5/PSMB4/PSMB6/PSMB5/PSMB10/PSMB3/PSMA6/PSME1/PSMB7/PSME2	19	0.0855856	1.88292e-16	3.09287e-15
Up_Trend	Reactome	R-HSA-174178	APC/C:Cdh1 mediated degradation of Cdc20 and other APC/C:Cdh1 targeted proteins in late mitosis/early G1	PSMA7/UBB/PSMB1/PSMA1/PSMA2/PSMA3/PSMA4/PSMB8/PSMB9/PSMA5/PSMB4/PSMB6/PSMB5/PSMB10/PSMB3/PSMA6/PSME1/PSMB7/PSME2	19	0.0855856	2.48862e-16	3.94179e-15
Up_Trend	Reactome	R-HSA-179419	APC:Cdc20 mediated degradation of cell cycle proteins prior to satisfation of the cell cycle checkpoint	PSMA7/UBB/PSMB1/PSMA1/PSMA2/PSMA3/PSMA4/PSMB8/PSMB9/PSMA5/PSMB4/PSMB6/PSMB5/PSMB10/PSMB3/PSMA6/PSME1/PSMB7/PSME2	19	0.0855856	2.48862e-16	3.94179e-15
Up_Trend	Reactome	R-HSA-1234174	Cellular response to hypoxia	PSMA7/UBB/PSMB1/PSMA1/PSMA2/PSMA3/PSMA4/PSMB8/PSMB9/PSMA5/PSMB4/PSMB6/PSMB5/PSMB10/PSMB3/PSMA6/PSME1/PSMB7/PSME2	19	0.0855856	3.27406e-16	5.0949e-15
Up_Trend	Reactome	R-HSA-176409	APC/C:Cdc20 mediated degradation of mitotic proteins	PSMA7/UBB/PSMB1/PSMA1/PSMA2/PSMA3/PSMA4/PSMB8/PSMB9/PSMA5/PSMB4/PSMB6/PSMB5/PSMB10/PSMB3/PSMA6/PSME1/PSMB7/PSME2	19	0.0855856	4.28827e-16	6.55809e-15
Up_Trend	Reactome	R-HSA-176814	Activation of APC/C and APC/C:Cdc20 mediated degradation of mitotic proteins	PSMA7/UBB/PSMB1/PSMA1/PSMA2/PSMA3/PSMA4/PSMB8/PSMB9/PSMA5/PSMB4/PSMB6/PSMB5/PSMB10/PSMB3/PSMA6/PSME1/PSMB7/PSME2	19	0.0855856	5.59242e-16	8.26746e-15
Up_Trend	Reactome	R-HSA-8852276	The role of GTSE1 in G2/M progression after G2 checkpoint	PSMA7/UBB/PSMB1/PSMA1/PSMA2/PSMA3/PSMA4/PSMB8/PSMB9/PSMA5/PSMB4/PSMB6/PSMB5/PSMB10/PSMB3/PSMA6/PSME1/PSMB7/PSME2	19	0.0855856	5.59242e-16	8.26746e-15
Up_Trend	Reactome	R-HSA-5619084	ABC transporter disorders	PSMA7/UBB/PSMB1/PSMA1/PSMA2/PSMA3/PSMA4/PSMB8/PSMB9/PSMA5/PSMB4/PSMB6/PSMB5/PSMB10/PSMB3/PSMA6/PSME1/PSMB7/PSME2	19	0.0855856	7.26269e-16	1.05607e-14
Up_Trend	Reactome	R-HSA-9020702	Interleukin-1 signaling	PSMA7/UBB/SAA1/PSMB1/PSMA1/PSMA2/PSMA3/PSMA4/IL1R2/PSMB8/PSMB9/PSMA5/PSMB4/PSMB6/PSMB5/PSMB10/PSMB3/PSMA6/S100A12/PSME1/PSMB7/PSME2	22	0.0990991	8.46499e-16	1.21104e-14
Up_Trend	Reactome	R-HSA-1474244	Extracellular matrix organization	AGRN/TIMP1/COL1A1/COL3A1/VWF/CAPNS1/SERPINE1/ICAM1/P4HB/CTSD/CTSB/LAMB1/COL1A2/ELANE/CTSG/ITGA5/FURIN/LAMC1/ITGAM/COL6A1/NID1/MMP9/VCAM1/CAST/LAMA2/TNC/FBLN2/ADAM9/LTBP2/PHYKPL/NCSTN/HTRA1/MMP19	33	0.148649	1.21713e-15	1.71364e-14
Up_Trend	Reactome	R-HSA-176408	Regulation of APC/C activators between G1/S and early anaphase	PSMA7/UBB/PSMB1/PSMA1/PSMA2/PSMA3/PSMA4/PSMB8/PSMB9/PSMA5/PSMB4/PSMB6/PSMB5/PSMB10/PSMB3/PSMA6/PSME1/PSMB7/PSME2	19	0.0855856	1.55307e-15	2.15246e-14
Up_Trend	Reactome	R-HSA-2871837	FCERI mediated NF-kB activation	PSMA7/UBB/PSMB1/PSMA1/PSMA2/PSMA3/PSMA4/PSMB8/PSMB9/PSMA5/PSMB4/PSMB6/PSMB5/PSMB10/PSMB3/PSMA6/PSME1/PSMB7/PSME2	19	0.0855856	1.98572e-15	2.70974e-14
Up_Trend	Reactome	R-HSA-1168372	Downstream signaling events of B Cell Receptor (BCR)	PSMA7/UBB/PSMB1/PSMA1/PSMA2/PSMA3/PSMA4/PSMB8/PSMB9/PSMA5/PSMB4/PSMB6/PSMB5/PSMB10/PSMB3/PSMA6/PSME1/PSMB7/PSME2	19	0.0855856	2.52971e-15	3.29978e-14
Up_Trend	Reactome	R-HSA-195253	Degradation of beta-catenin by the destruction complex	PSMA7/UBB/PSMB1/PSMA1/PSMA2/PSMA3/PSMA4/PSMB8/PSMB9/PSMA5/PSMB4/PSMB6/PSMB5/PSMB10/PSMB3/PSMA6/PSME1/PSMB7/PSME2	19	0.0855856	2.52971e-15	3.29978e-14
Up_Trend	Reactome	R-HSA-69202	Cyclin E associated events during G1/S transition	PSMA7/UBB/PSMB1/PSMA1/PSMA2/PSMA3/PSMA4/PSMB8/PSMB9/PSMA5/PSMB4/PSMB6/PSMB5/PSMB10/PSMB3/PSMA6/PSME1/PSMB7/PSME2	19	0.0855856	2.52971e-15	3.29978e-14
Up_Trend	Reactome	R-HSA-8878159	Transcriptional regulation by RUNX3	PSMA7/UBB/PSMB1/PSMA1/PSMA2/PSMA3/PSMA4/PSMB8/PSMB9/PSMA5/PSMB4/PSMB6/PSMB5/CCN2/PSMB10/PSMB3/PSMA6/PSME1/PSMB7/PSME2	20	0.0900901	3.21544e-15	4.13347e-14
Up_Trend	Reactome	R-HSA-5632684	Hedgehog 'on' state	PSMA7/UBB/PSMB1/PSMA1/PSMA2/PSMA3/PSMA4/PSMB8/PSMB9/PSMA5/PSMB4/PSMB6/PSMB5/PSMB10/PSMB3/PSMA6/PSME1/PSMB7/PSME2	19	0.0855856	4.06273e-15	5.07555e-14
Up_Trend	Reactome	R-HSA-69656	Cyclin A:Cdk2-associated events at S phase entry	PSMA7/UBB/PSMB1/PSMA1/PSMA2/PSMA3/PSMA4/PSMB8/PSMB9/PSMA5/PSMB4/PSMB6/PSMB5/PSMB10/PSMB3/PSMA6/PSME1/PSMB7/PSME2	19	0.0855856	4.06273e-15	5.07555e-14
Up_Trend	Reactome	R-HSA-446652	Interleukin-1 family signaling	PSMA7/CTSG/UBB/SAA1/PSMB1/PSMA1/PSMA2/PSMA3/PSMA4/IL1R2/PSMB8/PSMB9/PSMA5/PSMB4/PSMB6/PSMB5/PSMB10/PSMB3/PSMA6/S100A12/IL1RL1/PSME1/PSMB7/PSME2	24	0.108108	4.35672e-15	5.36724e-14
Up_Trend	Reactome	R-HSA-174143	APC/C-mediated degradation of cell cycle proteins	PSMA7/UBB/PSMB1/PSMA1/PSMA2/PSMA3/PSMA4/PSMB8/PSMB9/PSMA5/PSMB4/PSMB6/PSMB5/PSMB10/PSMB3/PSMA6/PSME1/PSMB7/PSME2	19	0.0855856	8.06572e-15	9.66796e-14
Up_Trend	Reactome	R-HSA-453276	Regulation of mitotic cell cycle	PSMA7/UBB/PSMB1/PSMA1/PSMA2/PSMA3/PSMA4/PSMB8/PSMB9/PSMA5/PSMB4/PSMB6/PSMB5/PSMB10/PSMB3/PSMA6/PSME1/PSMB7/PSME2	19	0.0855856	8.06572e-15	9.66796e-14
Up_Trend	Reactome	R-HSA-5607764	CLEC7A (Dectin-1) signaling	PSMA7/UBB/PSMB1/PSMA1/PSMA2/PSMA3/PSMA4/PSMB8/PSMB9/PSMA5/PSMB4/PSMB6/PSMB5/PSMB10/PSMB3/PSMA6/PSME1/PSMB7/PSME2/PYCARD	20	0.0900901	9.09351e-15	1.07546e-13
Up_Trend	Reactome	R-HSA-5687128	MAPK6/MAPK4 signaling	PSMA7/UBB/PSMB1/PSMA1/PSMA2/PSMA3/PSMA4/PSMB8/PSMB9/PSMA5/PSMB4/PSMB6/PSMB5/PSMB10/PSMB3/PSMA6/PSME1/PSMB7/PSME2	19	0.0855856	1.00737e-14	1.1757e-13
Up_Trend	Reactome	R-HSA-4086400	PCP/CE pathway	PSMA7/UBB/PSMB1/PSMA1/PSMA2/PSMA3/PSMA4/PSMB8/PSMB9/PSMA5/PSMB4/PSMB6/PSMB5/PSMB10/PSMB3/PSMA6/PSME1/PSMB7/PSME2	19	0.0855856	1.92797e-14	2.19244e-13
Up_Trend	Reactome	R-HSA-69052	Switching of origins to a post-replicative state	PSMA7/UBB/PSMB1/PSMA1/PSMA2/PSMA3/PSMA4/PSMB8/PSMB9/PSMA5/PSMB4/PSMB6/PSMB5/PSMB10/PSMB3/PSMA6/PSME1/PSMB7/PSME2	19	0.0855856	1.92797e-14	2.19244e-13
Up_Trend	Reactome	R-HSA-109581	Apoptosis	PSMA7/LMNA/VIM/UBB/H1-4/PSMB1/PSMA1/PSMA2/PSMA3/PSMA4/PSMB8/PSMB9/PSMA5/PSMB4/PSMB6/PSMB5/YWHAB/SFN/PSMB10/PSMB3/PSMA6/YWHAE/PSME1/PSMB7/PSME2	25	0.112613	2.09114e-14	2.3479e-13
Up_Trend	Reactome	R-HSA-71291	Metabolism of amino acids and derivatives	PSMA7/GLUD1/GSR/OTC/ASL/ARG1/RPLP2/CKM/QDPR/DLD/FAH/GOT1/PSMB1/GPT/PSMA1/PSMA2/PSMA3/PSMA4/PSMB8/PSMB9/PSMA5/PSMB4/PSMB6/PSMB5/HPD/PSMB10/PSMB3/PSMA6/PSME1/TXNRD1/PHYKPL/PSMB7/BHMT2/PSME2/PSAT1	35	0.157658	2.62789e-14	2.91367e-13
Up_Trend	Reactome	R-HSA-8878166	Transcriptional regulation by RUNX2	PSMA7/COL1A1/ITGA5/UBB/PSMB1/PSMA1/PSMA2/PSMA3/PSMA4/PSMB8/PSMB9/PSMA5/PSMB4/PSMB6/PSMB5/PSMB10/PSMB3/PSMA6/PSME1/PSMB7/PSME2	21	0.0945946	3.05443e-14	3.34479e-13
Up_Trend	Reactome	R-HSA-8957275	Post-translational protein phosphorylation	STC2/FSTL3/TIMP1/CST3/APOE/P4HB/LAMB1/LGALS1/LAMC1/PRKCSH/HSP90B1/CDH2/IGFBP4/TNC/NUCB1/MFGE8/FSTL1/SPARCL1/SHISA5/GOLM1	20	0.0900901	3.52578e-14	3.81386e-13
Up_Trend	Reactome	R-HSA-381426	Regulation of Insulin-like Growth Factor (IGF) transport and uptake by Insulin-like Growth Factor Binding Proteins (IGFBPs)	STC2/FSTL3/TIMP1/CST3/APOE/P4HB/LAMB1/CTSG/LGALS1/LAMC1/PRKCSH/HSP90B1/CDH2/IGFBP4/TNC/NUCB1/MFGE8/FSTL1/SPARCL1/SHISA5/GOLM1	21	0.0945946	5.99558e-14	6.40733e-13
Up_Trend	Reactome	R-HSA-202424	Downstream TCR signaling	PSMA7/UBB/PSMB1/PSMA1/PSMA2/PSMA3/PSMA4/PSMB8/PSMB9/PSMA5/PSMB4/PSMB6/PSMB5/PSMB10/PSMB3/PSMA6/PSME1/PSMB7/PSME2	19	0.0855856	6.55972e-14	6.92675e-13
Up_Trend	Reactome	R-HSA-983705	Signaling by the B Cell Receptor (BCR)	PSMA7/UBB/PSMB1/PSMA1/PSMA2/PSMA3/PSMA4/PSMB8/PSMB9/PSMA5/PSMB4/PSMB6/PSMB5/PSMB10/PSMB3/PSMA6/GRB2/PSME1/PSMB7/PSME2	20	0.0900901	7.2979e-14	7.61558e-13
Up_Trend	Reactome	R-HSA-5357801	Programmed Cell Death	PSMA7/LMNA/ELANE/VIM/UBB/H1-4/PSMB1/PSMA1/PSMA2/PSMA3/PSMA4/PSMB8/PSMB9/PSMA5/PSMB4/PSMB6/PSMB5/YWHAB/SFN/PSMB10/PSMB3/PSMA6/YWHAE/PSME1/PSMB7/PSME2	26	0.117117	1.39609e-13	1.42368e-12
Up_Trend	Reactome	R-HSA-5668541	TNFR2 non-canonical NF-kB pathway	PSMA7/UBB/PSMB1/PSMA1/PSMA2/PSMA3/PSMA4/PSMB8/PSMB9/PSMA5/PSMB4/PSMB6/PSMB5/PSMB10/PSMB3/PSMA6/PSME1/PSMB7/PSME2	19	0.0855856	1.41244e-13	1.42368e-12
Up_Trend	Reactome	R-HSA-5689603	UCH proteinases	PSMA7/UBB/PSMB1/PSMA1/PSMA2/PSMA3/PSMA4/PSMB8/PSMB9/PSMA5/PSMB4/PSMB6/PSMB5/PSMB10/PSMB3/PSMA6/PSME1/PSMB7/PSME2	19	0.0855856	1.41244e-13	1.42368e-12
Up_Trend	Reactome	R-HSA-382556	ABC-family proteins mediated transport	PSMA7/UBB/PSMB1/PSMA1/PSMA2/PSMA3/PSMA4/PSMB8/PSMB9/PSMA5/PSMB4/PSMB6/PSMB5/PSMB10/PSMB3/PSMA6/PSME1/PSMB7/PSME2	19	0.0855856	1.70128e-13	1.69555e-12
Up_Trend	Reactome	R-HSA-1474228	Degradation of the extracellular matrix	TIMP1/COL1A1/COL3A1/CAPNS1/CTSD/CTSB/LAMB1/COL1A2/ELANE/CTSG/FURIN/LAMC1/COL6A1/NID1/MMP9/CAST/ADAM9/PHYKPL/NCSTN/HTRA1/MMP19	21	0.0945946	6.06479e-13	5.97718e-12
Up_Trend	Reactome	R-HSA-5621481	C-type lectin receptors (CLRs)	PSMA7/UBB/PSMB1/PSMA1/PSMA2/PSMA3/PSMA4/PSMB8/PSMB9/PSMA5/PSMB4/PSMB6/PSMB5/PSMB10/PSMB3/PSMA6/PSME1/MUC6/PSMB7/PSME2/PYCARD	21	0.0945946	8.07036e-13	7.86638e-12
Up_Trend	Reactome	R-HSA-5610787	Hedgehog 'off' state	PSMA7/UBB/PSMB1/PSMA1/PSMA2/PSMA3/PSMA4/PSMB8/PSMB9/PSMA5/PSMB4/PSMB6/PSMB5/PSMB10/PSMB3/PSMA6/PSME1/PSMB7/PSME2	19	0.0855856	9.77295e-13	9.4224e-12
Up_Trend	Reactome	R-HSA-2454202	Fc epsilon receptor (FCERI) signaling	PSMA7/UBB/PSMB1/PSMA1/PSMA2/PSMA3/PSMA4/PSMB8/PSMB9/PSMA5/PSMB4/PSMB6/PSMB5/PSMB10/PSMB3/PSMA6/GRB2/PSME1/PSMB7/PSME2	20	0.0900901	2.43342e-12	2.3209e-11
Up_Trend	Reactome	R-HSA-69481	G2/M Checkpoints	PSMA7/UBB/PSMB1/PSMA1/PSMA2/PSMA3/PSMA4/PSMB8/PSMB9/PSMA5/PSMB4/PSMB6/PSMB5/YWHAB/SFN/PSMB10/PSMB3/PSMA6/YWHAE/PSME1/PSMB7/PSME2	22	0.0990991	2.48379e-12	2.34375e-11
Up_Trend	Reactome	R-HSA-202403	TCR signaling	PSMA7/UBB/PSMB1/PSMA1/PSMA2/PSMA3/PSMA4/PSMB8/PSMB9/PSMA5/PSMB4/PSMB6/PSMB5/PSMB10/PSMB3/PSMA6/PSME1/PSMB7/PSME2	19	0.0855856	2.98294e-12	2.78512e-11
Up_Trend	Reactome	R-HSA-69239	Synthesis of DNA	PSMA7/UBB/PSMB1/PSMA1/PSMA2/PSMA3/PSMA4/PSMB8/PSMB9/PSMA5/PSMB4/PSMB6/PSMB5/PSMB10/PSMB3/PSMA6/PSME1/PSMB7/PSME2	19	0.0855856	3.47595e-12	3.21163e-11
Up_Trend	Reactome	R-HSA-8939236	RUNX1 regulates transcription of genes involved in differentiation of HSCs	PSMA7/UBB/PSMB1/PSMA1/PSMA2/PSMA3/PSMA4/PSMB8/PSMB9/PSMA5/PSMB4/PSMB6/PSMB5/PSMB10/PSMB3/PSMA6/PSME1/PSMB7/PSME2	19	0.0855856	1.12096e-11	1.02504e-10
Up_Trend	Reactome	R-HSA-162909	Host Interactions of HIV factors	PSMA7/UBB/PSMB1/PSMA1/PSMA2/PSMA3/PSMA4/PSMB8/PSMB9/PSMA5/PSMB4/PSMB6/PSMB5/PSMB10/PSMB3/PSMA6/PSME1/PSMB7/PSME2	19	0.0855856	1.28959e-11	1.16721e-10
Up_Trend	Reactome	R-HSA-69206	G1/S Transition	PSMA7/UBB/PSMB1/PSMA1/PSMA2/PSMA3/PSMA4/PSMB8/PSMB9/PSMA5/PSMB4/PSMB6/PSMB5/PSMB10/PSMB3/PSMA6/PSME1/PSMB7/PSME2	19	0.0855856	1.48165e-11	1.3275e-10
Up_Trend	Reactome	R-HSA-5358351	Signaling by Hedgehog	PSMA7/P4HB/UBB/PSMB1/PSMA1/PSMA2/PSMA3/PSMA4/PSMB8/PSMB9/PSMA5/PSMB4/PSMB6/PSMB5/PSMB10/PSMB3/PSMA6/PSME1/PSMB7/PSME2	20	0.0900901	1.81967e-11	1.61405e-10
Up_Trend	Reactome	R-HSA-9010553	Regulation of expression of SLITs and ROBOs	PSMA7/RPLP2/UBB/PABPC1/PSMB1/PSMA1/PSMA2/PSMA3/PSMA4/PSMB8/PSMB9/PSMA5/PSMB4/PSMB6/PSMB5/PSMB10/PSMB3/PSMA6/PSME1/PSMB7/PSME2	21	0.0945946	3.51385e-11	3.08593e-10
Up_Trend	Reactome	R-HSA-6807070	PTEN Regulation	PSMA7/UBB/PSMB1/PSMA1/PSMA2/PSMA3/PSMA4/PSMB8/PSMB9/PSMA5/PSMB4/PSMB6/PSMB5/PSMB10/PSMB3/PSMA6/PSME1/PSMB7/PSME2	19	0.0855856	4.89019e-11	4.25255e-10
Up_Trend	Reactome	R-HSA-68867	Assembly of the pre-replicative complex	PSMA7/UBB/PSMB1/PSMA1/PSMA2/PSMA3/PSMA4/PSMB8/PSMB9/PSMA5/PSMB4/PSMB6/PSMB5/PSMB10/PSMB3/PSMA6/PSME1/PSMB7/PSME2	19	0.0855856	6.29572e-11	5.42165e-10
Up_Trend	Reactome	R-HSA-3858494	Beta-catenin independent WNT signaling	PSMA7/UBB/PSMB1/PSMA1/PSMA2/PSMA3/PSMA4/PSMB8/PSMB9/PSMA5/PSMB4/PSMB6/PSMB5/PSMB10/PSMB3/PSMA6/PSME1/PSMB7/PSME2	19	0.0855856	1.03017e-10	8.78616e-10
Up_Trend	Reactome	R-HSA-453279	Mitotic G1 phase and G1/S transition	PSMA7/UBB/PSMB1/PSMA1/PSMA2/PSMA3/PSMA4/PSMB8/PSMB9/PSMA5/PSMB4/PSMB6/PSMB5/PSMB10/PSMB3/PSMA6/PSME1/PSMB7/PSME2	19	0.0855856	1.47449e-10	1.24559e-09
Up_Trend	Reactome	R-HSA-69002	DNA Replication Pre-Initiation	PSMA7/UBB/PSMB1/PSMA1/PSMA2/PSMA3/PSMA4/PSMB8/PSMB9/PSMA5/PSMB4/PSMB6/PSMB5/PSMB10/PSMB3/PSMA6/PSME1/PSMB7/PSME2	19	0.0855856	4.58259e-10	3.83467e-09
Up_Trend	Reactome	R-HSA-69242	S Phase	PSMA7/UBB/PSMB1/PSMA1/PSMA2/PSMA3/PSMA4/PSMB8/PSMB9/PSMA5/PSMB4/PSMB6/PSMB5/PSMB10/PSMB3/PSMA6/PSME1/PSMB7/PSME2	19	0.0855856	7.03862e-10	5.83482e-09
Up_Trend	Reactome	R-HSA-3000480	Scavenging by Class A Receptors	COL1A1/COL3A1/APOE/FTL/FTH1/COL1A2/HSP90B1/CALR	8	0.036036	1.56447e-09	1.28489e-08
Up_Trend	Reactome	R-HSA-157118	Signaling by NOTCH	PSMA7/FURIN/UBB/B4GALT1/PSMB1/PSMA1/PSMA2/PSMA3/PSMA4/PSMB8/PSMB9/PSMA5/PSMB4/PSMB6/PSMB5/PSMB10/PSMB3/PSMA6/PSME1/NCSTN/PSMB7/PSME2	22	0.0990991	2.09269e-09	1.70295e-08
Up_Trend	Reactome	R-HSA-5619115	Disorders of transmembrane transporters	PSMA7/UBB/PSMB1/PSMA1/PSMA2/PSMA3/PSMA4/PSMB8/PSMB9/PSMA5/PSMB4/PSMB6/PSMB5/PSMB10/PSMB3/PSMA6/PSME1/PSMB7/PSME2	19	0.0855856	2.60617e-09	2.10152e-08
Up_Trend	Reactome	R-HSA-69275	G2/M Transition	PSMA7/UBB/PSMB1/PSMA1/PSMA2/PSMA3/PSMA4/PSMB8/PSMB9/PSMA5/PSMB4/PSMB6/PSMB5/PSMB10/PSMB3/PSMA6/YWHAE/PSME1/PSMB7/PSME2	20	0.0900901	2.63508e-09	2.10569e-08
Up_Trend	Reactome	R-HSA-453274	Mitotic G2-G2/M phases	PSMA7/UBB/PSMB1/PSMA1/PSMA2/PSMA3/PSMA4/PSMB8/PSMB9/PSMA5/PSMB4/PSMB6/PSMB5/PSMB10/PSMB3/PSMA6/YWHAE/PSME1/PSMB7/PSME2	20	0.0900901	3.14779e-09	2.49294e-08
Up_Trend	Reactome	R-HSA-376176	Signaling by ROBO receptors	PSMA7/RPLP2/UBB/PABPC1/PSMB1/PSMA1/PSMA2/PSMA3/PSMA4/PSMB8/PSMB9/PSMA5/PSMB4/PSMB6/PSMB5/PSMB10/PSMB3/PSMA6/PSME1/PSMB7/PSME2	21	0.0945946	3.21662e-09	2.5249e-08
Up_Trend	Reactome	R-HSA-1442490	Collagen degradation	COL1A1/COL3A1/CTSD/CTSB/COL1A2/ELANE/FURIN/COL6A1/MMP9/ADAM9/PHYKPL/MMP19	12	0.0540541	4.62579e-09	3.59919e-08
Up_Trend	Reactome	R-HSA-69306	DNA Replication	PSMA7/UBB/PSMB1/PSMA1/PSMA2/PSMA3/PSMA4/PSMB8/PSMB9/PSMA5/PSMB4/PSMB6/PSMB5/PSMB10/PSMB3/PSMA6/PSME1/PSMB7/PSME2	19	0.0855856	7.20151e-09	5.55456e-08
Up_Trend	Reactome	R-HSA-2173782	Binding and Uptake of Ligands by Scavenger Receptors	COL1A1/COL3A1/APOE/FTL/FTH1/COL1A2/SAA1/HSP90B1/CALR/CD163	10	0.045045	7.96146e-09	6.08777e-08
Up_Trend	Reactome	R-HSA-2467813	Separation of Sister Chromatids	PSMA7/UBB/PSMB1/PSMA1/PSMA2/PSMA3/PSMA4/PSMB8/PSMB9/PSMA5/PSMB4/PSMB6/PSMB5/PSMB10/PSMB3/PSMA6/PSME1/PSMB7/PSME2	19	0.0855856	1.02301e-08	7.75566e-08
Up_Trend	Reactome	R-HSA-68882	Mitotic Anaphase	PSMA7/LMNA/UBB/PSMB1/PSMA1/PSMA2/PSMA3/PSMA4/PSMB8/PSMB9/PSMA5/PSMB4/PSMB6/PSMB5/PSMB10/TMPO/PSMB3/PSMA6/PSME1/PSMB7/PSME2	21	0.0945946	1.22822e-08	9.23249e-08
Up_Trend	Reactome	R-HSA-983169	Class I MHC mediated antigen processing & presentation	PSMA7/S100A8/S100A9/UBB/PSMB1/MRC1/PSMA1/PSMA2/PSMA3/PSMA4/CALR/PSMB8/PSMB9/PSMA5/PSMB4/PSMB6/PSMB5/PSMB10/PSMB3/THOP1/NPEPPS/PSMA6/PSME1/BLMH/PSMB7/LNPEP/PSME2	27	0.121622	1.31918e-08	9.78484e-08
Up_Trend	Reactome	R-HSA-2555396	Mitotic Metaphase and Anaphase	PSMA7/LMNA/UBB/PSMB1/PSMA1/PSMA2/PSMA3/PSMA4/PSMB8/PSMB9/PSMA5/PSMB4/PSMB6/PSMB5/PSMB10/TMPO/PSMB3/PSMA6/PSME1/PSMB7/PSME2	21	0.0945946	1.32377e-08	9.78484e-08
Up_Trend	Reactome	R-HSA-71387	Metabolism of carbohydrates	AGRN/ALDH1A1/ALDOA/GPI/ALDOC/UBB/PYGB/AKR1B1/B4GALT1/GNS/GOT1/TKT/PKLR/PGM1/TALDO1/MDH2/GNPDA1/PRELP/HK3/UGP2/CSPG4/EXT2/LYVE1	23	0.103604	3.34526e-08	2.45227e-07
Up_Trend	Reactome	R-HSA-162906	HIV Infection	PSMA7/FURIN/UBB/PSMB1/PSMA1/PSMA2/PSMA3/PSMA4/PSMB8/PSMB9/PSMA5/PSMB4/PSMB6/PSMB5/PSMB10/PSMB3/PSMA6/PSME1/PSMB7/PSME2	20	0.0900901	4.40612e-08	3.20347e-07
Up_Trend	Reactome	R-HSA-5673001	RAF/MAP kinase cascade	PSMA7/VWF/UBB/PSMB1/PSMA1/PSMA2/PSMA3/PSMA4/PSMB8/PSMB9/PSMA5/PSMB4/PSMB6/PSMB5/YWHAB/PSMB10/PSMB3/PSMA6/GRB2/PSME1/PSMB7/PSME2	22	0.0990991	5.23101e-08	3.77228e-07
Up_Trend	Reactome	R-HSA-983168	Antigen processing: Ubiquitination & Proteasome degradation	PSMA7/UBB/PSMB1/PSMA1/PSMA2/PSMA3/PSMA4/PSMB8/PSMB9/PSMA5/PSMB4/PSMB6/PSMB5/PSMB10/PSMB3/THOP1/NPEPPS/PSMA6/PSME1/BLMH/PSMB7/LNPEP/PSME2	23	0.103604	6.95349e-08	4.97399e-07
Up_Trend	Reactome	R-HSA-5684996	MAPK1/MAPK3 signaling	PSMA7/VWF/UBB/PSMB1/PSMA1/PSMA2/PSMA3/PSMA4/PSMB8/PSMB9/PSMA5/PSMB4/PSMB6/PSMB5/YWHAB/PSMB10/PSMB3/PSMA6/GRB2/PSME1/PSMB7/PSME2	22	0.0990991	7.63007e-08	5.4143e-07
Up_Trend	Reactome	R-HSA-5689880	Ub-specific processing proteases	PSMA7/UBB/PSMB1/PSMA1/PSMA2/PSMA3/PSMA4/PSMB8/PSMB9/PSMA5/PSMB4/PSMB6/PSMB5/PSMB10/PSMB3/PSMA6/PSME1/PSMB7/PSME2	19	0.0855856	1.01243e-07	7.12716e-07
Up_Trend	Reactome	R-HSA-1257604	PIP3 activates AKT signaling	PSMA7/UBB/PSMB1/PSMA1/PSMA2/PSMA3/PSMA4/PSMB8/PSMB9/PSMA5/PSMB4/PSMB6/PSMB5/PSMB10/PSMB3/PSMA6/GRB2/IL1RL1/PSME1/PSMB7/PSME2	21	0.0945946	1.05112e-07	7.34129e-07
Up_Trend	Reactome	R-HSA-69620	Cell Cycle Checkpoints	PSMA7/UBB/PSMB1/PSMA1/PSMA2/PSMA3/PSMA4/PSMB8/PSMB9/PSMA5/PSMB4/PSMB6/PSMB5/YWHAB/SFN/PSMB10/PSMB3/PSMA6/YWHAE/PSME1/PSMB7/PSME2	22	0.0990991	1.16966e-07	8.10535e-07
Up_Trend	Reactome	R-HSA-201681	TCF dependent signaling in response to WNT	PSMA7/UBB/PSMB1/PSMA1/PSMA2/PSMA3/PSMA4/PSMB8/PSMB9/PSMA5/PSMB4/PSMB6/PSMB5/PSMB10/PSMB3/PSMA6/PSME1/PSMB7/PSME2	19	0.0855856	2.33741e-07	1.60719e-06
Up_Trend	Reactome	R-HSA-8878171	Transcriptional regulation by RUNX1	PSMA7/UBB/PSMB1/PSMA1/PSMA2/PSMA3/PSMA4/PSMB8/PSMB9/PSMA5/PSMB4/PSMB6/PSMB5/PSMB10/PSMB3/PSMA6/PSME1/PSMB7/PSME2	19	0.0855856	3.2577e-07	2.22275e-06
Up_Trend	Reactome	R-HSA-8951664	Neddylation	PSMA7/UBB/PSMB1/PSMA1/PSMA2/PSMA3/PSMA4/PSMB8/PSMB9/PSMA5/PSMB4/PSMB6/PSMB5/PSMB10/PSMB3/PSMA6/PSME1/PSMB7/PSME2	19	0.0855856	5.43734e-07	3.68162e-06
Up_Trend	Reactome	R-HSA-5663202	Diseases of signal transduction by growth factor receptors and second messengers	PSMA7/LMNA/VWF/TPM3/UBB/PSMB1/PSMA1/PSMA2/PSMA3/PSMA4/PSMB8/PSMB9/PSMA5/PSMB4/PSMB6/PSMB5/YWHAB/PSMB10/CARS1/PSMB3/PSMA6/GRB2/PSME1/NCSTN/PSMB7/PSME2	26	0.117117	6.61216e-07	4.44317e-06
Up_Trend	Reactome	R-HSA-5683057	MAPK family signaling cascades	PSMA7/VWF/UBB/PSMB1/PSMA1/PSMA2/PSMA3/PSMA4/PSMB8/PSMB9/PSMA5/PSMB4/PSMB6/PSMB5/YWHAB/PSMB10/PSMB3/PSMA6/GRB2/PSME1/PSMB7/PSME2	22	0.0990991	7.00273e-07	4.67024e-06
Up_Trend	Reactome	R-HSA-216083	Integrin cell surface interactions	AGRN/COL1A1/COL3A1/VWF/ICAM1/COL1A2/ITGA5/ITGAM/COL6A1/VCAM1/TNC	11	0.0495495	1.05704e-06	6.99697e-06
Up_Trend	Reactome	R-HSA-9006925	Intracellular signaling by second messengers	PSMA7/UBB/PSMB1/PSMA1/PSMA2/PSMA3/PSMA4/PSMB8/PSMB9/PSMA5/PSMB4/PSMB6/PSMB5/PSMB10/PSMB3/PSMA6/GRB2/IL1RL1/PSME1/PSMB7/PSME2	21	0.0945946	1.19224e-06	7.83344e-06
Up_Trend	Reactome	R-HSA-5688426	Deubiquitination	PSMA7/UBB/PSMB1/PSMA1/PSMA2/PSMA3/PSMA4/PSMB8/PSMB9/PSMA5/PSMB4/PSMB6/PSMB5/PSMB10/PSMB3/RAD23B/PSMA6/PSME1/PSMB7/PSME2	20	0.0900901	2.62795e-06	1.71396e-05
Up_Trend	Reactome	R-HSA-3000178	ECM proteoglycans	AGRN/COL1A1/COL3A1/SERPINE1/LAMB1/COL1A2/LAMC1/COL6A1/LAMA2/TNC	10	0.045045	2.82942e-06	1.8319e-05
Up_Trend	Reactome	R-HSA-6785807	Interleukin-4 and Interleukin-13 signaling	TIMP1/ICAM1/COL1A2/VIM/SAA1/HSPA8/ITGAM/HSP90B1/MMP9/LBP/VCAM1	11	0.0495495	1.13647e-05	7.3047e-05
Up_Trend	Reactome	R-HSA-5668914	Diseases of metabolism	AGRN/IDH1/ADA/UBB/B4GALT1/GNS/SFTPD/PGM1/TALDO1/GSS/PRELP/ACY1/CSPG4/MUC6/ADAMTSL2/EXT2/NEU1	17	0.0765766	1.21605e-05	7.75997e-05
Up_Trend	Reactome	R-HSA-195721	Signaling by WNT	PSMA7/VPS26A/UBB/PSMB1/PSMA1/PSMA2/PSMA3/PSMA4/PSMB8/PSMB9/PSMA5/PSMB4/PSMB6/PSMB5/PSMB10/PSMB3/PSMA6/PSME1/PSMB7/PSME2	20	0.0900901	1.26981e-05	8.04514e-05
Up_Trend	Reactome	R-HSA-8875878	MET promotes cell motility	COL1A1/COL3A1/LAMB1/COL1A2/LAMC1/LAMA2/GRB2	7	0.0315315	1.597e-05	0.000100464
Up_Trend	Reactome	R-HSA-3000171	Non-integrin membrane-ECM interactions	AGRN/COL1A1/COL3A1/LAMB1/COL1A2/LAMC1/LAMA2/TNC	8	0.036036	2.28407e-05	0.000142674
Up_Trend	Reactome	R-HSA-8874081	MET activates PTK2 signaling	COL1A1/COL3A1/LAMB1/COL1A2/LAMC1/LAMA2	6	0.027027	2.55804e-05	0.00015867
Up_Trend	Reactome	R-HSA-68886	M Phase	PSMA7/LMNA/UBB/PSMB1/PSMA1/PSMA2/PSMA3/PSMA4/PSMB8/PSMB9/PSMA5/PSMB4/PSMB6/PSMB5/PSMB10/TMPO/PSMB3/PSMA6/YWHAE/PSME1/PSMB7/PSME2	22	0.0990991	3.81945e-05	0.000235268
Up_Trend	Reactome	R-HSA-9020591	Interleukin-12 signaling	SOD1/SOD2/P4HB/LCP1/TALDO1/GSTO1/PSME2	7	0.0315315	4.02953e-05	0.000246496
Up_Trend	Reactome	R-HSA-8862803	Deregulated CDK5 triggers multiple neurodegenerative pathways in Alzheimer's disease models	LMNA/SOD2/CAPNS1/CAST/YWHAE	5	0.0225225	6.49207e-05	0.000391732
Up_Trend	Reactome	R-HSA-8863678	Neurodegenerative Diseases	LMNA/SOD2/CAPNS1/CAST/YWHAE	5	0.0225225	6.49207e-05	0.000391732
Up_Trend	Reactome	R-HSA-3299685	Detoxification of Reactive Oxygen Species	GSR/SOD1/SOD2/P4HB/GPX3/TXNRD1	6	0.027027	8.89694e-05	0.000533215
Up_Trend	Reactome	R-HSA-8950505	Gene and protein expression by JAK-STAT signaling after Interleukin-12 stimulation	SOD1/SOD2/LCP1/TALDO1/GSTO1/PSME2	6	0.027027	0.000103881	0.000618407
Up_Trend	Reactome	R-HSA-9734009	Defective Intrinsic Pathway for Apoptosis	LMNA/SOD2/CAPNS1/CAST/YWHAE	5	0.0225225	0.000124645	0.000737066
Up_Trend	Reactome	R-HSA-447115	Interleukin-12 family signaling	SOD1/SOD2/P4HB/LCP1/TALDO1/GSTO1/PSME2	7	0.0315315	0.00014268	0.000838124
Up_Trend	Reactome	R-HSA-6806834	Signaling by MET	COL1A1/COL3A1/LAMB1/COL1A2/UBB/LAMC1/LAMA2/GRB2	8	0.036036	0.000189911	0.00110823
Up_Trend	Reactome	R-HSA-1592389	Activation of Matrix Metalloproteinases	TIMP1/ELANE/CTSG/FURIN/MMP9	5	0.0225225	0.000488001	0.00282913
Up_Trend	Reactome	R-HSA-70326	Glucose metabolism	ALDOA/GPI/ALDOC/GOT1/PKLR/MDH2/GNPDA1/HK3	8	0.036036	0.000581897	0.00335157
Up_Trend	Reactome	R-HSA-9678108	SARS-CoV-1 Infection	UBB/PRKCSH/ST6GAL1/PKLR/YWHAB/SFN/SFTPD/YWHAE/GANAB/PYCARD	10	0.045045	0.000615972	0.00352495
Up_Trend	Reactome	R-HSA-532668	N-glycan trimming in the ER and Calnexin/Calreticulin cycle	UBB/PRKCSH/CALR/RAD23B/GANAB	5	0.0225225	0.000645896	0.0036491
Up_Trend	Reactome	R-HSA-70263	Gluconeogenesis	ALDOA/GPI/ALDOC/GOT1/MDH2	5	0.0225225	0.000645896	0.0036491
Up_Trend	Reactome	R-HSA-5686938	Regulation of TLR by endogenous ligand	S100A8/S100A9/LBP/SFTPD	4	0.018018	0.000749074	0.00420524
Up_Trend	Reactome	R-HSA-174824	Plasma lipoprotein assembly, remodeling, and clearance	LDLR/APOE/P4HB/FURIN/UBB/MTTP/LSR	7	0.0315315	0.000787326	0.00439219
Up_Trend	Reactome	R-HSA-381183	ATF6 (ATF6-alpha) activates chaperone genes	HSP90B1/ATF6/CALR	3	0.0135135	0.000886798	0.00485549
Up_Trend	Reactome	R-HSA-70635	Urea cycle	OTC/ASL/ARG1	3	0.0135135	0.000886798	0.00485549
Up_Trend	Reactome	R-HSA-8963888	Chylomicron assembly	APOE/P4HB/MTTP	3	0.0135135	0.000886798	0.00485549
Up_Trend	Reactome	R-HSA-9613829	Chaperone Mediated Autophagy	PLIN3/VIM/UBB/HSPA8	4	0.018018	0.000901108	0.00490358
Up_Trend	Reactome	R-HSA-8963691	Phenylalanine and tyrosine metabolism	QDPR/FAH/HPD	3	0.0135135	0.00120118	0.00649664
Up_Trend	Reactome	R-HSA-163560	Triglyceride catabolism	PLIN3/FABP3/PPP1CA/FABP5	4	0.018018	0.00126809	0.00681694
Up_Trend	Reactome	R-HSA-3560782	Diseases associated with glycosaminoglycan metabolism	AGRN/B4GALT1/PRELP/CSPG4/EXT2	5	0.0225225	0.00135115	0.00721971
Up_Trend	Reactome	R-HSA-2022090	Assembly of collagen fibrils and other multimeric structures	COL1A1/COL3A1/CTSB/COL1A2/COL6A1/MMP9	6	0.027027	0.00141884	0.007536
Up_Trend	Reactome	R-HSA-381033	ATF6 (ATF6-alpha) activates chaperones	HSP90B1/ATF6/CALR	3	0.0135135	0.00157774	0.0082321
Up_Trend	Reactome	R-HSA-430116	GP1b-IX-V activation signalling	COL1A1/VWF/COL1A2	3	0.0135135	0.00157774	0.0082321
Up_Trend	Reactome	R-HSA-9755779	SARS-CoV-2 targets host intracellular signalling and regulatory pathways	YWHAB/SFN/YWHAE	3	0.0135135	0.00157774	0.0082321
Up_Trend	Reactome	R-HSA-198933	Immunoregulatory interactions between a Lymphoid and a non-Lymphoid cell	COL1A1/COL3A1/ICAM1/COL1A2/PVR/VCAM1/SFTPD/LILRA2/NECTIN2	9	0.0405405	0.00159905	0.00829451
Up_Trend	Reactome	R-HSA-901042	Calnexin/calreticulin cycle	UBB/PRKCSH/CALR/GANAB	4	0.018018	0.00172845	0.00891358
Up_Trend	Reactome	R-HSA-3000170	Syndecan interactions	COL1A1/COL3A1/COL1A2/TNC	4	0.018018	0.00199718	0.010181
Up_Trend	Reactome	R-HSA-8982491	Glycogen metabolism	UBB/PYGB/PGM1/UGP2	4	0.018018	0.00199718	0.010181
Up_Trend	Reactome	R-HSA-75035	Chk1/Chk2(Cds1) mediated inactivation of Cyclin B:Cdk1 complex	YWHAB/SFN/YWHAE	3	0.0135135	0.00202057	0.0101832
Up_Trend	Reactome	R-HSA-879415	Advanced glycosylation endproduct receptor signaling	SAA1/PRKCSH/S100A12	3	0.0135135	0.00202057	0.0101832
Up_Trend	Reactome	R-HSA-168898	Toll-like Receptor Cascades	S100A8/S100A9/CTSB/UBB/SAA1/ITGAM/HSP90B1/LBP/SFTPD/S100A12	10	0.045045	0.00220988	0.0110744
Up_Trend	Reactome	R-HSA-1474290	Collagen formation	COL1A1/COL3A1/P4HB/CTSB/COL1A2/COL6A1/MMP9	7	0.0315315	0.00229573	0.01144
Up_Trend	Reactome	R-HSA-3781865	Diseases of glycosylation	AGRN/B4GALT1/PGM1/PRELP/CSPG4/MUC6/ADAMTSL2/EXT2/NEU1	9	0.0405405	0.00249908	0.0123837
Up_Trend	Reactome	R-HSA-3322077	Glycogen synthesis	UBB/PGM1/UGP2	3	0.0135135	0.00253343	0.0124842
Up_Trend	Reactome	R-HSA-9683701	Translation of Structural Proteins	UBB/PRKCSH/ST6GAL1/GANAB	4	0.018018	0.0026187	0.0128331
Up_Trend	Reactome	R-HSA-3000157	Laminin interactions	LAMB1/LAMC1/NID1/LAMA2	4	0.018018	0.00297422	0.0144952
Up_Trend	Reactome	R-HSA-6803157	Antimicrobial peptides	S100A8/S100A9/ELANE/CTSG/PRTN3/DEFA1B/DEFA5	7	0.0315315	0.00311906	0.0148778
Up_Trend	Reactome	R-HSA-111447	Activation of BAD and translocation to mitochondria	YWHAB/SFN/YWHAE	3	0.0135135	0.0031198	0.0148778
Up_Trend	Reactome	R-HSA-75892	Platelet Adhesion to exposed collagen	COL1A1/VWF/COL1A2	3	0.0135135	0.0031198	0.0148778
Up_Trend	Reactome	R-HSA-9735871	SARS-CoV-1 targets host intracellular signalling and regulatory pathways	YWHAB/SFN/YWHAE	3	0.0135135	0.0031198	0.0148778
Up_Trend	Reactome	R-HSA-9692914	SARS-CoV-1-host interactions	UBB/PKLR/YWHAB/SFN/SFTPD/YWHAE/PYCARD	7	0.0315315	0.00330779	0.0156899
Up_Trend	Reactome	R-HSA-9006936	Signaling by TGFB family members	FSTL3/SERPINE1/COL1A2/FURIN/UBB/PPP1CA/FSTL1/LTBP2	8	0.036036	0.00333928	0.015755
Up_Trend	Reactome	R-HSA-70171	Glycolysis	ALDOA/GPI/ALDOC/PKLR/GNPDA1/HK3	6	0.027027	0.00355904	0.0166151
Up_Trend	Reactome	R-HSA-9824439	Bacterial Infection Pathways	CTSG/FURIN/UBB/MRC1/GRB2/TXNRD1	6	0.027027	0.00355904	0.0166151
Up_Trend	Reactome	R-HSA-114608	Platelet degranulation	SOD1/F8/SERPINA3/TIMP1/ALDOA/VWF/SERPINE1/CYRIB	8	0.036036	0.00468819	0.0217719
Up_Trend	Reactome	R-HSA-8963899	Plasma lipoprotein remodeling	APOE/P4HB/FURIN/MTTP	4	0.018018	0.00472539	0.0218303
Up_Trend	Reactome	R-HSA-9615710	Late endosomal microautophagy	PLIN3/VIM/UBB/HSPA8	4	0.018018	0.00525178	0.0241364
Up_Trend	Reactome	R-HSA-2022377	Metabolism of Angiotensinogen to Angiotensins	AGT/CTSD/CTSG	3	0.0135135	0.00535016	0.0244618
Up_Trend	Reactome	R-HSA-2173796	SMAD2/SMAD3:SMAD4 heterotrimer regulates transcription	SERPINE1/COL1A2/FURIN/UBB	4	0.018018	0.00581602	0.0263204
Up_Trend	Reactome	R-HSA-390522	Striated Muscle Contraction	TPM3/VIM/DES/ACTC1	4	0.018018	0.00581602	0.0263204
Up_Trend	Reactome	R-HSA-76005	Response to elevated platelet cytosolic Ca2+	SOD1/F8/SERPINA3/TIMP1/ALDOA/VWF/SERPINE1/CYRIB	8	0.036036	0.00588315	0.0264891
Up_Trend	Reactome	R-HSA-8963898	Plasma lipoprotein assembly	APOE/P4HB/MTTP	3	0.0135135	0.00625942	0.0280409
Up_Trend	Reactome	R-HSA-8964043	Plasma lipoprotein clearance	LDLR/APOE/UBB/LSR	4	0.018018	0.00641926	0.0284694
Up_Trend	Reactome	R-HSA-8979227	Triglyceride metabolism	PLIN3/FABP3/PPP1CA/FABP5	4	0.018018	0.00641926	0.0284694
Up_Trend	Reactome	R-HSA-977225	Amyloid fiber formation	CST3/APOE/FURIN/UBB/SAA1/MFGE8/NCSTN	7	0.0315315	0.00731285	0.0322711
Up_Trend	Reactome	R-HSA-140877	Formation of Fibrin Clot (Clotting Cascade)	F8/VWF/PRTN3/CD177	4	0.018018	0.00774719	0.033851
Up_Trend	Reactome	R-HSA-76009	Platelet Aggregation (Plug Formation)	COL1A1/VWF/COL1A2/GRB2	4	0.018018	0.00774719	0.033851
Up_Trend	Reactome	R-HSA-5628897	TP53 Regulates Metabolic Genes	GSR/GPI/YWHAB/SFN/YWHAE/TXNRD1	6	0.027027	0.0083639	0.0363666
Up_Trend	Reactome	R-HSA-140875	Common Pathway of Fibrin Clot Formation	F8/PRTN3/CD177	3	0.0135135	0.00951418	0.0411662
Up_Trend	Reactome	R-HSA-166016	Toll Like Receptor 4 (TLR4) Cascade	S100A8/S100A9/UBB/SAA1/ITGAM/LBP/SFTPD/S100A12	8	0.036036	0.00968976	0.0417224
Up_Trend	Reactome	R-HSA-1650814	Collagen biosynthesis and modifying enzymes	COL1A1/COL3A1/P4HB/COL1A2/COL6A1	5	0.0225225	0.0114011	0.0487426
Up_Trend	Reactome	R-HSA-170834	Signaling by TGF-beta Receptor Complex	SERPINE1/COL1A2/FURIN/UBB/PPP1CA/LTBP2	6	0.027027	0.0114301	0.0487426
Up_Trend	Reactome	R-HSA-1566948	Elastic fibre formation	ITGA5/FURIN/FBLN2/LTBP2	4	0.018018	0.011823	0.0499379
Up_Trend	Reactome	R-HSA-8948216	Collagen chain trimerization	COL1A1/COL3A1/COL1A2/COL6A1	4	0.018018	0.011823	0.0499379
M_vs_S_Up	BP	GO:0043030	regulation of macrophage activation	IL1RL1/HAVCR2/VSIG4	3	0.176471	2.31457e-05	0.0160168
M_vs_S_Up	BP	GO:0042116	macrophage activation	IL1RL1/HAVCR2/VSIG4	3	0.176471	0.000125114	0.0332566
M_vs_S_Up	BP	GO:0070482	response to oxygen levels	STC2/CCN2/ADM/ATP6AP1	4	0.235294	0.00019913	0.0332566
M_vs_S_Up	BP	GO:0046885	regulation of hormone biosynthetic process	STC2/ADM	2	0.117647	0.000232631	0.0332566
M_vs_S_Up	BP	GO:0032703	negative regulation of interleukin-2 production	HAVCR2/VSIG4	2	0.117647	0.000292643	0.0332566
M_vs_S_Up	BP	GO:0002825	regulation of T-helper 1 type immune response	IL1RL1/HAVCR2	2	0.117647	0.00033641	0.0332566
M_vs_S_Up	BP	GO:0043032	positive regulation of macrophage activation	IL1RL1/HAVCR2	2	0.117647	0.00033641	0.0332566
M_vs_S_Up	BP	GO:0032350	regulation of hormone metabolic process	STC2/ADM	2	0.117647	0.000570295	0.0363288
M_vs_S_Up	BP	GO:0045823	positive regulation of heart contraction	CCN2/ADM	2	0.117647	0.000570295	0.0363288
M_vs_S_Up	BP	GO:1903524	positive regulation of blood circulation	CCN2/ADM	2	0.117647	0.000599988	0.0363288
M_vs_S_Up	BP	GO:0007565	female pregnancy	STC2/ADM/HAVCR2	3	0.176471	0.000611603	0.0363288
M_vs_S_Up	BP	GO:0050777	negative regulation of immune response	IL1RL1/HAVCR2/VSIG4	3	0.176471	0.000650446	0.0363288
M_vs_S_Up	BP	GO:0032689	negative regulation of type II interferon production	IL1RL1/HAVCR2	2	0.117647	0.000693484	0.0363288
M_vs_S_Up	BP	GO:0042088	T-helper 1 type immune response	IL1RL1/HAVCR2	2	0.117647	0.000793578	0.0363288
M_vs_S_Up	BP	GO:0044703	multi-organism reproductive process	STC2/ADM/HAVCR2	3	0.176471	0.00082154	0.0363288
M_vs_S_Up	BP	GO:0002683	negative regulation of immune system process	TNFAIP6/IL1RL1/HAVCR2/VSIG4	4	0.235294	0.000839973	0.0363288
M_vs_S_Up	BP	GO:0044706	multi-multicellular organism process	STC2/ADM/HAVCR2	3	0.176471	0.000929256	0.0378262
M_vs_S_Up	BP	GO:0002573	myeloid leukocyte differentiation	TNFAIP6/IL1RL1/ATP6AP1	3	0.176471	0.00107262	0.0410729
M_vs_S_Up	BP	GO:0002823	negative regulation of adaptive immune response based on somatic recombination of immune receptors built from immunoglobulin superfamily domains	IL1RL1/HAVCR2	2	0.117647	0.00117446	0.0410729
M_vs_S_Up	BP	GO:0002274	myeloid leukocyte activation	IL1RL1/HAVCR2/VSIG4	3	0.176471	0.0012593	0.0410729
M_vs_S_Up	BP	GO:0031102	neuron projection regeneration	TNC/ADM	2	0.117647	0.00130277	0.0410729
M_vs_S_Up	BP	GO:0002820	negative regulation of adaptive immune response	IL1RL1/HAVCR2	2	0.117647	0.00139189	0.0410729
M_vs_S_Up	BP	GO:0060135	maternal process involved in female pregnancy	STC2/HAVCR2	2	0.117647	0.00139189	0.0410729
M_vs_S_Up	BP	GO:0032623	interleukin-2 production	HAVCR2/VSIG4	2	0.117647	0.00148385	0.0410729
M_vs_S_Up	BP	GO:0032663	regulation of interleukin-2 production	HAVCR2/VSIG4	2	0.117647	0.00148385	0.0410729
M_vs_S_Up	BP	GO:0042446	hormone biosynthetic process	STC2/ADM	2	0.117647	0.00167627	0.0446145
M_vs_S_Up	BP	GO:0032722	positive regulation of chemokine production	IL1RL1/HAVCR2	2	0.117647	0.00182799	0.0468506
M_vs_S_Up	BP	GO:0042130	negative regulation of T cell proliferation	HAVCR2/VSIG4	2	0.117647	0.00193264	0.0477638
M_vs_S_Up	BP	GO:0031348	negative regulation of defense response	TNFAIP6/HAVCR2/VSIG4	3	0.176471	0.00203939	0.048664
M_vs_S_Up	MF	GO:0001968	fibronectin binding	CCN2/TNFAIP6	2	0.125	0.000325925	0.0156444
M_vs_S_Down	BP	GO:0010951	negative regulation of endopeptidase activity	AHSG/SERPINA5/SERPINA7/SERPINF2/FETUB	5	0.217391	1.30866e-06	0.000876804
M_vs_S_Down	BP	GO:0051346	negative regulation of hydrolase activity	APOA2/AHSG/SERPINA5/SERPINA7/SERPINF2/FETUB	6	0.26087	3.00199e-06	0.000877199
M_vs_S_Down	BP	GO:0030194	positive regulation of blood coagulation	PLG/SERPINF2/F7	3	0.130435	5.29068e-06	0.000877199
M_vs_S_Down	BP	GO:1900048	positive regulation of hemostasis	PLG/SERPINF2/F7	3	0.130435	5.29068e-06	0.000877199
M_vs_S_Down	BP	GO:0050820	positive regulation of coagulation	PLG/SERPINF2/F7	3	0.130435	6.54626e-06	0.000877199
M_vs_S_Down	BP	GO:0010466	negative regulation of peptidase activity	AHSG/SERPINA5/SERPINA7/SERPINF2/FETUB	5	0.217391	8.76875e-06	0.000979177
M_vs_S_Down	BP	GO:0045861	negative regulation of proteolysis	AHSG/SERPINA5/SERPINA7/SERPINF2/FETUB	5	0.217391	4.39667e-05	0.00401196
M_vs_S_Down	BP	GO:0052548	regulation of endopeptidase activity	AHSG/SERPINA5/SERPINA7/SERPINF2/FETUB	5	0.217391	4.79039e-05	0.00401196
M_vs_S_Down	BP	GO:0090303	positive regulation of wound healing	PLG/SERPINF2/F7	3	0.130435	5.94277e-05	0.00442406
M_vs_S_Down	BP	GO:0030193	regulation of blood coagulation	PLG/SERPINF2/F7	3	0.130435	8.54619e-05	0.00473097
M_vs_S_Down	BP	GO:1900046	regulation of hemostasis	PLG/SERPINF2/F7	3	0.130435	9.2962e-05	0.00473097
M_vs_S_Down	BP	GO:0034370	triglyceride-rich lipoprotein particle remodeling	APOA2/CETP	2	0.0869565	9.5669e-05	0.00473097
M_vs_S_Down	BP	GO:0034372	very-low-density lipoprotein particle remodeling	APOA2/CETP	2	0.0869565	9.5669e-05	0.00473097
M_vs_S_Down	BP	GO:0050818	regulation of coagulation	PLG/SERPINF2/F7	3	0.130435	0.000104998	0.00473097
M_vs_S_Down	BP	GO:1903036	positive regulation of response to wounding	PLG/SERPINF2/F7	3	0.130435	0.000109225	0.00473097
M_vs_S_Down	BP	GO:0051918	negative regulation of fibrinolysis	PLG/SERPINF2	2	0.0869565	0.000112978	0.00473097
M_vs_S_Down	BP	GO:0052547	regulation of peptidase activity	AHSG/SERPINA5/SERPINA7/SERPINF2/FETUB	5	0.217391	0.000145185	0.005722
M_vs_S_Down	BP	GO:0034374	low-density lipoprotein particle remodeling	APOA2/CETP	2	0.0869565	0.000173421	0.00611538
M_vs_S_Down	BP	GO:0034375	high-density lipoprotein particle remodeling	APOA2/CETP	2	0.0869565	0.000173421	0.00611538
M_vs_S_Down	BP	GO:0051917	regulation of fibrinolysis	PLG/SERPINF2	2	0.0869565	0.00022078	0.00739612
M_vs_S_Down	BP	GO:0043691	reverse cholesterol transport	APOA2/CETP	2	0.0869565	0.000273759	0.00873421
M_vs_S_Down	BP	GO:2000047	regulation of cell-cell adhesion mediated by cadherin	PLG/SERPINF2	2	0.0869565	0.000302348	0.00920788
M_vs_S_Down	BP	GO:0002526	acute inflammatory response	APOA2/AHSG/SERPINF2	3	0.130435	0.000362348	0.0105554
M_vs_S_Down	BP	GO:0042730	fibrinolysis	PLG/SERPINF2	2	0.0869565	0.00050308	0.012912
M_vs_S_Down	BP	GO:0046339	diacylglycerol metabolic process	APOA2/ANG	2	0.0869565	0.00050308	0.012912
M_vs_S_Down	BP	GO:0006639	acylglycerol metabolic process	APOA2/ANG/CETP	3	0.130435	0.000508643	0.012912
M_vs_S_Down	BP	GO:0006638	neutral lipid metabolic process	APOA2/ANG/CETP	3	0.130435	0.000520335	0.012912
M_vs_S_Down	BP	GO:0061041	regulation of wound healing	PLG/SERPINF2/F7	3	0.130435	0.00062012	0.0138929
M_vs_S_Down	BP	GO:0034368	protein-lipid complex remodeling	APOA2/CETP	2	0.0869565	0.000622071	0.0138929
M_vs_S_Down	BP	GO:0034369	plasma lipoprotein particle remodeling	APOA2/CETP	2	0.0869565	0.000622071	0.0138929
M_vs_S_Down	BP	GO:0002440	production of molecular mediator of immune response	IGLV2-8/APOA2/IGKV4-1/IGLV1-40	4	0.173913	0.000643188	0.0139012
M_vs_S_Down	BP	GO:0034367	protein-containing complex remodeling	APOA2/CETP	2	0.0869565	0.000708239	0.0148288
M_vs_S_Down	BP	GO:1903034	regulation of response to wounding	PLG/SERPINF2/F7	3	0.130435	0.00115876	0.0235263
M_vs_S_Down	BP	GO:0071827	plasma lipoprotein particle organization	APOA2/CETP	2	0.0869565	0.00146242	0.0288183
M_vs_S_Down	BP	GO:0006953	acute-phase response	AHSG/SERPINF2	2	0.0869565	0.00159144	0.0288806
M_vs_S_Down	BP	GO:0044331	cell-cell adhesion mediated by cadherin	PLG/SERPINF2	2	0.0869565	0.00159144	0.0288806
M_vs_S_Down	BP	GO:0031099	regeneration	APOA2/F7/CPQ	3	0.130435	0.0015949	0.0288806
M_vs_S_Down	BP	GO:0071825	protein-lipid complex subunit organization	APOA2/CETP	2	0.0869565	0.00165791	0.0292316
M_vs_S_Down	BP	GO:0030195	negative regulation of blood coagulation	PLG/SERPINF2	2	0.0869565	0.0017257	0.0293294
M_vs_S_Down	BP	GO:0120009	intermembrane lipid transfer	APOA2/CETP	2	0.0869565	0.00179478	0.0293294
M_vs_S_Down	BP	GO:1900047	negative regulation of hemostasis	PLG/SERPINF2	2	0.0869565	0.00179478	0.0293294
M_vs_S_Down	BP	GO:0048599	oocyte development	ANG/YTHDC2	2	0.0869565	0.00186518	0.029754
M_vs_S_Down	BP	GO:0050819	negative regulation of coagulation	PLG/SERPINF2	2	0.0869565	0.00200985	0.0313163
M_vs_S_Down	BP	GO:0009994	oocyte differentiation	ANG/YTHDC2	2	0.0869565	0.0021597	0.032462
M_vs_S_Down	BP	GO:0002377	immunoglobulin production	IGLV2-8/IGKV4-1/IGLV1-40	3	0.130435	0.00218028	0.032462
M_vs_S_Down	BP	GO:0007596	blood coagulation	PLG/SERPINF2/F7	3	0.130435	0.00254912	0.0371285
M_vs_S_Down	BP	GO:0050817	coagulation	PLG/SERPINF2/F7	3	0.130435	0.00271353	0.0383461
M_vs_S_Down	BP	GO:0007599	hemostasis	PLG/SERPINF2/F7	3	0.130435	0.00274718	0.0383461
M_vs_S_Down	BP	GO:0019731	antibacterial humoral response	TF/ANG	2	0.0869565	0.00281033	0.0384269
M_vs_S_Down	BP	GO:0031100	animal organ regeneration	APOA2/F7	2	0.0869565	0.00298567	0.040008
M_vs_S_Down	BP	GO:0043627	response to estrogen	APOA2/F7	2	0.0869565	0.00335143	0.0440285
M_vs_S_Down	BP	GO:0033344	cholesterol efflux	APOA2/CETP	2	0.0869565	0.00344598	0.0444002
M_vs_S_Down	BP	GO:0050766	positive regulation of phagocytosis	APOA2/AHSG	2	0.0869565	0.00363883	0.0460002
M_vs_S_Down	BP	GO:0046470	phosphatidylcholine metabolic process	APOA2/CETP	2	0.0869565	0.00393735	0.0488523
M_vs_S_Down	BP	GO:0061045	negative regulation of wound healing	PLG/SERPINF2	2	0.0869565	0.00414251	0.04992
M_vs_S_Down	BP	GO:0032371	regulation of sterol transport	APOA2/CETP	2	0.0869565	0.00424693	0.04992
M_vs_S_Down	BP	GO:0032374	regulation of cholesterol transport	APOA2/CETP	2	0.0869565	0.00424693	0.04992
M_vs_S_Down	CC	GO:0072562	blood microparticle	PLG/APOA2/AHSG/ALB/GC/TF/IGKV4-1/SERPINF2	8	0.333333	4.80259e-12	4.2743e-10
M_vs_S_Down	CC	GO:0031091	platelet alpha granule	PLG/AHSG/ALB/SERPINA5/SERPINF2	5	0.208333	7.8128e-08	3.4767e-06
M_vs_S_Down	CC	GO:0031093	platelet alpha granule lumen	PLG/AHSG/ALB/SERPINF2	4	0.166667	1.27946e-06	3.26943e-05
M_vs_S_Down	CC	GO:0034774	secretory granule lumen	PLG/AHSG/ALB/TF/SERPINF2/GGH	6	0.25	2.01605e-06	3.26943e-05
M_vs_S_Down	CC	GO:0060205	cytoplasmic vesicle lumen	PLG/AHSG/ALB/TF/SERPINF2/GGH	6	0.25	2.12724e-06	3.26943e-05
M_vs_S_Down	CC	GO:0031983	vesicle lumen	PLG/AHSG/ALB/TF/SERPINF2/GGH	6	0.25	2.20411e-06	3.26943e-05
M_vs_S_Down	CC	GO:0062023	collagen-containing extracellular matrix	PLG/AHSG/ANG/SERPINA5/SERPINF2/F7	6	0.25	8.66888e-06	0.000110219
M_vs_S_Down	CC	GO:0005788	endoplasmic reticulum lumen	APOA2/AHSG/ALB/TF/F7	5	0.208333	3.34732e-05	0.00037239
M_vs_S_Down	CC	GO:0019814	immunoglobulin complex	IGLV2-8/IGKV4-1/IGLV1-40	3	0.125	0.000306403	0.00302998
M_vs_S_Down	CC	GO:0034364	high-density lipoprotein particle	APOA2/CETP	2	0.0833333	0.000499161	0.00444253
M_vs_S_Down	CC	GO:0034358	plasma lipoprotein particle	APOA2/CETP	2	0.0833333	0.000889898	0.00660008
M_vs_S_Down	CC	GO:1990777	lipoprotein particle	APOA2/CETP	2	0.0833333	0.000889898	0.00660008
M_vs_S_Down	CC	GO:0032994	protein-lipid complex	APOA2/CETP	2	0.0833333	0.00104434	0.00714969
M_vs_S_Down	CC	GO:0009897	external side of plasma membrane	PLG/TF/SERPINA5/CTLA4	4	0.166667	0.00168156	0.0106899
M_vs_S_Down	CC	GO:0019898	extrinsic component of membrane	PLG/TF/TPR	3	0.125	0.00511544	0.0303516
M_vs_S_Down	CC	GO:0045334	clathrin-coated endocytic vesicle	TF/CTLA4	2	0.0833333	0.00566994	0.031539
M_vs_S_Down	MF	GO:0004866	endopeptidase inhibitor activity	AHSG/SERPINA5/SERPINA7/SERPINF2/FETUB	5	0.208333	2.57097e-06	0.000116703
M_vs_S_Down	MF	GO:0030414	peptidase inhibitor activity	AHSG/SERPINA5/SERPINA7/SERPINF2/FETUB	5	0.208333	3.12313e-06	0.000116703
M_vs_S_Down	MF	GO:0061135	endopeptidase regulator activity	AHSG/SERPINA5/SERPINA7/SERPINF2/FETUB	5	0.208333	3.76462e-06	0.000116703
M_vs_S_Down	MF	GO:0004857	enzyme inhibitor activity	APOA2/AHSG/SERPINA5/SERPINA7/SERPINF2/FETUB	6	0.25	5.3415e-06	0.00012419
M_vs_S_Down	MF	GO:0031210	phosphatidylcholine binding	APOA2/SERPINA5/CETP	3	0.125	7.77399e-06	0.000144596
M_vs_S_Down	MF	GO:0061134	peptidase regulator activity	AHSG/SERPINA5/SERPINA7/SERPINF2/FETUB	5	0.208333	1.03129e-05	0.00015985
M_vs_S_Down	MF	GO:0003823	antigen binding	PLG/IGLV2-8/IGKV4-1/IGLV1-40	4	0.166667	1.55675e-05	0.000206826
M_vs_S_Down	MF	GO:0050997	quaternary ammonium group binding	APOA2/SERPINA5/CETP	3	0.125	4.39796e-05	0.000511262
M_vs_S_Down	MF	GO:0004867	serine-type endopeptidase inhibitor activity	SERPINA5/SERPINA7/SERPINF2	3	0.125	0.000228011	0.00235612
M_vs_S_Down	MF	GO:0005496	steroid binding	APOA2/GC/CETP	3	0.125	0.000283083	0.00263267
M_vs_S_Down	MF	GO:0120020	cholesterol transfer activity	APOA2/CETP	2	0.0833333	0.000371937	0.00314455
M_vs_S_Down	MF	GO:0120015	sterol transfer activity	APOA2/CETP	2	0.0833333	0.000407034	0.00315451
M_vs_S_Down	MF	GO:0015248	sterol transporter activity	APOA2/CETP	2	0.0833333	0.00100311	0.00717608
M_vs_S_Down	MF	GO:0015485	cholesterol binding	APOA2/CETP	2	0.0833333	0.00192885	0.0124371
M_vs_S_Down	MF	GO:0120013	lipid transfer activity	APOA2/CETP	2	0.0833333	0.00200598	0.0124371
M_vs_S_Down	MF	GO:0004869	cysteine-type endopeptidase inhibitor activity	AHSG/FETUB	2	0.0833333	0.00224604	0.0130551
M_vs_S_Down	MF	GO:0032934	sterol binding	APOA2/CETP	2	0.0833333	0.00267485	0.014633
M_vs_S_Down	MF	GO:0005507	copper ion binding	ALB/ANG	2	0.0833333	0.0029492	0.0152375
M_vs_S_Down	MF	GO:0033293	monocarboxylic acid binding	ALB/SERPINA5	2	0.0833333	0.00485825	0.0232792
M_vs_S_Down	MF	GO:1901681	sulfur compound binding	TF/ANG/SERPINA5	3	0.125	0.00500629	0.0232792
M_vs_S_Down	MF	GO:0043178	alcohol binding	APOA2/CETP	2	0.0833333	0.00584794	0.025898
M_vs_S_Down	MF	GO:0008238	exopeptidase activity	GGH/CPQ	2	0.0833333	0.00778203	0.0326669
M_vs_S_Down	MF	GO:0051087	chaperone binding	PLG/ALB	2	0.0833333	0.0080789	0.0326669
M_vs_S_Down	MF	GO:0031072	heat shock protein binding	APOA2/TPR	2	0.0833333	0.0120289	0.0452533
M_vs_S_Down	MF	GO:0015643	toxic substance binding	ALB	1	0.0416667	0.0129921	0.0452533
M_vs_S_Down	MF	GO:1990247	N6-methyladenosine-containing RNA binding	YTHDC2	1	0.0416667	0.0129921	0.0452533
M_vs_S_Down	MF	GO:0002020	protease binding	SERPINA5/SERPINF2	2	0.0833333	0.0138794	0.0452533
M_vs_S_Down	MF	GO:0008199	ferric iron binding	TF	1	0.0416667	0.0142824	0.0452533
M_vs_S_Down	MF	GO:1990459	transferrin receptor binding	TF	1	0.0416667	0.0142824	0.0452533
M_vs_S_Down	MF	GO:0005527	macrolide binding	ALB	1	0.0416667	0.015571	0.0452533
M_vs_S_Down	MF	GO:0008035	high-density lipoprotein particle binding	APOA2	1	0.0416667	0.015571	0.0452533
M_vs_S_Down	MF	GO:0016530	metallochaperone activity	TF	1	0.0416667	0.015571	0.0452533
M_vs_S_Down	MF	GO:0019842	vitamin binding	ALB/GC	2	0.0833333	0.0162525	0.0458026
M_vs_S_Down	MF	GO:0008242	omega peptidase activity	GGH	1	0.0416667	0.0194273	0.0481497
M_vs_S_Down	MF	GO:0008201	heparin binding	ANG/SERPINA5	2	0.0833333	0.0201134	0.0481497
M_vs_S_Down	MF	GO:0005319	lipid transporter activity	APOA2/CETP	2	0.0833333	0.0203382	0.0481497
M_vs_S_Down	MF	GO:0004252	serine-type endopeptidase activity	PLG/F7	2	0.0833333	0.020564	0.0481497
M_vs_S_Down	MF	GO:0008191	metalloendopeptidase inhibitor activity	FETUB	1	0.0416667	0.0207096	0.0481497
M_vs_S_Down	MF	GO:0042813	Wnt receptor activity	ROR1	1	0.0416667	0.0207096	0.0481497
M_vs_S_Down	MF	GO:0055102	lipase inhibitor activity	APOA2	1	0.0416667	0.0207096	0.0481497
M_vs_S_Down	MF	GO:0016805	dipeptidase activity	CPQ	1	0.0416667	0.0219902	0.0491825
M_vs_S_Down	MF	GO:0005543	phospholipid binding	APOA2/SERPINA5/CETP	3	0.125	0.0232376	0.0491825
M_vs_S_Down	MF	GO:0001972	retinoic acid binding	SERPINA5	1	0.0416667	0.0232692	0.0491825
M_vs_S_Down	MF	GO:0034185	apolipoprotein binding	PLG	1	0.0416667	0.0232692	0.0491825
M_vs_S_Down	KEGG	hsa04610	Complement and coagulation cascades	PLG/SERPINA5/SERPINF2/F7	4	0.285714	8.4983e-06	0.000186963
M_vs_S_Down	KEGG	hsa04979	Cholesterol metabolism	APOA2/CETP	2	0.142857	0.00283972	0.031237
M_vs_S_Down	KEGG	hsa04918	Thyroid hormone synthesis	ALB/SERPINA7	2	0.142857	0.00604796	0.0443517
M_vs_S_Down	Reactome	R-HSA-381426	Regulation of Insulin-like Growth Factor (IGF) transport and uptake by Insulin-like Growth Factor Binding Proteins (IGFBPs)	PLG/APOA2/AHSG/ALB/TF	5	0.333333	4.89172e-07	2.95064e-05
M_vs_S_Down	Reactome	R-HSA-114608	Platelet degranulation	PLG/AHSG/ALB/TF/SERPINF2	5	0.333333	5.72311e-07	2.95064e-05
M_vs_S_Down	Reactome	R-HSA-76005	Response to elevated platelet cytosolic Ca2+	PLG/AHSG/ALB/TF/SERPINF2	5	0.333333	6.91557e-07	2.95064e-05
M_vs_S_Down	Reactome	R-HSA-8957275	Post-translational protein phosphorylation	APOA2/AHSG/ALB/TF	4	0.266667	1.12159e-05	0.000310174
M_vs_S_Down	Reactome	R-HSA-8963899	Plasma lipoprotein remodeling	APOA2/ALB/CETP	3	0.2	1.21162e-05	0.000310174
M_vs_S_Down	Reactome	R-HSA-76002	Platelet activation, signaling and aggregation	PLG/AHSG/ALB/TF/SERPINF2	5	0.333333	1.89294e-05	0.000403826
M_vs_S_Down	Reactome	R-HSA-8964058	HDL remodeling	ALB/CETP	2	0.133333	7.82522e-05	0.0014309
M_vs_S_Down	Reactome	R-HSA-174824	Plasma lipoprotein assembly, remodeling, and clearance	APOA2/ALB/CETP	3	0.2	0.000132186	0.00192449
M_vs_S_Down	Reactome	R-HSA-75205	Dissolution of Fibrin Clot	PLG/SERPINF2	2	0.133333	0.000135316	0.00192449
M_vs_S_Down	Reactome	R-HSA-140877	Formation of Fibrin Clot (Clotting Cascade)	SERPINA5/F7	2	0.133333	0.00125933	0.0161194
M_vs_S_Up	BP	GO:2001044	regulation of integrin-mediated signaling pathway	TIMP1/LAMB1/LAMC1/NID1/LAMA2/CD177	6	0.0379747	2.26759e-08	5.95697e-05
M_vs_S_Up	BP	GO:0052547	regulation of peptidase activity	PAPLN/SERPINA3/TIMP1/CSTB/S100A8/S100A9/GPI/CTSB/FURIN/PSMA3/PSMB8/PSMB9/SERPINB1/SFN/NCSTN/PYCARD	16	0.101266	7.00169e-07	0.000919672
M_vs_S_Up	BP	GO:0006520	amino acid metabolic process	GLUD1/ASL/ARG1/DLD/FAH/GOT1/WARS1/GPT/HPD/GSS/CARS1/ACY1/BHMT2	13	0.0822785	1.20084e-06	0.00103402
M_vs_S_Up	BP	GO:0110011	regulation of basement membrane organization	LAMB1/LAMC1/NID1/LAMA2	4	0.0253165	1.57445e-06	0.00103402
M_vs_S_Up	BP	GO:2001046	positive regulation of integrin-mediated signaling pathway	LAMB1/LAMC1/NID1/LAMA2	4	0.0253165	3.36638e-06	0.0017687
M_vs_S_Up	BP	GO:0007229	integrin-mediated signaling pathway	TIMP1/LAMB1/LAMC1/ITGAM/NID1/LAMA2/ADAM9/CD177	8	0.0506329	5.08234e-06	0.00222522
M_vs_S_Up	BP	GO:0052548	regulation of endopeptidase activity	SERPINA3/TIMP1/S100A8/S100A9/GPI/FURIN/PSMA3/PSMB8/PSMB9/SERPINB1/SFN/NCSTN/PYCARD	13	0.0822785	6.04984e-06	0.00227042
M_vs_S_Up	BP	GO:0050727	regulation of inflammatory response	ADA/AGT/LDLR/S100A8/S100A9/LGALS1/FURIN/SAA1/TNC/PSMA1/PSMA6/TNFAIP6/IL1RL1/PYCARD	14	0.0886076	1.21875e-05	0.00354402
M_vs_S_Up	BP	GO:0043903	regulation of biological process involved in symbiotic interaction	ARG1/P4HB/LGALS1/FURIN/PTX3/SFTPD	6	0.0379747	1.28431e-05	0.00354402
M_vs_S_Up	BP	GO:0030198	extracellular matrix organization	AGT/LAMB1/COL1A2/CTSG/FURIN/LAMC1/LCP1/NID1/LAMA2/PTX3/ADAMTSL2/MMP19	12	0.0759494	1.57725e-05	0.00354402
M_vs_S_Up	BP	GO:0043062	extracellular structure organization	AGT/LAMB1/COL1A2/CTSG/FURIN/LAMC1/LCP1/NID1/LAMA2/PTX3/ADAMTSL2/MMP19	12	0.0759494	1.62784e-05	0.00354402
M_vs_S_Up	BP	GO:0045229	external encapsulating structure organization	AGT/LAMB1/COL1A2/CTSG/FURIN/LAMC1/LCP1/NID1/LAMA2/PTX3/ADAMTSL2/MMP19	12	0.0759494	1.73329e-05	0.00354402
M_vs_S_Up	BP	GO:0032930	positive regulation of superoxide anion generation	AGT/CRP/ITGAM/CD177	4	0.0253165	1.7538e-05	0.00354402
M_vs_S_Up	BP	GO:0009620	response to fungus	ARG1/S100A8/MPO/S100A9/CTSG/PTX3	6	0.0379747	2.21358e-05	0.00415363
M_vs_S_Up	BP	GO:0044282	small molecule catabolic process	GLUD1/ADA/ARG1/DLD/FAH/GOT1/GPT/HPD/ECI1/GNPDA1/HK3/OXCT1/NUDT5	13	0.0822785	2.77729e-05	0.00486397
M_vs_S_Up	BP	GO:0042554	superoxide anion generation	AGT/CRP/SOD2/ITGAM/CD177	5	0.0316456	3.06816e-05	0.00501419
M_vs_S_Up	BP	GO:0032928	regulation of superoxide anion generation	AGT/CRP/ITGAM/CD177	4	0.0253165	3.24481e-05	0.00501419
M_vs_S_Up	BP	GO:0006801	superoxide metabolic process	AGT/CRP/SOD2/MPO/ITGAM/CD177	6	0.0379747	3.91319e-05	0.00571108
M_vs_S_Up	BP	GO:0046718	viral entry into host cell	LDLR/ICAM1/P4HB/CTSB/LGALS1/FURIN/PVR/PTX3	8	0.0506329	4.93014e-05	0.00663914
M_vs_S_Up	BP	GO:0009063	amino acid catabolic process	GLUD1/ARG1/DLD/FAH/GOT1/GPT/HPD	7	0.0443038	5.05454e-05	0.00663914
M_vs_S_Up	BP	GO:0007159	leukocyte cell-cell adhesion	ADA/ARG1/S100A8/ICAM1/S100A9/CTSG/LGALS1/EZR/SFTPD/CD177/CYRIB/PYCARD/VSIG4	13	0.0822785	5.54515e-05	0.00693672
M_vs_S_Up	BP	GO:0045785	positive regulation of cell adhesion	FSTL3/ADA/P4HB/LAMB1/CTSG/LGALS1/SAA1/LAMC1/NID1/LAMA2/CALR/ADAM9/CYRIB/PYCARD	14	0.0886076	6.4451e-05	0.00717939
M_vs_S_Up	BP	GO:0044409	entry into host	LDLR/ICAM1/P4HB/CTSB/LGALS1/FURIN/PVR/PTX3	8	0.0506329	6.76369e-05	0.00717939
M_vs_S_Up	BP	GO:0051701	biological process involved in interaction with host	LDLR/ICAM1/P4HB/CTSB/LGALS1/FURIN/PVR/PTX3/SFTPD	9	0.056962	6.76851e-05	0.00717939
M_vs_S_Up	BP	GO:0005996	monosaccharide metabolic process	ALDOA/GPI/ALDOC/AKR1B1/GOT1/GPT/LEPR/HK3/GSTO1/NUDT5	10	0.0632911	6.83231e-05	0.00717939
M_vs_S_Up	BP	GO:0009065	glutamine family amino acid catabolic process	GLUD1/ARG1/FAH/GOT1	4	0.0253165	7.53178e-05	0.00744776
M_vs_S_Up	BP	GO:0044403	biological process involved in symbiotic interaction	LDLR/ARG1/ICAM1/P4HB/CTSB/CTSG/LGALS1/FURIN/PVR/PTX3/SFTPD	11	0.0696203	7.65472e-05	0.00744776
M_vs_S_Up	BP	GO:0051156	glucose 6-phosphate metabolic process	GPI/TKT/TALDO1/HK3	4	0.0253165	8.72923e-05	0.00818988
M_vs_S_Up	BP	GO:0016051	carbohydrate biosynthetic process	GPI/ALDOC/AKR1B1/GOT1/GPT/LEPR/PPP1CA/UGP2/EXT2	9	0.056962	9.06508e-05	0.00821171
M_vs_S_Up	BP	GO:0019319	hexose biosynthetic process	GPI/ALDOC/AKR1B1/GOT1/GPT/LEPR	6	0.0379747	9.74309e-05	0.0085317
M_vs_S_Up	BP	GO:0050832	defense response to fungus	ARG1/S100A8/MPO/S100A9/CTSG	5	0.0316456	0.000111412	0.00944126
M_vs_S_Up	BP	GO:0050900	leukocyte migration	ADA/S100A8/ICAM1/S100A9/CTSG/SAA1/CALR/SFTPD/TNFAIP6/CD177/PYCARD/LYVE1	12	0.0759494	0.000137085	0.0110538
M_vs_S_Up	BP	GO:1901606	alpha-amino acid catabolic process	GLUD1/ARG1/FAH/GOT1/GPT/HPD	6	0.0379747	0.000141051	0.0110538
M_vs_S_Up	BP	GO:1903053	regulation of extracellular matrix organization	AGT/LAMB1/LAMC1/NID1/LAMA2	5	0.0316456	0.000143064	0.0110538
M_vs_S_Up	BP	GO:0046364	monosaccharide biosynthetic process	GPI/ALDOC/AKR1B1/GOT1/GPT/LEPR	6	0.0379747	0.000168003	0.0119043
M_vs_S_Up	BP	GO:0071711	basement membrane organization	LAMB1/LAMC1/NID1/LAMA2	4	0.0253165	0.000168793	0.0119043
M_vs_S_Up	BP	GO:0022617	extracellular matrix disassembly	CTSG/FURIN/LAMC1/LCP1/MMP19	5	0.0316456	0.000181175	0.0119043
M_vs_S_Up	BP	GO:0044000	movement in host	LDLR/ICAM1/P4HB/CTSB/LGALS1/FURIN/PVR/PTX3	8	0.0506329	0.000185255	0.0119043
M_vs_S_Up	BP	GO:0006909	phagocytosis	LDLR/CRP/ITGAM/PTX3/CALR/SFTPD/LEPR/MFGE8/PYCARD	9	0.056962	0.000189785	0.0119043
M_vs_S_Up	BP	GO:0090322	regulation of superoxide metabolic process	AGT/CRP/ITGAM/CD177	4	0.0253165	0.000190041	0.0119043
M_vs_S_Up	BP	GO:0098869	cellular oxidant detoxification	GSR/SOD2/MPO/S100A9/GSTO1/TXNDC17	6	0.0379747	0.000198873	0.0119043
M_vs_S_Up	BP	GO:0042692	muscle cell differentiation	AGT/LMNA/SOD2/LAMB1/LAMC1/NID1/CDH2/LAMA2/CALR/ADM/ACTC1/CFL2	12	0.0759494	0.000202851	0.0119043
M_vs_S_Up	BP	GO:0006000	fructose metabolic process	ALDOA/ALDOC/AKR1B1	3	0.0189873	0.000203919	0.0119043
M_vs_S_Up	BP	GO:0046598	positive regulation of viral entry into host cell	P4HB/LGALS1/FURIN	3	0.0189873	0.000203919	0.0119043
M_vs_S_Up	BP	GO:0075294	positive regulation by symbiont of entry into host	P4HB/LGALS1/FURIN	3	0.0189873	0.000203919	0.0119043
M_vs_S_Up	BP	GO:0002446	neutrophil mediated immunity	ARG1/CTSG/ITGAM/CD177	4	0.0253165	0.000213152	0.0121728
M_vs_S_Up	BP	GO:0016054	organic acid catabolic process	GLUD1/ARG1/DLD/FAH/GOT1/GPT/HPD/ECI1/GNPDA1	9	0.056962	0.000290877	0.0159057
M_vs_S_Up	BP	GO:0046395	carboxylic acid catabolic process	GLUD1/ARG1/DLD/FAH/GOT1/GPT/HPD/ECI1/GNPDA1	9	0.056962	0.000290877	0.0159057
M_vs_S_Up	BP	GO:0002237	response to molecule of bacterial origin	SOD2/ARG1/S100A8/MPO/S100A9/CTSG/VIM/ADM/ADAM9/CYRIB/PYCARD	11	0.0696203	0.000299142	0.0159057
M_vs_S_Up	BP	GO:0010038	response to metal ion	SOD2/ARG1/S100A8/GPI/LTA4H/CALR/GSS/MTTP/PPP1CA/ADAM9/NCSTN	11	0.0696203	0.000306162	0.0159057
M_vs_S_Up	BP	GO:0034374	low-density lipoprotein particle remodeling	AGT/MPO/MTTP	3	0.0189873	0.000309831	0.0159057
M_vs_S_Up	BP	GO:0032963	collagen metabolic process	ARG1/CTSB/COL1A2/VIM/FURIN/MMP19	6	0.0379747	0.000319028	0.0159057
M_vs_S_Up	BP	GO:2000379	positive regulation of reactive oxygen species metabolic process	AGT/CRP/SOD2/ITGAM/CD177	5	0.0316456	0.000320898	0.0159057
M_vs_S_Up	BP	GO:0050729	positive regulation of inflammatory response	AGT/LDLR/S100A8/S100A9/LGALS1/IL1RL1/PYCARD	7	0.0443038	0.000347817	0.0169207
M_vs_S_Up	BP	GO:0043161	proteasome-mediated ubiquitin-dependent protein catabolic process	PSMA7/PSMB1/PSMA1/PSMA2/PSMA3/PSMA4/CALR/PSMA5/PSMB6/PSMB3/PSMA6/PSMB7	12	0.0759494	0.000377282	0.017879
M_vs_S_Up	BP	GO:1901605	alpha-amino acid metabolic process	GLUD1/ASL/ARG1/FAH/GOT1/GPT/HPD/BHMT2	8	0.0506329	0.000383081	0.017879
M_vs_S_Up	BP	GO:0006090	pyruvate metabolic process	ALDOA/GPI/DLD/ALDOC/ME1/HK3	6	0.0379747	0.000387935	0.017879
M_vs_S_Up	BP	GO:0045429	positive regulation of nitric oxide biosynthetic process	AGT/SOD2/ASL/PTX3	4	0.0253165	0.000435121	0.019708
M_vs_S_Up	BP	GO:1990748	cellular detoxification	GSR/SOD2/MPO/S100A9/GSTO1/TXNDC17	6	0.0379747	0.00044685	0.0198962
M_vs_S_Up	BP	GO:0014002	astrocyte development	LDLR/S100A8/S100A9/VIM	4	0.0253165	0.000476602	0.0208672
M_vs_S_Up	BP	GO:0006509	membrane protein ectodomain proteolysis	TIMP1/FURIN/ADAM9/NCSTN	4	0.0253165	0.000520824	0.0220678
M_vs_S_Up	BP	GO:1904407	positive regulation of nitric oxide metabolic process	AGT/SOD2/ASL/PTX3	4	0.0253165	0.000520824	0.0220678
M_vs_S_Up	BP	GO:0009064	glutamine family amino acid metabolic process	GLUD1/ASL/ARG1/FAH/GOT1	5	0.0316456	0.000562095	0.0234385
M_vs_S_Up	BP	GO:0006525	arginine metabolic process	ASL/ARG1/FAH	3	0.0189873	0.000615201	0.0252521
M_vs_S_Up	BP	GO:0097237	cellular response to toxic substance	GSR/SOD2/MPO/S100A9/GSTO1/TXNDC17	6	0.0379747	0.00066625	0.02654
M_vs_S_Up	BP	GO:0051149	positive regulation of muscle cell differentiation	SOD2/LAMB1/LAMC1/NID1/LAMA2	5	0.0316456	0.000666784	0.02654
M_vs_S_Up	BP	GO:0002888	positive regulation of myeloid leukocyte mediated immunity	ARG1/ITGAM/CD177	3	0.0189873	0.00071328	0.0272823
M_vs_S_Up	BP	GO:0046596	regulation of viral entry into host cell	P4HB/LGALS1/FURIN/PTX3	4	0.0253165	0.00072715	0.0272823
M_vs_S_Up	BP	GO:0006094	gluconeogenesis	GPI/ALDOC/GOT1/GPT/LEPR	5	0.0316456	0.000744261	0.0272823
M_vs_S_Up	BP	GO:0032496	response to lipopolysaccharide	SOD2/ARG1/S100A8/MPO/S100A9/CTSG/VIM/ADM/ADAM9/PYCARD	10	0.0632911	0.000744527	0.0272823
M_vs_S_Up	BP	GO:0051346	negative regulation of hydrolase activity	PAPLN/SERPINA3/TIMP1/CSTB/GPI/CTSB/PTX3/SERPINB1/SFN/LEPR	10	0.0632911	0.000744527	0.0272823
M_vs_S_Up	BP	GO:0019318	hexose metabolic process	ALDOA/GPI/ALDOC/AKR1B1/GOT1/GPT/LEPR/HK3	8	0.0506329	0.000747745	0.0272823
M_vs_S_Up	BP	GO:0010043	response to zinc ion	SOD2/ARG1/S100A8/LTA4H	4	0.0253165	0.0007866	0.0283068
M_vs_S_Up	BP	GO:0010042	response to manganese ion	SOD2/ARG1/ADAM9	3	0.0189873	0.00082078	0.0291377
M_vs_S_Up	BP	GO:0010466	negative regulation of peptidase activity	PAPLN/SERPINA3/TIMP1/CSTB/GPI/CTSB/SERPINB1/SFN	8	0.0506329	0.000934872	0.0324712
M_vs_S_Up	BP	GO:0002683	negative regulation of immune system process	FSTL3/ADA/LDLR/ARG1/CTSG/FURIN/EZR/PSMA1/SFTPD/TNFAIP6/IL1RL1/VSIG4	12	0.0759494	0.000939403	0.0324712
M_vs_S_Up	BP	GO:0002274	myeloid leukocyte activation	LDLR/CTSG/ITGAM/IL1RL1/ADAM9/CD177/PYCARD/VSIG4	8	0.0506329	0.00104159	0.0350256
M_vs_S_Up	BP	GO:0051043	regulation of membrane protein ectodomain proteolysis	TIMP1/FURIN/ADAM9	3	0.0189873	0.0010654	0.0350256
M_vs_S_Up	BP	GO:1903902	positive regulation of viral life cycle	P4HB/LGALS1/FURIN	3	0.0189873	0.0010654	0.0350256
M_vs_S_Up	BP	GO:0030324	lung development	ADA/ARG1/LTA4H/SFTPD/CHI3L1/PPP1CA/ADAMTSL2	7	0.0443038	0.00106663	0.0350256
M_vs_S_Up	BP	GO:0009636	response to toxic substance	GSR/SOD2/ARG1/MPO/S100A9/EPHX2/GSTO1/TXNDC17	8	0.0506329	0.00109848	0.0356261
M_vs_S_Up	BP	GO:0046686	response to cadmium ion	SOD2/ARG1/GPI/GSS	4	0.0253165	0.00113618	0.0363993
M_vs_S_Up	BP	GO:0030323	respiratory tube development	ADA/ARG1/LTA4H/SFTPD/CHI3L1/PPP1CA/ADAMTSL2	7	0.0443038	0.00120659	0.0376211
M_vs_S_Up	BP	GO:0001909	leukocyte mediated cytotoxicity	ARG1/ICAM1/CTSG/ITGAM/PVR/CYRIB	6	0.0379747	0.00120758	0.0376211
M_vs_S_Up	BP	GO:0052372	modulation by symbiont of entry into host	P4HB/LGALS1/FURIN/PTX3	4	0.0253165	0.00121728	0.0376211
M_vs_S_Up	BP	GO:0060047	heart contraction	ADA/AGT/DES/ADM/YWHAE/ACTC1/GSTO1/EXT2	8	0.0506329	0.00125165	0.0382335
M_vs_S_Up	BP	GO:0051259	protein complex oligomerization	ALDOA/SOD2/COL1A2/MAT2A/ME1/CRYZ/PYCARD/KCTD12	8	0.0506329	0.00128423	0.0387019
M_vs_S_Up	BP	GO:0001910	regulation of leukocyte mediated cytotoxicity	ARG1/ICAM1/ITGAM/PVR/CYRIB	5	0.0316456	0.00129645	0.0387019
M_vs_S_Up	BP	GO:0016485	protein processing	CLN5/CPD/P4HB/CTSG/FURIN/IL1R2/NCSTN/PYCARD	8	0.0506329	0.00135142	0.0394546
M_vs_S_Up	BP	GO:0051238	sequestering of metal ion	S100A8/S100A9/LMAN1	3	0.0189873	0.0013517	0.0394546
M_vs_S_Up	BP	GO:0006749	glutathione metabolic process	GSR/SOD2/GSS/GSTO1	4	0.0253165	0.00139148	0.0401695
M_vs_S_Up	BP	GO:0098754	detoxification	GSR/SOD2/MPO/S100A9/GSTO1/TXNDC17	6	0.0379747	0.00144762	0.0413359
M_vs_S_Up	BP	GO:0001836	release of cytochrome c from mitochondria	LMNA/SOD2/SFN/PYCARD	4	0.0253165	0.00148479	0.0419413
M_vs_S_Up	BP	GO:0033619	membrane protein proteolysis	TIMP1/FURIN/ADAM9/NCSTN	4	0.0253165	0.00158237	0.0437566
M_vs_S_Up	BP	GO:0051289	protein homotetramerization	ALDOA/SOD2/ME1/CRYZ	4	0.0253165	0.00158237	0.0437566
M_vs_S_Up	BP	GO:0019058	viral life cycle	LDLR/ICAM1/P4HB/CTSB/LGALS1/FURIN/PVR/PTX3/ILF3	9	0.056962	0.00167899	0.0448247
M_vs_S_Up	BP	GO:0042063	gliogenesis	LDLR/S100A8/S100A9/LAMB1/VIM/CDH2/LEPR/CSPG4/NCSTN	9	0.056962	0.00167899	0.0448247
M_vs_S_Up	BP	GO:0032703	negative regulation of interleukin-2 production	EZR/SFTPD/VSIG4	3	0.0189873	0.00168212	0.0448247
M_vs_S_Up	BP	GO:0003015	heart process	ADA/AGT/DES/ADM/YWHAE/ACTC1/GSTO1/EXT2	8	0.0506329	0.00168924	0.0448247
M_vs_S_Up	BP	GO:0045428	regulation of nitric oxide biosynthetic process	AGT/SOD2/ASL/PTX3	4	0.0253165	0.00190176	0.0499592
M_vs_S_Up	CC	GO:0005839	proteasome core complex	PSMA7/PSMB1/PSMA1/PSMA2/PSMA3/PSMA4/PSMB8/PSMB9/PSMA5/PSMB6/PSMB10/PSMB3/PSMA6/PSMB7	14	0.0886076	1.07132e-25	2.89256e-23
M_vs_S_Up	CC	GO:0060205	cytoplasmic vesicle lumen	ADA/SERPINA3/TIMP1/ALDOA/CSTB/VWF/ARG1/S100A8/MPO/S100A9/GPI/CTSG/ALDOC/GNS/PSMB1/PSMA2/PTX3/PSMA5/SERPINB1/S100A11/CHI3L1/HK3/PSMB7/CYRIB/PYCARD	25	0.158228	1.49206e-17	1.55395e-15
M_vs_S_Up	CC	GO:0031983	vesicle lumen	ADA/SERPINA3/TIMP1/ALDOA/CSTB/VWF/ARG1/S100A8/MPO/S100A9/GPI/CTSG/ALDOC/GNS/PSMB1/PSMA2/PTX3/PSMA5/SERPINB1/S100A11/CHI3L1/HK3/PSMB7/CYRIB/PYCARD	25	0.158228	1.72661e-17	1.55395e-15
M_vs_S_Up	CC	GO:0000502	proteasome complex	PSMA7/PSMB1/PSMA1/PSMA2/PSMA3/PSMA4/PSMB8/PSMB9/PSMA5/PSMB6/PSMB10/PSMB3/PSMA6/PSMB7	14	0.0886076	3.63546e-17	2.45393e-15
M_vs_S_Up	CC	GO:0034774	secretory granule lumen	SERPINA3/TIMP1/ALDOA/CSTB/VWF/ARG1/S100A8/MPO/S100A9/GPI/CTSG/ALDOC/GNS/PSMB1/PSMA2/PTX3/PSMA5/SERPINB1/S100A11/CHI3L1/HK3/PSMB7/CYRIB/PYCARD	24	0.151899	1.43406e-16	7.74391e-15
M_vs_S_Up	CC	GO:0062023	collagen-containing extracellular matrix	SERPINA3/AGT/TIMP1/CSTB/VWF/S100A8/ICAM1/S100A9/CTSB/LAMB1/COL1A2/CTSG/LGALS1/LAMC1/NID1/CDH2/LAMA2/TNC/CALR/SERPINB1/LMAN1/MFGE8/SPARCL1/LTBP2/CSPG4	25	0.158228	4.55197e-15	2.04839e-13
M_vs_S_Up	CC	GO:1905369	endopeptidase complex	PSMA7/PSMB1/PSMA1/PSMA2/PSMA3/PSMA4/PSMB8/PSMB9/PSMA5/PSMB6/PSMB10/PSMB3/PSMA6/PSMB7	14	0.0886076	1.53916e-14	5.93677e-13
M_vs_S_Up	CC	GO:0019774	proteasome core complex, beta-subunit complex	PSMB1/PSMB8/PSMB9/PSMB6/PSMB10/PSMB3/PSMB7	7	0.0443038	6.4003e-13	2.1601e-11
M_vs_S_Up	CC	GO:1905368	peptidase complex	PSMA7/PSMB1/PSMA1/PSMA2/PSMA3/PSMA4/PSMB8/PSMB9/PSMA5/PSMB6/PSMB10/PSMB3/PSMA6/PSMB7	14	0.0886076	1.637e-12	4.911e-11
M_vs_S_Up	CC	GO:1904813	ficolin-1-rich granule lumen	ALDOA/CSTB/GPI/CTSB/LTA4H/ALDOC/GNS/PSMB1/PSMA2/PSMA5/HK3/TNFAIP6/PSMB7	13	0.0822785	2.46349e-11	6.65143e-10
M_vs_S_Up	CC	GO:0005788	endoplasmic reticulum lumen	FSTL3/TIMP1/DBI/P4HB/LAMB1/COL1A2/LGALS1/LAMC1/CDH2/TNC/CALR/MTTP/NUCB1/MFGE8/FSTL1/SPARCL1/SHISA5/GOLM1	18	0.113924	8.14187e-11	1.99846e-09
M_vs_S_Up	CC	GO:0101002	ficolin-1-rich granule	ALDOA/CSTB/GPI/CTSB/LTA4H/ALDOC/GNS/PSMB1/PSMA2/PSMA5/HK3/TNFAIP6/PSMB7	13	0.0822785	3.64774e-09	8.20741e-08
M_vs_S_Up	CC	GO:0005925	focal adhesion	ICAM1/RPLP2/P4HB/VIM/LCP1/PVR/EZR/CDH2/TNC/CALR/YWHAE/ACTC1/IL1RL1/AHNAK/ADAM9/CSPG4/NCSTN	17	0.107595	6.04424e-08	1.25534e-06
M_vs_S_Up	CC	GO:0030055	cell-substrate junction	ICAM1/RPLP2/P4HB/VIM/LCP1/PVR/EZR/CDH2/TNC/CALR/YWHAE/ACTC1/IL1RL1/AHNAK/ADAM9/CSPG4/NCSTN	17	0.107595	8.46316e-08	1.63218e-06
M_vs_S_Up	CC	GO:0098637	protein complex involved in cell-matrix adhesion	LAMB1/LAMC1/NID1/LAMA2/TNC	5	0.0316456	1.86635e-07	3.35943e-06
M_vs_S_Up	CC	GO:0098636	protein complex involved in cell adhesion	LAMB1/LGALS1/LAMC1/ITGAM/NID1/LAMA2/TNC	7	0.0443038	3.75331e-07	6.33372e-06
M_vs_S_Up	CC	GO:1904724	tertiary granule lumen	ALDOA/CSTB/LTA4H/ALDOC/PTX3/TNFAIP6	6	0.0379747	5.34513e-06	8.48932e-05
M_vs_S_Up	CC	GO:0005775	vacuolar lumen	CLN5/SERPINA3/ARG1/MPO/CTSB/CTSG/GNS/CSPG4/PYCARD	9	0.056962	1.36301e-05	0.000204451
M_vs_S_Up	CC	GO:0070820	tertiary granule	ALDOA/CSTB/LTA4H/ALDOC/ITGAM/PTX3/TNFAIP6/CD177	8	0.0506329	5.79661e-05	0.000823728
M_vs_S_Up	CC	GO:0005604	basement membrane	TIMP1/LAMB1/LAMC1/NID1/LAMA2/TNC	6	0.0379747	6.17903e-05	0.00083417
M_vs_S_Up	CC	GO:0035578	azurophil granule lumen	SERPINA3/ARG1/MPO/CTSG/GNS/PYCARD	6	0.0379747	9.67222e-05	0.00124357
M_vs_S_Up	CC	GO:0031093	platelet alpha granule lumen	SERPINA3/TIMP1/ALDOA/VWF/CYRIB	5	0.0316456	0.000210254	0.00258039
M_vs_S_Up	CC	GO:0005766	primary lysosome	SERPINA3/ARG1/MPO/CTSG/GNS/NCSTN/PYCARD	7	0.0443038	0.00027241	0.00306461
M_vs_S_Up	CC	GO:0042582	azurophil granule	SERPINA3/ARG1/MPO/CTSG/GNS/NCSTN/PYCARD	7	0.0443038	0.00027241	0.00306461
M_vs_S_Up	CC	GO:0031252	cell leading edge	P4HB/VIM/RNH1/LCP1/EZR/CDH2/S100A11/CAPG/ACTC1/CSPG4/CD177	11	0.0696203	0.000664339	0.00717487
M_vs_S_Up	CC	GO:0009897	external side of plasma membrane	GSR/ADA/LDLR/P4HB/CTSB/ITGAM/CALR/LEPR/IL1RL1/MFGE8/ADAM9	11	0.0696203	0.000717843	0.00745453
M_vs_S_Up	CC	GO:0071682	endocytic vesicle lumen	MPO/SAA1/CALR	3	0.0189873	0.000818359	0.00818359
M_vs_S_Up	CC	GO:0031091	platelet alpha granule	SERPINA3/TIMP1/ALDOA/VWF/CYRIB	5	0.0316456	0.0008666	0.0083565
M_vs_S_Up	CC	GO:0000932	P-body	PSMA2/PSMA4/PSMA6/LSM3/DCPS	5	0.0316456	0.00120952	0.0112611
M_vs_S_Up	CC	GO:0030027	lamellipodium	P4HB/RNH1/CDH2/CAPG/ACTC1/CSPG4/CD177	7	0.0443038	0.00131077	0.0117969
M_vs_S_Up	CC	GO:0005844	polysome	VIM/PSMA1/CALR/PSMA6	4	0.0253165	0.00213237	0.0178608
M_vs_S_Up	CC	GO:0042470	melanosome	P4HB/CTSB/CAPG/YWHAE/NCSTN	5	0.0316456	0.00218298	0.0178608
M_vs_S_Up	CC	GO:0048770	pigment granule	P4HB/CTSB/CAPG/YWHAE/NCSTN	5	0.0316456	0.00218298	0.0178608
M_vs_S_Up	CC	GO:0030016	myofibril	ALDOA/DES/LMAN1/PSMA6/ACTC1/AHNAK/CFL2	7	0.0443038	0.00293595	0.0233149
M_vs_S_Up	CC	GO:0043292	contractile fiber	ALDOA/DES/LMAN1/PSMA6/ACTC1/AHNAK/CFL2	7	0.0443038	0.00369991	0.0285421
M_vs_S_Up	CC	GO:0032994	protein-lipid complex	LDLR/DBI/SAA1	3	0.0189873	0.00384173	0.028813
M_vs_S_Up	CC	GO:0036464	cytoplasmic ribonucleoprotein granule	CTSG/PSMA2/PSMA4/SERPINB1/PSMA6/LSM3/DCPS	7	0.0443038	0.00460659	0.0336157
M_vs_S_Up	CC	GO:0044194	cytolytic granule	CALR/SERPINB1	2	0.0126582	0.00479025	0.034036
M_vs_S_Up	CC	GO:0042383	sarcolemma	DES/CDH2/LAMA2/AHNAK/NCSTN	5	0.0316456	0.00501944	0.03475
M_vs_S_Up	CC	GO:0072562	blood microparticle	SERPINA3/AGT/HSPA2/ACTC1/DNPEP	5	0.0316456	0.00637257	0.0430149
M_vs_S_Up	CC	GO:0035770	ribonucleoprotein granule	CTSG/PSMA2/PSMA4/SERPINB1/PSMA6/LSM3/DCPS	7	0.0443038	0.00664934	0.0437884
M_vs_S_Up	MF	GO:0005201	extracellular matrix structural constituent	VWF/LAMB1/COL1A2/LAMC1/NID1/LAMA2/TNC/CHI3L1/MFGE8/LTBP2/MUC6	11	0.0691824	2.28214e-07	6.82692e-05
M_vs_S_Up	MF	GO:0070003	threonine-type peptidase activity	PSMB8/PSMB9/PSMB6/PSMB10/PSMB7	5	0.0314465	4.80982e-07	6.82692e-05
M_vs_S_Up	MF	GO:0030246	carbohydrate binding	CLN5/ALDOA/GPI/LGALS1/PTX3/CALR/SFTPD/CHI3L1/TALDO1/LMAN1/HK3/UGP2/NPTX2	13	0.081761	7.58233e-07	6.82692e-05
M_vs_S_Up	MF	GO:0001846	opsonin binding	CRP/ITGAM/PTX3/CALR/VSIG4	5	0.0314465	8.30021e-07	6.82692e-05
M_vs_S_Up	MF	GO:0001848	complement binding	CRP/ITGAM/PTX3/CALR/VSIG4	5	0.0314465	2.59093e-06	0.000170483
M_vs_S_Up	MF	GO:0002020	protease binding	TIMP1/LDLR/CSTB/VWF/COL1A2/CTSG/FURIN/CD177/PYCARD	9	0.0566038	3.21591e-06	0.000176339
M_vs_S_Up	MF	GO:0048029	monosaccharide binding	CLN5/ALDOA/GPI/TALDO1/LMAN1/HK3/UGP2	7	0.0440252	3.86432e-06	0.000181623
M_vs_S_Up	MF	GO:0005178	integrin binding	VWF/ICAM1/P4HB/ITGAM/LCP1/CALR/MFGE8/ADAM9/CD177	9	0.0566038	6.72753e-06	0.000247684
M_vs_S_Up	MF	GO:0045296	cadherin binding	PLIN3/ALDOA/EZR/CDH2/PSMB6/SFN/S100A11/CAPG/TMPO/PPP1CA/YWHAE/AHNAK/EPS15L1	13	0.081761	6.77556e-06	0.000247684
M_vs_S_Up	MF	GO:0016209	antioxidant activity	GSR/SOD2/MPO/S100A9/GSTO1/TXNDC17	6	0.0377358	7.7882e-05	0.00256232
M_vs_S_Up	MF	GO:0004175	endopeptidase activity	CTSB/CTSG/FURIN/PSMB8/PSMB9/PSMB6/PSMB10/THOP1/PSMA6/ADAM9/NCSTN/PSMB7/MMP19	13	0.081761	9.21978e-05	0.00275755
M_vs_S_Up	MF	GO:0016667	oxidoreductase activity, acting on a sulfur group of donors	GSR/P4HB/DLD/GSTO1/TXNDC17	5	0.0314465	0.000102468	0.00280933
M_vs_S_Up	MF	GO:0016668	oxidoreductase activity, acting on a sulfur group of donors, NAD(P) as acceptor	GSR/DLD/TXNDC17	3	0.0188679	0.000132206	0.00334582
M_vs_S_Up	MF	GO:0005539	glycosaminoglycan binding	MPO/CTSG/FURIN/SAA1/GNS/TNFAIP6/FSTL1/LTBP2/LYVE1	9	0.0566038	0.000193117	0.00453825
M_vs_S_Up	MF	GO:0044548	S100 protein binding	EZR/S100A11/AHNAK	3	0.0188679	0.000215972	0.00473699
M_vs_S_Up	MF	GO:0008238	exopeptidase activity	CPD/LTA4H/NPEPPS/DNPEP/SCRN2/RNPEP	6	0.0377358	0.000259859	0.0051555
M_vs_S_Up	MF	GO:0005518	collagen binding	VWF/CTSB/NID1/ADAM9/SPARCL1	5	0.0314465	0.000266394	0.0051555
M_vs_S_Up	MF	GO:0008237	metallopeptidase activity	CPD/LTA4H/THOP1/NPEPPS/ADAM9/MMP19/DNPEP/RNPEP	8	0.0503145	0.000323464	0.0059122
M_vs_S_Up	MF	GO:0015036	disulfide oxidoreductase activity	GSR/P4HB/GSTO1/TXNDC17	4	0.0251572	0.000351129	0.00608007
M_vs_S_Up	MF	GO:0004177	aminopeptidase activity	LTA4H/NPEPPS/DNPEP/RNPEP	4	0.0251572	0.000387532	0.0063749
M_vs_S_Up	MF	GO:0036041	long-chain fatty acid binding	S100A8/FABP3/S100A9	3	0.0188679	0.000556946	0.00853055
M_vs_S_Up	MF	GO:1901681	sulfur compound binding	MPO/DBI/CTSG/FURIN/SAA1/GNS/TKT/FSTL1/LTBP2	9	0.0566038	0.000570432	0.00853055
M_vs_S_Up	MF	GO:0004866	endopeptidase inhibitor activity	PAPLN/SERPINA3/TIMP1/CSTB/FURIN/SERPINB1/LCN1	7	0.0440252	0.000782158	0.0111883
M_vs_S_Up	MF	GO:0061134	peptidase regulator activity	PAPLN/SERPINA3/TIMP1/CSTB/FURIN/SERPINB1/LCN1/PYCARD	8	0.0503145	0.000897601	0.0123046
M_vs_S_Up	MF	GO:0016830	carbon-carbon lyase activity	ALDOA/ALDOC/GOT1/ME1	4	0.0251572	0.000984327	0.0124858
M_vs_S_Up	MF	GO:0030414	peptidase inhibitor activity	PAPLN/SERPINA3/TIMP1/CSTB/FURIN/SERPINB1/LCN1	7	0.0440252	0.000986717	0.0124858
M_vs_S_Up	MF	GO:0004857	enzyme inhibitor activity	PAPLN/SERPINA3/TIMP1/CSTB/FURIN/RNH1/WARS1/SERPINB1/LCN1/CABIN1	10	0.0628931	0.00116653	0.0142144
M_vs_S_Up	MF	GO:0061135	endopeptidase regulator activity	PAPLN/SERPINA3/TIMP1/CSTB/FURIN/SERPINB1/LCN1	7	0.0440252	0.00123125	0.0144672
M_vs_S_Up	MF	GO:0050840	extracellular matrix binding	LGALS1/NID1/ADAM9/SPARCL1	4	0.0251572	0.00130789	0.0148378
M_vs_S_Up	MF	GO:0070006	metalloaminopeptidase activity	LTA4H/NPEPPS/RNPEP	3	0.0188679	0.00142948	0.0156767
M_vs_S_Up	MF	GO:0043236	laminin binding	LGALS1/NID1/ADAM9	3	0.0188679	0.00177848	0.0188749
M_vs_S_Up	MF	GO:0008235	metalloexopeptidase activity	CPD/LTA4H/NPEPPS/RNPEP	4	0.0251572	0.00286337	0.0292553
M_vs_S_Up	MF	GO:0015035	protein-disulfide reductase activity	GSR/P4HB/TXNDC17	3	0.0188679	0.0031277	0.0292553
M_vs_S_Up	MF	GO:0016832	aldehyde-lyase activity	ALDOA/ALDOC	2	0.0125786	0.00320119	0.0292553
M_vs_S_Up	MF	GO:0047134	protein-disulfide reductase (NAD(P)) activity	GSR/TXNDC17	2	0.0125786	0.00320119	0.0292553
M_vs_S_Up	MF	GO:0050786	RAGE receptor binding	S100A8/S100A9	2	0.0125786	0.00320119	0.0292553
M_vs_S_Up	MF	GO:0008201	heparin binding	MPO/CTSG/FURIN/SAA1/FSTL1/LTBP2	6	0.0377358	0.00345566	0.0307274
M_vs_S_Up	MF	GO:0043394	proteoglycan binding	CTSB/NID1/TNC	3	0.0188679	0.0036851	0.0319052
M_vs_S_Up	MF	GO:0001851	complement component C3b binding	ITGAM/VSIG4	2	0.0125786	0.00389039	0.0319984
M_vs_S_Up	MF	GO:0005536	glucose binding	HK3/UGP2	2	0.0125786	0.00389039	0.0319984
M_vs_S_Up	MF	GO:0097493	structural molecule activity conferring elasticity	LAMC1/AHNAK	2	0.0125786	0.00464202	0.0372494
M_vs_S_Up	MF	GO:0035325	Toll-like receptor binding	S100A8/S100A9	2	0.0125786	0.00545497	0.0427306
M_vs_S_Up	KEGG	hsa03050	Proteasome	PSMA7/PSMB1/PSMA1/PSMA2/PSMA3/PSMA4/PSMB8/PSMB9/PSMA5/PSMB6/PSMB10/PSMB3/PSMA6/PSMB7	14	0.127273	1.56818e-16	2.94818e-14
M_vs_S_Up	KEGG	hsa01230	Biosynthesis of amino acids	ALDOA/ASL/ARG1/ALDOC/GOT1/GPT/TKT/MAT2A/TALDO1/ACY1	10	0.0909091	2.47706e-08	2.32844e-06
M_vs_S_Up	KEGG	hsa01200	Carbon metabolism	GLUD1/ALDOA/GPI/DLD/ALDOC/GOT1/GPT/TKT/TALDO1/ME1/HK3	11	0.1	1.75917e-07	1.10241e-05
M_vs_S_Up	KEGG	hsa00220	Arginine biosynthesis	GLUD1/ASL/ARG1/GOT1/GPT/ACY1	6	0.0545455	2.74699e-07	1.29108e-05
M_vs_S_Up	KEGG	hsa05017	Spinocerebellar ataxia	PSMA7/PSMB1/PSMA1/PSMA2/PSMA3/PSMA4/PSMA5/PSMB6/PSMB3/PSMA6/PSMB7	11	0.1	1.56549e-06	5.88625e-05
M_vs_S_Up	KEGG	hsa00030	Pentose phosphate pathway	ALDOA/GPI/ALDOC/TKT/TALDO1	5	0.0454545	3.57113e-05	0.0010648
M_vs_S_Up	KEGG	hsa05146	Amoebiasis	ARG1/LAMB1/COL1A2/CTSG/LAMC1/ITGAM/LAMA2/IL1R2	8	0.0727273	3.96467e-05	0.0010648
M_vs_S_Up	KEGG	hsa05012	Parkinson disease	PSMA7/ATF6/PSMB1/PSMA1/PSMA2/PSMA3/PSMA4/PSMA5/PSMB6/PSMB3/PSMA6/PSMB7	12	0.109091	0.000130541	0.00306771
M_vs_S_Up	KEGG	hsa05020	Prion disease	PSMA7/LAMC1/PSMB1/PSMA1/PSMA2/PSMA3/PSMA4/PSMA5/PSMB6/PSMB3/PSMA6/PSMB7	12	0.109091	0.000165902	0.00346552
M_vs_S_Up	KEGG	hsa05016	Huntington disease	PSMA7/SOD2/PSMB1/PSMA1/PSMA2/PSMA3/PSMA4/PSMA5/PSMB6/PSMB3/PSMA6/PSMB7	12	0.109091	0.000464474	0.00873211
M_vs_S_Up	KEGG	hsa01210	2-Oxocarboxylic acid metabolism	DLD/GOT1/GPT/ACY1	4	0.0363636	0.000702704	0.0117609
M_vs_S_Up	KEGG	hsa00051	Fructose and mannose metabolism	ALDOA/ALDOC/AKR1B1/HK3	4	0.0363636	0.000788828	0.0117609
M_vs_S_Up	KEGG	hsa04512	ECM-receptor interaction	VWF/LAMB1/COL1A2/LAMC1/LAMA2/TNC	6	0.0545455	0.000813253	0.0117609
M_vs_S_Up	KEGG	hsa05010	Alzheimer disease	PSMA7/ATF6/PSMB1/PSMA1/PSMA2/PSMA3/PSMA4/PSMA5/PSMB6/PSMB3/PSMA6/NCSTN/PSMB7	13	0.118182	0.00108736	0.0136824
M_vs_S_Up	KEGG	hsa00250	Alanine, aspartate and glutamate metabolism	GLUD1/ASL/GOT1/GPT	4	0.0363636	0.00109168	0.0136824
M_vs_S_Up	KEGG	hsa00010	Glycolysis / Gluconeogenesis	ALDOA/GPI/DLD/ALDOC/HK3	5	0.0454545	0.00142322	0.0167228
M_vs_S_Up	KEGG	hsa05014	Amyotrophic lateral sclerosis	PSMA7/ATF6/PSMB1/PSMA1/PSMA2/PSMA3/PSMA4/PSMA5/PSMB6/PSMB3/PSMA6/PSMB7	12	0.109091	0.00214371	0.0237069
M_vs_S_Up	KEGG	hsa04614	Renin-angiotensin system	AGT/CTSG/THOP1	3	0.0272727	0.00276782	0.0289083
M_vs_S_Up	KEGG	hsa00520	Amino sugar and nucleotide sugar metabolism	GPI/GNPDA1/HK3/UGP2	4	0.0363636	0.00336371	0.033283
M_vs_S_Up	KEGG	hsa00270	Cysteine and methionine metabolism	GOT1/MAT2A/GSS/BHMT2	4	0.0363636	0.0038798	0.0364701
M_vs_S_Up	Reactome	R-HSA-9759194	Nuclear events mediated by NFE2L2	PSMA7/GSR/PSMB1/PSMA1/PSMA2/PSMA3/PSMA4/PSMB8/PSMB9/PSMA5/PSMB6/TKT/TALDO1/PSMB10/ME1/PSMB3/PSMA6/PSMB7	18	0.131387	2.58075e-18	1.47877e-15
M_vs_S_Up	Reactome	R-HSA-1236978	Cross-presentation of soluble exogenous antigens (endosomes)	PSMA7/PSMB1/PSMA1/PSMA2/PSMA3/PSMA4/PSMB8/PSMB9/PSMA5/PSMB6/PSMB10/PSMB3/PSMA6/PSMB7	14	0.10219	5.41635e-16	6.05915e-14
M_vs_S_Up	Reactome	R-HSA-1236974	ER-Phagosome pathway	PSMA7/S100A8/S100A9/PSMB1/PSMA1/PSMA2/PSMA3/PSMA4/CALR/PSMB8/PSMB9/PSMA5/PSMB6/PSMB10/PSMB3/PSMA6/PSMB7	17	0.124088	7.02072e-16	6.05915e-14
M_vs_S_Up	Reactome	R-HSA-211733	Regulation of activated PAK-2p34 by proteasome mediated degradation	PSMA7/PSMB1/PSMA1/PSMA2/PSMA3/PSMA4/PSMB8/PSMB9/PSMA5/PSMB6/PSMB10/PSMB3/PSMA6/PSMB7	14	0.10219	7.44367e-16	6.05915e-14
M_vs_S_Up	Reactome	R-HSA-9755511	KEAP1-NFE2L2 pathway	PSMA7/GSR/PSMB1/PSMA1/PSMA2/PSMA3/PSMA4/PSMB8/PSMB9/PSMA5/PSMB6/TKT/TALDO1/PSMB10/ME1/PSMB3/PSMA6/PSMB7	18	0.131387	8.12947e-16	6.05915e-14
M_vs_S_Up	Reactome	R-HSA-350562	Regulation of ornithine decarboxylase (ODC)	PSMA7/PSMB1/PSMA1/PSMA2/PSMA3/PSMA4/PSMB8/PSMB9/PSMA5/PSMB6/PSMB10/PSMB3/PSMA6/PSMB7	14	0.10219	1.01524e-15	6.05915e-14
M_vs_S_Up	Reactome	R-HSA-180534	Vpu mediated degradation of CD4	PSMA7/PSMB1/PSMA1/PSMA2/PSMA3/PSMA4/PSMB8/PSMB9/PSMA5/PSMB6/PSMB10/PSMB3/PSMA6/PSMB7	14	0.10219	1.37468e-15	6.05915e-14
M_vs_S_Up	Reactome	R-HSA-349425	Autodegradation of the E3 ubiquitin ligase COP1	PSMA7/PSMB1/PSMA1/PSMA2/PSMA3/PSMA4/PSMB8/PSMB9/PSMA5/PSMB6/PSMB10/PSMB3/PSMA6/PSMB7	14	0.10219	1.37468e-15	6.05915e-14
M_vs_S_Up	Reactome	R-HSA-69601	Ubiquitin Mediated Degradation of Phosphorylated Cdc25A	PSMA7/PSMB1/PSMA1/PSMA2/PSMA3/PSMA4/PSMB8/PSMB9/PSMA5/PSMB6/PSMB10/PSMB3/PSMA6/PSMB7	14	0.10219	1.37468e-15	6.05915e-14
M_vs_S_Up	Reactome	R-HSA-69610	p53-Independent DNA Damage Response	PSMA7/PSMB1/PSMA1/PSMA2/PSMA3/PSMA4/PSMB8/PSMB9/PSMA5/PSMB6/PSMB10/PSMB3/PSMA6/PSMB7	14	0.10219	1.37468e-15	6.05915e-14
M_vs_S_Up	Reactome	R-HSA-69613	p53-Independent G1/S DNA damage checkpoint	PSMA7/PSMB1/PSMA1/PSMA2/PSMA3/PSMA4/PSMB8/PSMB9/PSMA5/PSMB6/PSMB10/PSMB3/PSMA6/PSMB7	14	0.10219	1.37468e-15	6.05915e-14
M_vs_S_Up	Reactome	R-HSA-75815	Ubiquitin-dependent degradation of Cyclin D	PSMA7/PSMB1/PSMA1/PSMA2/PSMA3/PSMA4/PSMB8/PSMB9/PSMA5/PSMB6/PSMB10/PSMB3/PSMA6/PSMB7	14	0.10219	1.37468e-15	6.05915e-14
M_vs_S_Up	Reactome	R-HSA-9762114	GSK3B and BTRC:CUL1-mediated-degradation of NFE2L2	PSMA7/PSMB1/PSMA1/PSMA2/PSMA3/PSMA4/PSMB8/PSMB9/PSMA5/PSMB6/PSMB10/PSMB3/PSMA6/PSMB7	14	0.10219	1.37468e-15	6.05915e-14
M_vs_S_Up	Reactome	R-HSA-5358346	Hedgehog ligand biogenesis	PSMA7/P4HB/PSMB1/PSMA1/PSMA2/PSMA3/PSMA4/PSMB8/PSMB9/PSMA5/PSMB6/PSMB10/PSMB3/PSMA6/PSMB7	15	0.109489	1.5989e-15	6.54406e-14
M_vs_S_Up	Reactome	R-HSA-169911	Regulation of Apoptosis	PSMA7/PSMB1/PSMA1/PSMA2/PSMA3/PSMA4/PSMB8/PSMB9/PSMA5/PSMB6/PSMB10/PSMB3/PSMA6/PSMB7	14	0.10219	1.84852e-15	7.06135e-14
M_vs_S_Up	Reactome	R-HSA-180585	Vif-mediated degradation of APOBEC3G	PSMA7/PSMB1/PSMA1/PSMA2/PSMA3/PSMA4/PSMB8/PSMB9/PSMA5/PSMB6/PSMB10/PSMB3/PSMA6/PSMB7	14	0.10219	2.46928e-15	7.86055e-14
M_vs_S_Up	Reactome	R-HSA-8854050	FBXL7 down-regulates AURKA during mitotic entry and in early mitosis	PSMA7/PSMB1/PSMA1/PSMA2/PSMA3/PSMA4/PSMB8/PSMB9/PSMA5/PSMB6/PSMB10/PSMB3/PSMA6/PSMB7	14	0.10219	2.46928e-15	7.86055e-14
M_vs_S_Up	Reactome	R-HSA-9604323	Negative regulation of NOTCH4 signaling	PSMA7/PSMB1/PSMA1/PSMA2/PSMA3/PSMA4/PSMB8/PSMB9/PSMA5/PSMB6/PSMB10/PSMB3/PSMA6/PSMB7	14	0.10219	2.46928e-15	7.86055e-14
M_vs_S_Up	Reactome	R-HSA-174113	SCF-beta-TrCP mediated degradation of Emi1	PSMA7/PSMB1/PSMA1/PSMA2/PSMA3/PSMA4/PSMB8/PSMB9/PSMA5/PSMB6/PSMB10/PSMB3/PSMA6/PSMB7	14	0.10219	3.27764e-15	8.94329e-14
M_vs_S_Up	Reactome	R-HSA-4641257	Degradation of AXIN	PSMA7/PSMB1/PSMA1/PSMA2/PSMA3/PSMA4/PSMB8/PSMB9/PSMA5/PSMB6/PSMB10/PSMB3/PSMA6/PSMB7	14	0.10219	3.27764e-15	8.94329e-14
M_vs_S_Up	Reactome	R-HSA-8941858	Regulation of RUNX3 expression and activity	PSMA7/PSMB1/PSMA1/PSMA2/PSMA3/PSMA4/PSMB8/PSMB9/PSMA5/PSMB6/PSMB10/PSMB3/PSMA6/PSMB7	14	0.10219	3.27764e-15	8.94329e-14
M_vs_S_Up	Reactome	R-HSA-450408	AUF1 (hnRNP D0) binds and destabilizes mRNA	PSMA7/PSMB1/PSMA1/PSMA2/PSMA3/PSMA4/PSMB8/PSMB9/PSMA5/PSMB6/PSMB10/PSMB3/PSMA6/PSMB7	14	0.10219	4.32427e-15	1.07731e-13
M_vs_S_Up	Reactome	R-HSA-5362768	Hh mutants are degraded by ERAD	PSMA7/PSMB1/PSMA1/PSMA2/PSMA3/PSMA4/PSMB8/PSMB9/PSMA5/PSMB6/PSMB10/PSMB3/PSMA6/PSMB7	14	0.10219	4.32427e-15	1.07731e-13
M_vs_S_Up	Reactome	R-HSA-4641258	Degradation of DVL	PSMA7/PSMB1/PSMA1/PSMA2/PSMA3/PSMA4/PSMB8/PSMB9/PSMA5/PSMB6/PSMB10/PSMB3/PSMA6/PSMB7	14	0.10219	5.67193e-15	1.30001e-13
M_vs_S_Up	Reactome	R-HSA-69541	Stabilization of p53	PSMA7/PSMB1/PSMA1/PSMA2/PSMA3/PSMA4/PSMB8/PSMB9/PSMA5/PSMB6/PSMB10/PSMB3/PSMA6/PSMB7	14	0.10219	5.67193e-15	1.30001e-13
M_vs_S_Up	Reactome	R-HSA-351202	Metabolism of polyamines	PSMA7/PSMB1/PSMA1/PSMA2/PSMA3/PSMA4/PSMB8/PSMB9/PSMA5/PSMB6/PSMB10/PSMB3/PSMA6/PSMB7	14	0.10219	9.59774e-15	1.96411e-13
M_vs_S_Up	Reactome	R-HSA-5387390	Hh mutants abrogate ligand secretion	PSMA7/PSMB1/PSMA1/PSMA2/PSMA3/PSMA4/PSMB8/PSMB9/PSMA5/PSMB6/PSMB10/PSMB3/PSMA6/PSMB7	14	0.10219	9.59774e-15	1.96411e-13
M_vs_S_Up	Reactome	R-HSA-5676590	NIK-->noncanonical NF-kB signaling	PSMA7/PSMB1/PSMA1/PSMA2/PSMA3/PSMA4/PSMB8/PSMB9/PSMA5/PSMB6/PSMB10/PSMB3/PSMA6/PSMB7	14	0.10219	9.59774e-15	1.96411e-13
M_vs_S_Up	Reactome	R-HSA-1236975	Antigen processing-Cross presentation	PSMA7/S100A8/S100A9/PSMB1/PSMA1/PSMA2/PSMA3/PSMA4/CALR/PSMB8/PSMB9/PSMA5/PSMB6/PSMB10/PSMB3/PSMA6/PSMB7	17	0.124088	1.05271e-14	2.08001e-13
M_vs_S_Up	Reactome	R-HSA-187577	SCF(Skp2)-mediated degradation of p27/p21	PSMA7/PSMB1/PSMA1/PSMA2/PSMA3/PSMA4/PSMB8/PSMB9/PSMA5/PSMB6/PSMB10/PSMB3/PSMA6/PSMB7	14	0.10219	1.23872e-14	2.08761e-13
M_vs_S_Up	Reactome	R-HSA-5607761	Dectin-1 mediated noncanonical NF-kB signaling	PSMA7/PSMB1/PSMA1/PSMA2/PSMA3/PSMA4/PSMB8/PSMB9/PSMA5/PSMB6/PSMB10/PSMB3/PSMA6/PSMB7	14	0.10219	1.23872e-14	2.08761e-13
M_vs_S_Up	Reactome	R-HSA-5610780	Degradation of GLI1 by the proteasome	PSMA7/PSMB1/PSMA1/PSMA2/PSMA3/PSMA4/PSMB8/PSMB9/PSMA5/PSMB6/PSMB10/PSMB3/PSMA6/PSMB7	14	0.10219	1.23872e-14	2.08761e-13
M_vs_S_Up	Reactome	R-HSA-5610783	Degradation of GLI2 by the proteasome	PSMA7/PSMB1/PSMA1/PSMA2/PSMA3/PSMA4/PSMB8/PSMB9/PSMA5/PSMB6/PSMB10/PSMB3/PSMA6/PSMB7	14	0.10219	1.23872e-14	2.08761e-13
M_vs_S_Up	Reactome	R-HSA-5610785	GLI3 is processed to GLI3R by the proteasome	PSMA7/PSMB1/PSMA1/PSMA2/PSMA3/PSMA4/PSMB8/PSMB9/PSMA5/PSMB6/PSMB10/PSMB3/PSMA6/PSMB7	14	0.10219	1.23872e-14	2.08761e-13
M_vs_S_Up	Reactome	R-HSA-5678895	Defective CFTR causes cystic fibrosis	PSMA7/PSMB1/PSMA1/PSMA2/PSMA3/PSMA4/PSMB8/PSMB9/PSMA5/PSMB6/PSMB10/PSMB3/PSMA6/PSMB7	14	0.10219	1.5908e-14	2.60437e-13
M_vs_S_Up	Reactome	R-HSA-174084	Autodegradation of Cdh1 by Cdh1:APC/C	PSMA7/PSMB1/PSMA1/PSMA2/PSMA3/PSMA4/PSMB8/PSMB9/PSMA5/PSMB6/PSMB10/PSMB3/PSMA6/PSMB7	14	0.10219	3.27608e-14	5.0735e-13
M_vs_S_Up	Reactome	R-HSA-4608870	Asymmetric localization of PCP proteins	PSMA7/PSMB1/PSMA1/PSMA2/PSMA3/PSMA4/PSMB8/PSMB9/PSMA5/PSMB6/PSMB10/PSMB3/PSMA6/PSMB7	14	0.10219	3.27608e-14	5.0735e-13
M_vs_S_Up	Reactome	R-HSA-1234176	Oxygen-dependent proline hydroxylation of Hypoxia-inducible Factor Alpha	PSMA7/PSMB1/PSMA1/PSMA2/PSMA3/PSMA4/PSMB8/PSMB9/PSMA5/PSMB6/PSMB10/PSMB3/PSMA6/PSMB7	14	0.10219	5.18871e-14	7.43282e-13
M_vs_S_Up	Reactome	R-HSA-69563	p53-Dependent G1 DNA Damage Response	PSMA7/PSMB1/PSMA1/PSMA2/PSMA3/PSMA4/PSMB8/PSMB9/PSMA5/PSMB6/PSMB10/PSMB3/PSMA6/PSMB7	14	0.10219	5.18871e-14	7.43282e-13
M_vs_S_Up	Reactome	R-HSA-69580	p53-Dependent G1/S DNA damage checkpoint	PSMA7/PSMB1/PSMA1/PSMA2/PSMA3/PSMA4/PSMB8/PSMB9/PSMA5/PSMB6/PSMB10/PSMB3/PSMA6/PSMB7	14	0.10219	5.18871e-14	7.43282e-13
M_vs_S_Up	Reactome	R-HSA-9013694	Signaling by NOTCH4	PSMA7/PSMB1/PSMA1/PSMA2/PSMA3/PSMA4/PSMB8/PSMB9/PSMA5/PSMB6/PSMB10/PSMB3/PSMA6/NCSTN/PSMB7	15	0.109489	6.42472e-14	8.8547e-13
M_vs_S_Up	Reactome	R-HSA-1169091	Activation of NF-kappaB in B cells	PSMA7/PSMB1/PSMA1/PSMA2/PSMA3/PSMA4/PSMB8/PSMB9/PSMA5/PSMB6/PSMB10/PSMB3/PSMA6/PSMB7	14	0.10219	6.49036e-14	8.8547e-13
M_vs_S_Up	Reactome	R-HSA-174154	APC/C:Cdc20 mediated degradation of Securin	PSMA7/PSMB1/PSMA1/PSMA2/PSMA3/PSMA4/PSMB8/PSMB9/PSMA5/PSMB6/PSMB10/PSMB3/PSMA6/PSMB7	14	0.10219	8.08712e-14	1.02976e-12
M_vs_S_Up	Reactome	R-HSA-5658442	Regulation of RAS by GAPs	PSMA7/PSMB1/PSMA1/PSMA2/PSMA3/PSMA4/PSMB8/PSMB9/PSMA5/PSMB6/PSMB10/PSMB3/PSMA6/PSMB7	14	0.10219	8.08712e-14	1.02976e-12
M_vs_S_Up	Reactome	R-HSA-69615	G1/S DNA Damage Checkpoints	PSMA7/PSMB1/PSMA1/PSMA2/PSMA3/PSMA4/PSMB8/PSMB9/PSMA5/PSMB6/PSMB10/PSMB3/PSMA6/PSMB7	14	0.10219	8.08712e-14	1.02976e-12
M_vs_S_Up	Reactome	R-HSA-8948751	Regulation of PTEN stability and activity	PSMA7/PSMB1/PSMA1/PSMA2/PSMA3/PSMA4/PSMB8/PSMB9/PSMA5/PSMB6/PSMB10/PSMB3/PSMA6/PSMB7	14	0.10219	1.0039e-13	1.25051e-12
M_vs_S_Up	Reactome	R-HSA-68949	Orc1 removal from chromatin	PSMA7/PSMB1/PSMA1/PSMA2/PSMA3/PSMA4/PSMB8/PSMB9/PSMA5/PSMB6/PSMB10/PSMB3/PSMA6/PSMB7	14	0.10219	1.53039e-13	1.86578e-12
M_vs_S_Up	Reactome	R-HSA-174184	Cdc20:Phospho-APC/C mediated degradation of Cyclin A	PSMA7/PSMB1/PSMA1/PSMA2/PSMA3/PSMA4/PSMB8/PSMB9/PSMA5/PSMB6/PSMB10/PSMB3/PSMA6/PSMB7	14	0.10219	2.30143e-13	2.63743e-12
M_vs_S_Up	Reactome	R-HSA-69017	CDK-mediated phosphorylation and removal of Cdc6	PSMA7/PSMB1/PSMA1/PSMA2/PSMA3/PSMA4/PSMB8/PSMB9/PSMA5/PSMB6/PSMB10/PSMB3/PSMA6/PSMB7	14	0.10219	2.30143e-13	2.63743e-12
M_vs_S_Up	Reactome	R-HSA-8939902	Regulation of RUNX2 expression and activity	PSMA7/PSMB1/PSMA1/PSMA2/PSMA3/PSMA4/PSMB8/PSMB9/PSMA5/PSMB6/PSMB10/PSMB3/PSMA6/PSMB7	14	0.10219	2.30143e-13	2.63743e-12
M_vs_S_Up	Reactome	R-HSA-174178	APC/C:Cdh1 mediated degradation of Cdc20 and other APC/C:Cdh1 targeted proteins in late mitosis/early G1	PSMA7/PSMB1/PSMA1/PSMA2/PSMA3/PSMA4/PSMB8/PSMB9/PSMA5/PSMB6/PSMB10/PSMB3/PSMA6/PSMB7	14	0.10219	2.80858e-13	3.09484e-12
M_vs_S_Up	Reactome	R-HSA-179419	APC:Cdc20 mediated degradation of cell cycle proteins prior to satisfation of the cell cycle checkpoint	PSMA7/PSMB1/PSMA1/PSMA2/PSMA3/PSMA4/PSMB8/PSMB9/PSMA5/PSMB6/PSMB10/PSMB3/PSMA6/PSMB7	14	0.10219	2.80858e-13	3.09484e-12
M_vs_S_Up	Reactome	R-HSA-1234174	Cellular response to hypoxia	PSMA7/PSMB1/PSMA1/PSMA2/PSMA3/PSMA4/PSMB8/PSMB9/PSMA5/PSMB6/PSMB10/PSMB3/PSMA6/PSMB7	14	0.10219	3.41686e-13	3.69408e-12
M_vs_S_Up	Reactome	R-HSA-176409	APC/C:Cdc20 mediated degradation of mitotic proteins	PSMA7/PSMB1/PSMA1/PSMA2/PSMA3/PSMA4/PSMB8/PSMB9/PSMA5/PSMB6/PSMB10/PSMB3/PSMA6/PSMB7	14	0.10219	4.14436e-13	4.39763e-12
M_vs_S_Up	Reactome	R-HSA-9711123	Cellular response to chemical stress	PSMA7/GSR/SOD2/P4HB/PSMB1/PSMA1/PSMA2/PSMA3/PSMA4/PSMB8/PSMB9/PSMA5/PSMB6/TKT/TALDO1/PSMB10/ME1/PSMB3/PSMA6/PSMB7	20	0.145985	4.76354e-13	4.96274e-12
M_vs_S_Up	Reactome	R-HSA-176814	Activation of APC/C and APC/C:Cdc20 mediated degradation of mitotic proteins	PSMA7/PSMB1/PSMA1/PSMA2/PSMA3/PSMA4/PSMB8/PSMB9/PSMA5/PSMB6/PSMB10/PSMB3/PSMA6/PSMB7	14	0.10219	5.01206e-13	4.98982e-12
M_vs_S_Up	Reactome	R-HSA-8852276	The role of GTSE1 in G2/M progression after G2 checkpoint	PSMA7/PSMB1/PSMA1/PSMA2/PSMA3/PSMA4/PSMB8/PSMB9/PSMA5/PSMB6/PSMB10/PSMB3/PSMA6/PSMB7	14	0.10219	5.01206e-13	4.98982e-12
M_vs_S_Up	Reactome	R-HSA-446652	Interleukin-1 family signaling	PSMA7/CTSG/SAA1/PSMB1/PSMA1/PSMA2/PSMA3/PSMA4/IL1R2/PSMB8/PSMB9/PSMA5/PSMB6/PSMB10/PSMB3/PSMA6/IL1RL1/PSMB7	18	0.131387	5.05078e-13	4.98982e-12
M_vs_S_Up	Reactome	R-HSA-5619084	ABC transporter disorders	PSMA7/PSMB1/PSMA1/PSMA2/PSMA3/PSMA4/PSMB8/PSMB9/PSMA5/PSMB6/PSMB10/PSMB3/PSMA6/PSMB7	14	0.10219	6.04421e-13	5.87006e-12
M_vs_S_Up	Reactome	R-HSA-9020702	Interleukin-1 signaling	PSMA7/SAA1/PSMB1/PSMA1/PSMA2/PSMA3/PSMA4/IL1R2/PSMB8/PSMB9/PSMA5/PSMB6/PSMB10/PSMB3/PSMA6/PSMB7	16	0.116788	7.71543e-13	7.26583e-12
M_vs_S_Up	Reactome	R-HSA-71291	Metabolism of amino acids and derivatives	PSMA7/GLUD1/GSR/ASL/ARG1/RPLP2/CKM/DLD/FAH/GOT1/PSMB1/GPT/PSMA1/PSMA2/PSMA3/PSMA4/PSMB8/PSMB9/PSMA5/PSMB6/HPD/PSMB10/PSMB3/PSMA6/PSMB7/BHMT2	26	0.189781	7.735e-13	7.26583e-12
M_vs_S_Up	Reactome	R-HSA-109581	Apoptosis	PSMA7/LMNA/VIM/H1-4/PSMB1/PSMA1/PSMA2/PSMA3/PSMA4/PSMB8/PSMB9/PSMA5/PSMB6/SFN/PSMB10/PSMB3/PSMA6/YWHAE/PSMB7	19	0.138686	7.89342e-13	7.29505e-12
M_vs_S_Up	Reactome	R-HSA-176408	Regulation of APC/C activators between G1/S and early anaphase	PSMA7/PSMB1/PSMA1/PSMA2/PSMA3/PSMA4/PSMB8/PSMB9/PSMA5/PSMB6/PSMB10/PSMB3/PSMA6/PSMB7	14	0.10219	1.04288e-12	9.48524e-12
M_vs_S_Up	Reactome	R-HSA-2871837	FCERI mediated NF-kB activation	PSMA7/PSMB1/PSMA1/PSMA2/PSMA3/PSMA4/PSMB8/PSMB9/PSMA5/PSMB6/PSMB10/PSMB3/PSMA6/PSMB7	14	0.10219	1.24436e-12	1.11409e-11
M_vs_S_Up	Reactome	R-HSA-1168372	Downstream signaling events of B Cell Receptor (BCR)	PSMA7/PSMB1/PSMA1/PSMA2/PSMA3/PSMA4/PSMB8/PSMB9/PSMA5/PSMB6/PSMB10/PSMB3/PSMA6/PSMB7	14	0.10219	1.4811e-12	1.26667e-11
M_vs_S_Up	Reactome	R-HSA-195253	Degradation of beta-catenin by the destruction complex	PSMA7/PSMB1/PSMA1/PSMA2/PSMA3/PSMA4/PSMB8/PSMB9/PSMA5/PSMB6/PSMB10/PSMB3/PSMA6/PSMB7	14	0.10219	1.4811e-12	1.26667e-11
M_vs_S_Up	Reactome	R-HSA-69202	Cyclin E associated events during G1/S transition	PSMA7/PSMB1/PSMA1/PSMA2/PSMA3/PSMA4/PSMB8/PSMB9/PSMA5/PSMB6/PSMB10/PSMB3/PSMA6/PSMB7	14	0.10219	1.4811e-12	1.26667e-11
M_vs_S_Up	Reactome	R-HSA-5607764	CLEC7A (Dectin-1) signaling	PSMA7/PSMB1/PSMA1/PSMA2/PSMA3/PSMA4/PSMB8/PSMB9/PSMA5/PSMB6/PSMB10/PSMB3/PSMA6/PSMB7/PYCARD	15	0.109489	1.56963e-12	1.32264e-11
M_vs_S_Up	Reactome	R-HSA-5632684	Hedgehog 'on' state	PSMA7/PSMB1/PSMA1/PSMA2/PSMA3/PSMA4/PSMB8/PSMB9/PSMA5/PSMB6/PSMB10/PSMB3/PSMA6/PSMB7	14	0.10219	2.08325e-12	1.70529e-11
M_vs_S_Up	Reactome	R-HSA-69656	Cyclin A:Cdk2-associated events at S phase entry	PSMA7/PSMB1/PSMA1/PSMA2/PSMA3/PSMA4/PSMB8/PSMB9/PSMA5/PSMB6/PSMB10/PSMB3/PSMA6/PSMB7	14	0.10219	2.08325e-12	1.70529e-11
M_vs_S_Up	Reactome	R-HSA-174143	APC/C-mediated degradation of cell cycle proteins	PSMA7/PSMB1/PSMA1/PSMA2/PSMA3/PSMA4/PSMB8/PSMB9/PSMA5/PSMB6/PSMB10/PSMB3/PSMA6/PSMB7	14	0.10219	3.41645e-12	2.68168e-11
M_vs_S_Up	Reactome	R-HSA-450531	Regulation of mRNA stability by proteins that bind AU-rich elements	PSMA7/PSMB1/PSMA1/PSMA2/PSMA3/PSMA4/PSMB8/PSMB9/PSMA5/PSMB6/PSMB10/PSMB3/PSMA6/PSMB7	14	0.10219	3.41645e-12	2.68168e-11
M_vs_S_Up	Reactome	R-HSA-453276	Regulation of mitotic cell cycle	PSMA7/PSMB1/PSMA1/PSMA2/PSMA3/PSMA4/PSMB8/PSMB9/PSMA5/PSMB6/PSMB10/PSMB3/PSMA6/PSMB7	14	0.10219	3.41645e-12	2.68168e-11
M_vs_S_Up	Reactome	R-HSA-449147	Signaling by Interleukins	PSMA7/TIMP1/SOD2/ICAM1/P4HB/COL1A2/CTSG/VIM/SAA1/ITGAM/LCP1/PSMB1/PSMA1/PSMA2/PSMA3/PSMA4/IL1R2/PSMB8/PSMB9/PSMA5/PSMB6/TALDO1/PSMB10/PSMB3/PSMA6/GSTO1/IL1RL1/PSMB7	28	0.20438	3.9982e-12	3.06482e-11
M_vs_S_Up	Reactome	R-HSA-5687128	MAPK6/MAPK4 signaling	PSMA7/PSMB1/PSMA1/PSMA2/PSMA3/PSMA4/PSMB8/PSMB9/PSMA5/PSMB6/PSMB10/PSMB3/PSMA6/PSMB7	14	0.10219	4.01154e-12	3.06482e-11
M_vs_S_Up	Reactome	R-HSA-4086400	PCP/CE pathway	PSMA7/PSMB1/PSMA1/PSMA2/PSMA3/PSMA4/PSMB8/PSMB9/PSMA5/PSMB6/PSMB10/PSMB3/PSMA6/PSMB7	14	0.10219	6.4151e-12	4.77383e-11
M_vs_S_Up	Reactome	R-HSA-69052	Switching of origins to a post-replicative state	PSMA7/PSMB1/PSMA1/PSMA2/PSMA3/PSMA4/PSMB8/PSMB9/PSMA5/PSMB6/PSMB10/PSMB3/PSMA6/PSMB7	14	0.10219	6.4151e-12	4.77383e-11
M_vs_S_Up	Reactome	R-HSA-8878159	Transcriptional regulation by RUNX3	PSMA7/PSMB1/PSMA1/PSMA2/PSMA3/PSMA4/PSMB8/PSMB9/PSMA5/PSMB6/PSMB10/PSMB3/PSMA6/PSMB7	14	0.10219	1.16793e-11	8.57979e-11
M_vs_S_Up	Reactome	R-HSA-202424	Downstream TCR signaling	PSMA7/PSMB1/PSMA1/PSMA2/PSMA3/PSMA4/PSMB8/PSMB9/PSMA5/PSMB6/PSMB10/PSMB3/PSMA6/PSMB7	14	0.10219	1.55908e-11	1.13083e-10
M_vs_S_Up	Reactome	R-HSA-5357801	Programmed Cell Death	PSMA7/LMNA/VIM/H1-4/PSMB1/PSMA1/PSMA2/PSMA3/PSMA4/PSMB8/PSMB9/PSMA5/PSMB6/SFN/PSMB10/PSMB3/PSMA6/YWHAE/PSMB7	19	0.138686	1.60457e-11	1.14927e-10
M_vs_S_Up	Reactome	R-HSA-5621481	C-type lectin receptors (CLRs)	PSMA7/PSMB1/PSMA1/PSMA2/PSMA3/PSMA4/PSMB8/PSMB9/PSMA5/PSMB6/PSMB10/PSMB3/PSMA6/MUC6/PSMB7/PYCARD	16	0.116788	2.10536e-11	1.48935e-10
M_vs_S_Up	Reactome	R-HSA-5668541	TNFR2 non-canonical NF-kB pathway	PSMA7/PSMB1/PSMA1/PSMA2/PSMA3/PSMA4/PSMB8/PSMB9/PSMA5/PSMB6/PSMB10/PSMB3/PSMA6/PSMB7	14	0.10219	2.72349e-11	1.88019e-10
M_vs_S_Up	Reactome	R-HSA-5689603	UCH proteinases	PSMA7/PSMB1/PSMA1/PSMA2/PSMA3/PSMA4/PSMB8/PSMB9/PSMA5/PSMB6/PSMB10/PSMB3/PSMA6/PSMB7	14	0.10219	2.72349e-11	1.88019e-10
M_vs_S_Up	Reactome	R-HSA-382556	ABC-family proteins mediated transport	PSMA7/PSMB1/PSMA1/PSMA2/PSMA3/PSMA4/PSMB8/PSMB9/PSMA5/PSMB6/PSMB10/PSMB3/PSMA6/PSMB7	14	0.10219	3.11873e-11	2.12742e-10
M_vs_S_Up	Reactome	R-HSA-6798695	Neutrophil degranulation	SERPINA3/ALDOA/CSTB/ARG1/S100A8/MPO/S100A9/GPI/CTSB/CTSG/LTA4H/ALDOC/ITGAM/GNS/PSMB1/PSMA2/PTX3/PSMA5/SERPINB1/S100A11/CHI3L1/HK3/TNFAIP6/CD177/NCSTN/PSMB7/PYCARD	27	0.19708	3.50985e-11	2.36605e-10
M_vs_S_Up	Reactome	R-HSA-381426	Regulation of Insulin-like Growth Factor (IGF) transport and uptake by Insulin-like Growth Factor Binding Proteins (IGFBPs)	FSTL3/TIMP1/P4HB/LAMB1/CTSG/LGALS1/LAMC1/CDH2/TNC/NUCB1/MFGE8/FSTL1/SPARCL1/SHISA5/GOLM1	15	0.109489	3.71225e-11	2.47339e-10
M_vs_S_Up	Reactome	R-HSA-8957275	Post-translational protein phosphorylation	FSTL3/TIMP1/P4HB/LAMB1/LGALS1/LAMC1/CDH2/TNC/NUCB1/MFGE8/FSTL1/SPARCL1/SHISA5/GOLM1	14	0.10219	6.00693e-11	3.95629e-10
M_vs_S_Up	Reactome	R-HSA-983705	Signaling by the B Cell Receptor (BCR)	PSMA7/PSMB1/PSMA1/PSMA2/PSMA3/PSMA4/PSMB8/PSMB9/PSMA5/PSMB6/PSMB10/PSMB3/PSMA6/PSMB7	14	0.10219	9.89999e-11	6.44624e-10
M_vs_S_Up	Reactome	R-HSA-5610787	Hedgehog 'off' state	PSMA7/PSMB1/PSMA1/PSMA2/PSMA3/PSMA4/PSMB8/PSMB9/PSMA5/PSMB6/PSMB10/PSMB3/PSMA6/PSMB7	14	0.10219	1.1181e-10	7.19856e-10
M_vs_S_Up	Reactome	R-HSA-69481	G2/M Checkpoints	PSMA7/PSMB1/PSMA1/PSMA2/PSMA3/PSMA4/PSMB8/PSMB9/PSMA5/PSMB6/SFN/PSMB10/PSMB3/PSMA6/YWHAE/PSMB7	16	0.116788	2.48178e-10	1.58006e-09
M_vs_S_Up	Reactome	R-HSA-202403	TCR signaling	PSMA7/PSMB1/PSMA1/PSMA2/PSMA3/PSMA4/PSMB8/PSMB9/PSMA5/PSMB6/PSMB10/PSMB3/PSMA6/PSMB7	14	0.10219	2.53437e-10	1.59581e-09
M_vs_S_Up	Reactome	R-HSA-69239	Synthesis of DNA	PSMA7/PSMB1/PSMA1/PSMA2/PSMA3/PSMA4/PSMB8/PSMB9/PSMA5/PSMB6/PSMB10/PSMB3/PSMA6/PSMB7	14	0.10219	2.83578e-10	1.74721e-09
M_vs_S_Up	Reactome	R-HSA-8878166	Transcriptional regulation by RUNX2	PSMA7/PSMB1/PSMA1/PSMA2/PSMA3/PSMA4/PSMB8/PSMB9/PSMA5/PSMB6/PSMB10/PSMB3/PSMA6/PSMB7	14	0.10219	2.83578e-10	1.74721e-09
M_vs_S_Up	Reactome	R-HSA-5358351	Signaling by Hedgehog	PSMA7/P4HB/PSMB1/PSMA1/PSMA2/PSMA3/PSMA4/PSMB8/PSMB9/PSMA5/PSMB6/PSMB10/PSMB3/PSMA6/PSMB7	15	0.109489	4.64505e-10	2.83151e-09
M_vs_S_Up	Reactome	R-HSA-8939236	RUNX1 regulates transcription of genes involved in differentiation of HSCs	PSMA7/PSMB1/PSMA1/PSMA2/PSMA3/PSMA4/PSMB8/PSMB9/PSMA5/PSMB6/PSMB10/PSMB3/PSMA6/PSMB7	14	0.10219	6.71413e-10	4.04968e-09
M_vs_S_Up	Reactome	R-HSA-162909	Host Interactions of HIV factors	PSMA7/PSMB1/PSMA1/PSMA2/PSMA3/PSMA4/PSMB8/PSMB9/PSMA5/PSMB6/PSMB10/PSMB3/PSMA6/PSMB7	14	0.10219	7.4452e-10	4.44385e-09
M_vs_S_Up	Reactome	R-HSA-69206	G1/S Transition	PSMA7/PSMB1/PSMA1/PSMA2/PSMA3/PSMA4/PSMB8/PSMB9/PSMA5/PSMB6/PSMB10/PSMB3/PSMA6/PSMB7	14	0.10219	8.24826e-10	4.87243e-09
M_vs_S_Up	Reactome	R-HSA-2454202	Fc epsilon receptor (FCERI) signaling	PSMA7/PSMB1/PSMA1/PSMA2/PSMA3/PSMA4/PSMB8/PSMB9/PSMA5/PSMB6/PSMB10/PSMB3/PSMA6/PSMB7	14	0.10219	1.11554e-09	6.52247e-09
M_vs_S_Up	Reactome	R-HSA-6807070	PTEN Regulation	PSMA7/PSMB1/PSMA1/PSMA2/PSMA3/PSMA4/PSMB8/PSMB9/PSMA5/PSMB6/PSMB10/PSMB3/PSMA6/PSMB7	14	0.10219	1.99409e-09	1.15416e-08
M_vs_S_Up	Reactome	R-HSA-68867	Assembly of the pre-replicative complex	PSMA7/PSMB1/PSMA1/PSMA2/PSMA3/PSMA4/PSMB8/PSMB9/PSMA5/PSMB6/PSMB10/PSMB3/PSMA6/PSMB7	14	0.10219	2.40457e-09	1.37782e-08
M_vs_S_Up	Reactome	R-HSA-3858494	Beta-catenin independent WNT signaling	PSMA7/PSMB1/PSMA1/PSMA2/PSMA3/PSMA4/PSMB8/PSMB9/PSMA5/PSMB6/PSMB10/PSMB3/PSMA6/PSMB7	14	0.10219	3.46477e-09	1.94833e-08
M_vs_S_Up	Reactome	R-HSA-9010553	Regulation of expression of SLITs and ROBOs	PSMA7/RPLP2/PSMB1/PSMA1/PSMA2/PSMA3/PSMA4/PSMB8/PSMB9/PSMA5/PSMB6/PSMB10/PSMB3/PSMA6/PSMB7	15	0.109489	3.46824e-09	1.94833e-08
M_vs_S_Up	Reactome	R-HSA-453279	Mitotic G1 phase and G1/S transition	PSMA7/PSMB1/PSMA1/PSMA2/PSMA3/PSMA4/PSMB8/PSMB9/PSMA5/PSMB6/PSMB10/PSMB3/PSMA6/PSMB7	14	0.10219	4.52214e-09	2.51572e-08
M_vs_S_Up	Reactome	R-HSA-69002	DNA Replication Pre-Initiation	PSMA7/PSMB1/PSMA1/PSMA2/PSMA3/PSMA4/PSMB8/PSMB9/PSMA5/PSMB6/PSMB10/PSMB3/PSMA6/PSMB7	14	0.10219	1.05196e-08	5.79588e-08
M_vs_S_Up	Reactome	R-HSA-69242	S Phase	PSMA7/PSMB1/PSMA1/PSMA2/PSMA3/PSMA4/PSMB8/PSMB9/PSMA5/PSMB6/PSMB10/PSMB3/PSMA6/PSMB7	14	0.10219	1.44916e-08	7.90825e-08
M_vs_S_Up	Reactome	R-HSA-69275	G2/M Transition	PSMA7/PSMB1/PSMA1/PSMA2/PSMA3/PSMA4/PSMB8/PSMB9/PSMA5/PSMB6/PSMB10/PSMB3/PSMA6/YWHAE/PSMB7	15	0.109489	2.06551e-08	1.11655e-07
M_vs_S_Up	Reactome	R-HSA-453274	Mitotic G2-G2/M phases	PSMA7/PSMB1/PSMA1/PSMA2/PSMA3/PSMA4/PSMB8/PSMB9/PSMA5/PSMB6/PSMB10/PSMB3/PSMA6/YWHAE/PSMB7	15	0.109489	2.36833e-08	1.26827e-07
M_vs_S_Up	Reactome	R-HSA-1474244	Extracellular matrix organization	TIMP1/VWF/ICAM1/P4HB/CTSB/LAMB1/COL1A2/CTSG/FURIN/LAMC1/ITGAM/NID1/LAMA2/TNC/ADAM9/LTBP2/NCSTN/MMP19	18	0.131387	3.34212e-08	1.77318e-07
M_vs_S_Up	Reactome	R-HSA-157118	Signaling by NOTCH	PSMA7/FURIN/PSMB1/PSMA1/PSMA2/PSMA3/PSMA4/PSMB8/PSMB9/PSMA5/PSMB6/PSMB10/PSMB3/PSMA6/NCSTN/PSMB7	16	0.116788	3.56542e-08	1.8743e-07
M_vs_S_Up	Reactome	R-HSA-68882	Mitotic Anaphase	PSMA7/LMNA/PSMB1/PSMA1/PSMA2/PSMA3/PSMA4/PSMB8/PSMB9/PSMA5/PSMB6/PSMB10/TMPO/PSMB3/PSMA6/PSMB7	16	0.116788	3.78452e-08	1.97139e-07
M_vs_S_Up	Reactome	R-HSA-5619115	Disorders of transmembrane transporters	PSMA7/PSMB1/PSMA1/PSMA2/PSMA3/PSMA4/PSMB8/PSMB9/PSMA5/PSMB6/PSMB10/PSMB3/PSMA6/PSMB7	14	0.10219	3.86128e-08	1.99325e-07
M_vs_S_Up	Reactome	R-HSA-2555396	Mitotic Metaphase and Anaphase	PSMA7/LMNA/PSMB1/PSMA1/PSMA2/PSMA3/PSMA4/PSMB8/PSMB9/PSMA5/PSMB6/PSMB10/TMPO/PSMB3/PSMA6/PSMB7	16	0.116788	4.01585e-08	2.05454e-07
M_vs_S_Up	Reactome	R-HSA-69306	DNA Replication	PSMA7/PSMB1/PSMA1/PSMA2/PSMA3/PSMA4/PSMB8/PSMB9/PSMA5/PSMB6/PSMB10/PSMB3/PSMA6/PSMB7	14	0.10219	8.29039e-08	4.20389e-07
M_vs_S_Up	Reactome	R-HSA-376176	Signaling by ROBO receptors	PSMA7/RPLP2/PSMB1/PSMA1/PSMA2/PSMA3/PSMA4/PSMB8/PSMB9/PSMA5/PSMB6/PSMB10/PSMB3/PSMA6/PSMB7	15	0.109489	9.07234e-08	4.56005e-07
M_vs_S_Up	Reactome	R-HSA-2467813	Separation of Sister Chromatids	PSMA7/PSMB1/PSMA1/PSMA2/PSMA3/PSMA4/PSMB8/PSMB9/PSMA5/PSMB6/PSMB10/PSMB3/PSMA6/PSMB7	14	0.10219	1.08014e-07	5.38193e-07
M_vs_S_Up	Reactome	R-HSA-162906	HIV Infection	PSMA7/FURIN/PSMB1/PSMA1/PSMA2/PSMA3/PSMA4/PSMB8/PSMB9/PSMA5/PSMB6/PSMB10/PSMB3/PSMA6/PSMB7	15	0.109489	1.82528e-07	9.01624e-07
M_vs_S_Up	Reactome	R-HSA-983169	Class I MHC mediated antigen processing & presentation	PSMA7/S100A8/S100A9/PSMB1/PSMA1/PSMA2/PSMA3/PSMA4/CALR/PSMB8/PSMB9/PSMA5/PSMB6/PSMB10/PSMB3/THOP1/NPEPPS/PSMA6/PSMB7	19	0.138686	2.5178e-07	1.23308e-06
M_vs_S_Up	Reactome	R-HSA-5689880	Ub-specific processing proteases	PSMA7/PSMB1/PSMA1/PSMA2/PSMA3/PSMA4/PSMB8/PSMB9/PSMA5/PSMB6/PSMB10/PSMB3/PSMA6/PSMB7	14	0.10219	6.13511e-07	2.97917e-06
M_vs_S_Up	Reactome	R-HSA-69620	Cell Cycle Checkpoints	PSMA7/PSMB1/PSMA1/PSMA2/PSMA3/PSMA4/PSMB8/PSMB9/PSMA5/PSMB6/SFN/PSMB10/PSMB3/PSMA6/YWHAE/PSMB7	16	0.116788	7.31404e-07	3.5218e-06
M_vs_S_Up	Reactome	R-HSA-201681	TCF dependent signaling in response to WNT	PSMA7/PSMB1/PSMA1/PSMA2/PSMA3/PSMA4/PSMB8/PSMB9/PSMA5/PSMB6/PSMB10/PSMB3/PSMA6/PSMB7	14	0.10219	1.16168e-06	5.52241e-06
M_vs_S_Up	Reactome	R-HSA-1257604	PIP3 activates AKT signaling	PSMA7/PSMB1/PSMA1/PSMA2/PSMA3/PSMA4/PSMB8/PSMB9/PSMA5/PSMB6/PSMB10/PSMB3/PSMA6/IL1RL1/PSMB7	15	0.109489	1.16616e-06	5.52241e-06
M_vs_S_Up	Reactome	R-HSA-1474228	Degradation of the extracellular matrix	TIMP1/CTSB/LAMB1/COL1A2/CTSG/FURIN/LAMC1/NID1/ADAM9/NCSTN/MMP19	11	0.080292	1.34287e-06	6.30707e-06
M_vs_S_Up	Reactome	R-HSA-983168	Antigen processing: Ubiquitination & Proteasome degradation	PSMA7/PSMB1/PSMA1/PSMA2/PSMA3/PSMA4/PSMB8/PSMB9/PSMA5/PSMB6/PSMB10/PSMB3/THOP1/NPEPPS/PSMA6/PSMB7	16	0.116788	1.47756e-06	6.88328e-06
M_vs_S_Up	Reactome	R-HSA-8878171	Transcriptional regulation by RUNX1	PSMA7/PSMB1/PSMA1/PSMA2/PSMA3/PSMA4/PSMB8/PSMB9/PSMA5/PSMB6/PSMB10/PSMB3/PSMA6/PSMB7	14	0.10219	1.49766e-06	6.92064e-06
M_vs_S_Up	Reactome	R-HSA-5673001	RAF/MAP kinase cascade	PSMA7/VWF/PSMB1/PSMA1/PSMA2/PSMA3/PSMA4/PSMB8/PSMB9/PSMA5/PSMB6/PSMB10/PSMB3/PSMA6/PSMB7	15	0.109489	2.11243e-06	9.6834e-06
M_vs_S_Up	Reactome	R-HSA-8951664	Neddylation	PSMA7/PSMB1/PSMA1/PSMA2/PSMA3/PSMA4/PSMB8/PSMB9/PSMA5/PSMB6/PSMB10/PSMB3/PSMA6/PSMB7	14	0.10219	2.21831e-06	1.0088e-05
M_vs_S_Up	Reactome	R-HSA-5684996	MAPK1/MAPK3 signaling	PSMA7/VWF/PSMB1/PSMA1/PSMA2/PSMA3/PSMA4/PSMB8/PSMB9/PSMA5/PSMB6/PSMB10/PSMB3/PSMA6/PSMB7	15	0.109489	2.74656e-06	1.23919e-05
M_vs_S_Up	Reactome	R-HSA-9006925	Intracellular signaling by second messengers	PSMA7/PSMB1/PSMA1/PSMA2/PSMA3/PSMA4/PSMB8/PSMB9/PSMA5/PSMB6/PSMB10/PSMB3/PSMA6/IL1RL1/PSMB7	15	0.109489	7.06159e-06	3.16117e-05
M_vs_S_Up	Reactome	R-HSA-5663202	Diseases of signal transduction by growth factor receptors and second messengers	PSMA7/LMNA/VWF/PSMB1/PSMA1/PSMA2/PSMA3/PSMA4/PSMB8/PSMB9/PSMA5/PSMB6/PSMB10/CARS1/PSMB3/PSMA6/NCSTN/PSMB7	18	0.131387	7.1397e-06	3.17135e-05
M_vs_S_Up	Reactome	R-HSA-5683057	MAPK family signaling cascades	PSMA7/VWF/PSMB1/PSMA1/PSMA2/PSMA3/PSMA4/PSMB8/PSMB9/PSMA5/PSMB6/PSMB10/PSMB3/PSMA6/PSMB7	15	0.109489	1.29261e-05	5.69744e-05
M_vs_S_Up	Reactome	R-HSA-195721	Signaling by WNT	PSMA7/VPS26A/PSMB1/PSMA1/PSMA2/PSMA3/PSMA4/PSMB8/PSMB9/PSMA5/PSMB6/PSMB10/PSMB3/PSMA6/PSMB7	15	0.109489	1.60537e-05	7.02198e-05
M_vs_S_Up	Reactome	R-HSA-68886	M Phase	PSMA7/LMNA/PSMB1/PSMA1/PSMA2/PSMA3/PSMA4/PSMB8/PSMB9/PSMA5/PSMB6/PSMB10/TMPO/PSMB3/PSMA6/YWHAE/PSMB7	17	0.124088	1.68806e-05	7.32773e-05
M_vs_S_Up	Reactome	R-HSA-71387	Metabolism of carbohydrates	ALDOA/GPI/ALDOC/AKR1B1/GNS/GOT1/TKT/TALDO1/GNPDA1/HK3/UGP2/CSPG4/EXT2/LYVE1	14	0.10219	2.02096e-05	8.70682e-05
M_vs_S_Up	Reactome	R-HSA-5688426	Deubiquitination	PSMA7/PSMB1/PSMA1/PSMA2/PSMA3/PSMA4/PSMB8/PSMB9/PSMA5/PSMB6/PSMB10/PSMB3/PSMA6/PSMB7	14	0.10219	2.09816e-05	8.97197e-05
M_vs_S_Up	Reactome	R-HSA-9020591	Interleukin-12 signaling	SOD2/P4HB/LCP1/TALDO1/GSTO1	5	0.0364964	0.000286002	0.00121392
M_vs_S_Up	Reactome	R-HSA-3000157	Laminin interactions	LAMB1/LAMC1/NID1/LAMA2	4	0.0291971	0.000498359	0.00208438
M_vs_S_Up	Reactome	R-HSA-8874081	MET activates PTK2 signaling	LAMB1/COL1A2/LAMC1/LAMA2	4	0.0291971	0.000498359	0.00208438
M_vs_S_Up	Reactome	R-HSA-447115	Interleukin-12 family signaling	SOD2/P4HB/LCP1/TALDO1/GSTO1	5	0.0364964	0.00070647	0.00293339
M_vs_S_Up	Reactome	R-HSA-3000171	Non-integrin membrane-ECM interactions	LAMB1/COL1A2/LAMC1/LAMA2/TNC	5	0.0364964	0.00082802	0.00341335
M_vs_S_Up	Reactome	R-HSA-70263	Gluconeogenesis	ALDOA/GPI/ALDOC/GOT1	4	0.0291971	0.00090723	0.00371316
M_vs_S_Up	Reactome	R-HSA-70326	Glucose metabolism	ALDOA/GPI/ALDOC/GOT1/GNPDA1/HK3	6	0.0437956	0.00107199	0.0043564
M_vs_S_Up	Reactome	R-HSA-5668914	Diseases of metabolism	ADA/GNS/SFTPD/TALDO1/GSS/ACY1/CSPG4/MUC6/ADAMTSL2/EXT2	10	0.0729927	0.00112558	0.00454194
M_vs_S_Up	Reactome	R-HSA-1442490	Collagen degradation	CTSB/COL1A2/FURIN/ADAM9/MMP19	5	0.0364964	0.00119975	0.00480739
M_vs_S_Up	Reactome	R-HSA-8950505	Gene and protein expression by JAK-STAT signaling after Interleukin-12 stimulation	SOD2/LCP1/TALDO1/GSTO1	4	0.0291971	0.00124247	0.00494398
M_vs_S_Up	Reactome	R-HSA-8875878	MET promotes cell motility	LAMB1/COL1A2/LAMC1/LAMA2	4	0.0291971	0.00165599	0.006544
M_vs_S_Up	Reactome	R-HSA-5686938	Regulation of TLR by endogenous ligand	S100A8/S100A9/SFTPD	3	0.0218978	0.00215775	0.00842397
M_vs_S_Up	Reactome	R-HSA-70171	Glycolysis	ALDOA/GPI/ALDOC/GNPDA1/HK3	5	0.0364964	0.00216112	0.00842397
M_vs_S_Up	Reactome	R-HSA-6785807	Interleukin-4 and Interleukin-13 signaling	TIMP1/ICAM1/COL1A2/VIM/SAA1/ITGAM	6	0.0437956	0.00231103	0.00894742
M_vs_S_Up	Reactome	R-HSA-8862803	Deregulated CDK5 triggers multiple neurodegenerative pathways in Alzheimer's disease models	LMNA/SOD2/YWHAE	3	0.0218978	0.00247575	0.00945736
M_vs_S_Up	Reactome	R-HSA-8863678	Neurodegenerative Diseases	LMNA/SOD2/YWHAE	3	0.0218978	0.00247575	0.00945736
M_vs_S_Up	Reactome	R-HSA-3000178	ECM proteoglycans	LAMB1/COL1A2/LAMC1/LAMA2/TNC	5	0.0364964	0.00258013	0.00979084
M_vs_S_Up	Reactome	R-HSA-163560	Triglyceride catabolism	PLIN3/FABP3/PPP1CA	3	0.0218978	0.00319504	0.0120445
M_vs_S_Up	Reactome	R-HSA-9734009	Defective Intrinsic Pathway for Apoptosis	LMNA/SOD2/YWHAE	3	0.0218978	0.0035978	0.0134741
M_vs_S_Up	Reactome	R-HSA-216083	Integrin cell surface interactions	VWF/ICAM1/COL1A2/ITGAM/TNC	5	0.0364964	0.00418989	0.0155896
M_vs_S_Up	Reactome	R-HSA-9006936	Signaling by TGFB family members	FSTL3/COL1A2/FURIN/PPP1CA/FSTL1/LTBP2	6	0.0437956	0.00423666	0.015662
M_vs_S_Up	Reactome	R-HSA-9619665	EGR2 and SOX10-mediated initiation of Schwann cell myelination	LAMB1/LAMC1/LAMA2	3	0.0218978	0.00498653	0.0183159
M_vs_S_Up	Reactome	R-HSA-381183	ATF6 (ATF6-alpha) activates chaperone genes	ATF6/CALR	2	0.0145985	0.00654212	0.0235763
M_vs_S_Up	Reactome	R-HSA-70635	Urea cycle	ASL/ARG1	2	0.0145985	0.00654212	0.0235763
M_vs_S_Up	Reactome	R-HSA-8963888	Chylomicron assembly	P4HB/MTTP	2	0.0145985	0.00654212	0.0235763
M_vs_S_Up	Reactome	R-HSA-8963691	Phenylalanine and tyrosine metabolism	FAH/HPD	2	0.0145985	0.00793073	0.0282452
M_vs_S_Up	Reactome	R-HSA-1592389	Activation of Matrix Metalloproteinases	TIMP1/CTSG/FURIN	3	0.0218978	0.00793627	0.0282452
M_vs_S_Up	Reactome	R-HSA-8963899	Plasma lipoprotein remodeling	P4HB/FURIN/MTTP	3	0.0218978	0.00862578	0.0305097
M_vs_S_Up	Reactome	R-HSA-381033	ATF6 (ATF6-alpha) activates chaperones	ATF6/CALR	2	0.0145985	0.00943936	0.0327803
M_vs_S_Up	Reactome	R-HSA-430116	GP1b-IX-V activation signalling	VWF/COL1A2	2	0.0145985	0.00943936	0.0327803
M_vs_S_Up	Reactome	R-HSA-9755779	SARS-CoV-2 targets host intracellular signalling and regulatory pathways	SFN/YWHAE	2	0.0145985	0.00943936	0.0327803
M_vs_S_Up	Reactome	R-HSA-390522	Striated Muscle Contraction	VIM/DES/ACTC1	3	0.0218978	0.0101074	0.034889
M_vs_S_Up	Reactome	R-HSA-3299685	Detoxification of Reactive Oxygen Species	GSR/SOD2/P4HB	3	0.0218978	0.0109002	0.0371776
M_vs_S_Up	Reactome	R-HSA-8979227	Triglyceride metabolism	PLIN3/FABP3/PPP1CA	3	0.0218978	0.0109002	0.0371776
M_vs_S_Up	Reactome	R-HSA-75035	Chk1/Chk2(Cds1) mediated inactivation of Cyclin B:Cdk1 complex	SFN/YWHAE	2	0.0145985	0.0110648	0.0375157
M_vs_S_Up	Reactome	R-HSA-156581	Methylation	MAT2A/GSTO1	2	0.0145985	0.0128041	0.0431572
M_vs_S_Up	Reactome	R-HSA-174824	Plasma lipoprotein assembly, remodeling, and clearance	LDLR/P4HB/FURIN/MTTP	4	0.0291971	0.014353	0.0477085
M_vs_S_Up	Reactome	R-HSA-111447	Activation of BAD and translocation to mitochondria	SFN/YWHAE	2	0.0145985	0.0146539	0.0477085
M_vs_S_Up	Reactome	R-HSA-4419969	Depolymerization of the Nuclear Lamina	LMNA/TMPO	2	0.0145985	0.0146539	0.0477085
M_vs_S_Up	Reactome	R-HSA-71336	Pentose phosphate pathway	TKT/TALDO1	2	0.0145985	0.0146539	0.0477085
M_vs_S_Up	Reactome	R-HSA-75892	Platelet Adhesion to exposed collagen	VWF/COL1A2	2	0.0145985	0.0146539	0.0477085
M_vs_S_Up	Reactome	R-HSA-9735871	SARS-CoV-1 targets host intracellular signalling and regulatory pathways	SFN/YWHAE	2	0.0145985	0.0146539	0.0477085
M_vs_S_Up	Reactome	R-HSA-2173782	Binding and Uptake of Ligands by Scavenger Receptors	COL1A2/SAA1/CALR	3	0.0218978	0.015394	0.0498349
C_vs_S_Down	BP	GO:0010466	negative regulation of peptidase activity	KNG1/AHSG/HRG/SERPINA5/SERPINA7/SERPINA6/SERPINF2/ECM1/FETUB	9	0.28125	1.58173e-10	6.22223e-08
C_vs_S_Down	BP	GO:0051346	negative regulation of hydrolase activity	KNG1/APOA2/AHSG/HRG/SERPINA5/SERPINA7/SERPINA6/SERPINF2/ECM1/FETUB	10	0.3125	1.88697e-10	6.22223e-08
C_vs_S_Down	BP	GO:0010951	negative regulation of endopeptidase activity	KNG1/AHSG/HRG/SERPINA5/SERPINA7/SERPINA6/SERPINF2/FETUB	8	0.25	2.20646e-10	6.22223e-08
C_vs_S_Down	BP	GO:0045861	negative regulation of proteolysis	KNG1/AHSG/HRG/SERPINA5/SERPINA7/SERPINA6/SERPINF2/ECM1/FETUB	9	0.28125	3.04023e-09	6.43008e-07
C_vs_S_Down	BP	GO:0052547	regulation of peptidase activity	KNG1/AHSG/HRG/SERPINA5/SERPINA7/SERPINA6/SERPINF2/ECM1/FETUB	9	0.28125	2.7288e-08	4.61712e-06
C_vs_S_Down	BP	GO:0052548	regulation of endopeptidase activity	KNG1/AHSG/HRG/SERPINA5/SERPINA7/SERPINA6/SERPINF2/FETUB	8	0.25	7.47834e-08	1.05445e-05
C_vs_S_Down	BP	GO:0030193	regulation of blood coagulation	PLG/KNG1/HRG/SERPINF2/F7	5	0.15625	1.21047e-07	1.21019e-05
C_vs_S_Down	BP	GO:1900046	regulation of hemostasis	PLG/KNG1/HRG/SERPINF2/F7	5	0.15625	1.39596e-07	1.21019e-05
C_vs_S_Down	BP	GO:0030194	positive regulation of blood coagulation	PLG/HRG/SERPINF2/F7	4	0.125	1.43049e-07	1.21019e-05
C_vs_S_Down	BP	GO:1900048	positive regulation of hemostasis	PLG/HRG/SERPINF2/F7	4	0.125	1.43049e-07	1.21019e-05
C_vs_S_Down	BP	GO:0050818	regulation of coagulation	PLG/KNG1/HRG/SERPINF2/F7	5	0.15625	1.71576e-07	1.31957e-05
C_vs_S_Down	BP	GO:0050820	positive regulation of coagulation	PLG/HRG/SERPINF2/F7	4	0.125	1.91004e-07	1.34658e-05
C_vs_S_Down	BP	GO:0051918	negative regulation of fibrinolysis	PLG/HRG/SERPINF2	3	0.09375	1.30458e-06	8.48983e-05
C_vs_S_Down	BP	GO:0030195	negative regulation of blood coagulation	PLG/KNG1/HRG/SERPINF2	4	0.125	1.56693e-06	9.46871e-05
C_vs_S_Down	BP	GO:1900047	negative regulation of hemostasis	PLG/KNG1/HRG/SERPINF2	4	0.125	1.69824e-06	9.57805e-05
C_vs_S_Down	BP	GO:0007596	blood coagulation	F13A1/PLG/KNG1/HRG/SERPINF2/F7	6	0.1875	1.98142e-06	0.000102827
C_vs_S_Down	BP	GO:0050819	negative regulation of coagulation	PLG/KNG1/HRG/SERPINF2	4	0.125	2.14139e-06	0.000102827
C_vs_S_Down	BP	GO:0050817	coagulation	F13A1/PLG/KNG1/HRG/SERPINF2/F7	6	0.1875	2.25181e-06	0.000102827
C_vs_S_Down	BP	GO:0007599	hemostasis	F13A1/PLG/KNG1/HRG/SERPINF2/F7	6	0.1875	2.30935e-06	0.000102827
C_vs_S_Down	BP	GO:0061041	regulation of wound healing	PLG/KNG1/HRG/SERPINF2/F7	5	0.15625	3.44498e-06	0.00014386
C_vs_S_Down	BP	GO:0051917	regulation of fibrinolysis	PLG/HRG/SERPINF2	3	0.09375	3.70048e-06	0.00014386
C_vs_S_Down	BP	GO:0090303	positive regulation of wound healing	PLG/HRG/SERPINF2/F7	4	0.125	3.74105e-06	0.00014386
C_vs_S_Down	BP	GO:1903036	positive regulation of response to wounding	PLG/HRG/SERPINF2/F7	4	0.125	8.46015e-06	0.000311187
C_vs_S_Down	BP	GO:0061045	negative regulation of wound healing	PLG/KNG1/HRG/SERPINF2	4	0.125	9.38347e-06	0.000330767
C_vs_S_Down	BP	GO:1903034	regulation of response to wounding	PLG/KNG1/HRG/SERPINF2/F7	5	0.15625	9.87964e-06	0.000334327
C_vs_S_Down	BP	GO:0042730	fibrinolysis	PLG/HRG/SERPINF2	3	0.09375	1.31258e-05	0.000427094
C_vs_S_Down	BP	GO:1903035	negative regulation of response to wounding	PLG/KNG1/HRG/SERPINF2	4	0.125	1.88632e-05	0.000591048
C_vs_S_Down	BP	GO:0050878	regulation of body fluid levels	F13A1/PLG/KNG1/HRG/SERPINF2/F7	6	0.1875	3.01988e-05	0.000912435
C_vs_S_Down	BP	GO:0006959	humoral immune response	TF/ANG/HRG/CR2/CFP	5	0.15625	6.28599e-05	0.00183378
C_vs_S_Down	BP	GO:0042060	wound healing	F13A1/PLG/KNG1/HRG/SERPINF2/F7	6	0.1875	8.95464e-05	0.00252521
C_vs_S_Down	BP	GO:0034370	triglyceride-rich lipoprotein particle remodeling	APOA2/CETP	2	0.0625	0.000186953	0.00494257
C_vs_S_Down	BP	GO:0034372	very-low-density lipoprotein particle remodeling	APOA2/CETP	2	0.0625	0.000186953	0.00494257
C_vs_S_Down	BP	GO:0050766	positive regulation of phagocytosis	APOA2/AHSG/CFP	3	0.09375	0.00026451	0.00678106
C_vs_S_Down	BP	GO:0034374	low-density lipoprotein particle remodeling	APOA2/CETP	2	0.0625	0.000338457	0.00818099
C_vs_S_Down	BP	GO:0034375	high-density lipoprotein particle remodeling	APOA2/CETP	2	0.0625	0.000338457	0.00818099
C_vs_S_Down	BP	GO:0006957	complement activation, alternative pathway	CR2/CFP	2	0.0625	0.000430607	0.0101193
C_vs_S_Down	BP	GO:0043691	reverse cholesterol transport	APOA2/CETP	2	0.0625	0.000533594	0.0122006
C_vs_S_Down	BP	GO:0030502	negative regulation of bone mineralization	AHSG/ECM1	2	0.0625	0.000589129	0.0127796
C_vs_S_Down	BP	GO:2000047	regulation of cell-cell adhesion mediated by cadherin	PLG/SERPINF2	2	0.0625	0.000589129	0.0127796
C_vs_S_Down	BP	GO:0006909	phagocytosis	APOA2/AHSG/CFP/PLD4	4	0.125	0.000685334	0.0141545
C_vs_S_Down	BP	GO:0050764	regulation of phagocytosis	APOA2/AHSG/CFP	3	0.09375	0.000685974	0.0141545
C_vs_S_Down	BP	GO:0002526	acute inflammatory response	APOA2/AHSG/SERPINF2	3	0.09375	0.000974936	0.0192488
C_vs_S_Down	BP	GO:0046339	diacylglycerol metabolic process	APOA2/ANG	2	0.0625	0.000978369	0.0192488
C_vs_S_Down	BP	GO:0051702	biological process involved in interaction with symbiont	PLG/HRG/YTHDC2	3	0.09375	0.00107715	0.0207107
C_vs_S_Down	BP	GO:0034368	protein-lipid complex remodeling	APOA2/CETP	2	0.0625	0.00120861	0.021755
C_vs_S_Down	BP	GO:0034369	plasma lipoprotein particle remodeling	APOA2/CETP	2	0.0625	0.00120861	0.021755
C_vs_S_Down	BP	GO:0070168	negative regulation of biomineral tissue development	AHSG/ECM1	2	0.0625	0.00120861	0.021755
C_vs_S_Down	BP	GO:0019730	antimicrobial humoral response	TF/ANG/HRG	3	0.09375	0.00130139	0.0229371
C_vs_S_Down	BP	GO:0006639	acylglycerol metabolic process	APOA2/ANG/CETP	3	0.09375	0.0013617	0.023099
C_vs_S_Down	BP	GO:0034367	protein-containing complex remodeling	APOA2/CETP	2	0.0625	0.00137515	0.023099
C_vs_S_Down	BP	GO:0006638	neutral lipid metabolic process	APOA2/ANG/CETP	3	0.09375	0.0013925	0.023099
C_vs_S_Down	BP	GO:0007162	negative regulation of cell adhesion	PLG/KNG1/HRG/CTLA4	4	0.125	0.00192275	0.0310514
C_vs_S_Down	BP	GO:0044403	biological process involved in symbiotic interaction	PLG/HRG/CR2/YTHDC2	4	0.125	0.0019453	0.0310514
C_vs_S_Down	BP	GO:0030279	negative regulation of ossification	AHSG/ECM1	2	0.0625	0.00203904	0.031945
C_vs_S_Down	BP	GO:0008202	steroid metabolic process	APOA2/GC/SERPINA6/CETP	4	0.125	0.00218104	0.0335484
C_vs_S_Down	BP	GO:0002440	production of molecular mediator of immune response	IGLV2-8/APOA2/IGKV4-1/IGLV1-40	4	0.125	0.00230603	0.0348375
C_vs_S_Down	BP	GO:0071827	plasma lipoprotein particle organization	APOA2/CETP	2	0.0625	0.00282679	0.0419554
C_vs_S_Down	BP	GO:0006953	acute-phase response	AHSG/SERPINF2	2	0.0625	0.0030742	0.0440809
C_vs_S_Down	BP	GO:0044331	cell-cell adhesion mediated by cadherin	PLG/SERPINF2	2	0.0625	0.0030742	0.0440809
C_vs_S_Down	BP	GO:0071825	protein-lipid complex subunit organization	APOA2/CETP	2	0.0625	0.00320158	0.0451423
C_vs_S_Down	BP	GO:0048660	regulation of smooth muscle cell proliferation	ANG/SERPINF2/IGFBP3	3	0.09375	0.00336942	0.04673
C_vs_S_Down	BP	GO:0120009	intermembrane lipid transfer	APOA2/CETP	2	0.0625	0.00346368	0.0472625
C_vs_S_Down	BP	GO:0048659	smooth muscle cell proliferation	ANG/SERPINF2/IGFBP3	3	0.09375	0.00358908	0.0474454
C_vs_S_Down	BP	GO:0048599	oocyte development	ANG/YTHDC2	2	0.0625	0.00359838	0.0474454
C_vs_S_Down	BP	GO:0048771	tissue remodeling	PLG/TF/HRG	3	0.09375	0.00364533	0.0474454
C_vs_S_Down	CC	GO:0072562	blood microparticle	F13A1/PLG/KNG1/APOA2/AHSG/ALB/GC/TF/HRG/IGKV4-1/SERPINF2	11	0.333333	4.02922e-16	3.86805e-14
C_vs_S_Down	CC	GO:0031091	platelet alpha granule	F13A1/PLG/KNG1/AHSG/ALB/HRG/SERPINA5/SERPINF2	8	0.242424	2.05778e-12	6.60439e-11
C_vs_S_Down	CC	GO:0034774	secretory granule lumen	F13A1/PLG/KNG1/AHSG/ALB/TF/HRG/SERPINF2/CFP/ECM1/GGH	11	0.333333	2.91096e-12	6.60439e-11
C_vs_S_Down	CC	GO:0060205	cytoplasmic vesicle lumen	F13A1/PLG/KNG1/AHSG/ALB/TF/HRG/SERPINF2/CFP/ECM1/GGH	11	0.333333	3.21865e-12	6.60439e-11
C_vs_S_Down	CC	GO:0031983	vesicle lumen	F13A1/PLG/KNG1/AHSG/ALB/TF/HRG/SERPINF2/CFP/ECM1/GGH	11	0.333333	3.43979e-12	6.60439e-11
C_vs_S_Down	CC	GO:0031093	platelet alpha granule lumen	F13A1/PLG/KNG1/AHSG/ALB/HRG/SERPINF2	7	0.212121	1.61959e-11	2.59134e-10
C_vs_S_Down	CC	GO:0062023	collagen-containing extracellular matrix	F13A1/PLG/KNG1/AHSG/ANG/HRG/SERPINA5/SERPINF2/F7/CFP/ECM1	11	0.333333	4.47428e-11	6.13615e-10
C_vs_S_Down	CC	GO:0005788	endoplasmic reticulum lumen	KNG1/APOA2/AHSG/ALB/TF/F7/IGFBP3/CFP	8	0.242424	3.82312e-08	4.58775e-07
C_vs_S_Down	CC	GO:0019814	immunoglobulin complex	IGLV2-8/IGKV4-1/IGLV1-40	3	0.0909091	0.000796606	0.00849713
C_vs_S_Down	CC	GO:0034364	high-density lipoprotein particle	APOA2/CETP	2	0.0606061	0.000947615	0.00909711
C_vs_S_Down	CC	GO:0034358	plasma lipoprotein particle	APOA2/CETP	2	0.0606061	0.00168475	0.013478
C_vs_S_Down	CC	GO:1990777	lipoprotein particle	APOA2/CETP	2	0.0606061	0.00168475	0.013478
C_vs_S_Down	CC	GO:0032994	protein-lipid complex	APOA2/CETP	2	0.0606061	0.00197532	0.014587
C_vs_S_Down	CC	GO:1904724	tertiary granule lumen	CFP/GGH	2	0.0606061	0.00389237	0.0266906
C_vs_S_Down	CC	GO:0035580	specific granule lumen	CFP/GGH	2	0.0606061	0.00492012	0.0314888
C_vs_S_Down	CC	GO:0009897	external side of plasma membrane	PLG/TF/SERPINA5/CTLA4	4	0.121212	0.00554961	0.0332977
C_vs_S_Down	MF	GO:0004866	endopeptidase inhibitor activity	KNG1/AHSG/HRG/SERPINA5/SERPINA7/SERPINA6/SERPINF2/FETUB	8	0.242424	5.97746e-10	4.58341e-08
C_vs_S_Down	MF	GO:0030414	peptidase inhibitor activity	KNG1/AHSG/HRG/SERPINA5/SERPINA7/SERPINA6/SERPINF2/FETUB	8	0.242424	8.19293e-10	4.58341e-08
C_vs_S_Down	MF	GO:0061135	endopeptidase regulator activity	KNG1/AHSG/HRG/SERPINA5/SERPINA7/SERPINA6/SERPINF2/FETUB	8	0.242424	1.10889e-09	4.58341e-08
C_vs_S_Down	MF	GO:0061134	peptidase regulator activity	KNG1/AHSG/HRG/SERPINA5/SERPINA7/SERPINA6/SERPINF2/FETUB	8	0.242424	5.67115e-09	1.75806e-07
C_vs_S_Down	MF	GO:0004857	enzyme inhibitor activity	KNG1/APOA2/AHSG/HRG/SERPINA5/SERPINA7/SERPINA6/SERPINF2/FETUB	9	0.272727	9.5972e-09	2.38011e-07
C_vs_S_Down	MF	GO:0004867	serine-type endopeptidase inhibitor activity	HRG/SERPINA5/SERPINA7/SERPINA6/SERPINF2	5	0.151515	5.99871e-07	1.23973e-05
C_vs_S_Down	MF	GO:0004869	cysteine-type endopeptidase inhibitor activity	KNG1/AHSG/HRG/FETUB	4	0.121212	2.56174e-06	4.53794e-05
C_vs_S_Down	MF	GO:0031210	phosphatidylcholine binding	APOA2/SERPINA5/CETP	3	0.0909091	2.07491e-05	0.000321611
C_vs_S_Down	MF	GO:0005496	steroid binding	APOA2/GC/SERPINA6/CETP	4	0.121212	2.88076e-05	0.000396904
C_vs_S_Down	MF	GO:0003823	antigen binding	PLG/IGLV2-8/IGKV4-1/IGLV1-40	4	0.121212	5.7333e-05	0.000710929
C_vs_S_Down	MF	GO:1901681	sulfur compound binding	KNG1/TF/ANG/HRG/SERPINA5	5	0.151515	0.000110091	0.00120278
C_vs_S_Down	MF	GO:0050997	quaternary ammonium group binding	APOA2/SERPINA5/CETP	3	0.0909091	0.000116398	0.00120278
C_vs_S_Down	MF	GO:0008201	heparin binding	KNG1/ANG/HRG/SERPINA5	4	0.121212	0.000224586	0.00214221
C_vs_S_Down	MF	GO:0120020	cholesterol transfer activity	APOA2/CETP	2	0.0606061	0.000706902	0.00599351
C_vs_S_Down	MF	GO:0005539	glycosaminoglycan binding	KNG1/ANG/HRG/SERPINA5	4	0.121212	0.000760957	0.00599351
C_vs_S_Down	MF	GO:0120015	sterol transfer activity	APOA2/CETP	2	0.0606061	0.000773356	0.00599351
C_vs_S_Down	MF	GO:0015248	sterol transporter activity	APOA2/CETP	2	0.0606061	0.00189784	0.013222
C_vs_S_Down	MF	GO:0002020	protease binding	SERPINA5/SERPINF2/ECM1	3	0.0909091	0.00191933	0.013222
C_vs_S_Down	MF	GO:0015485	cholesterol binding	APOA2/CETP	2	0.0606061	0.00363278	0.0234163
C_vs_S_Down	MF	GO:0120013	lipid transfer activity	APOA2/CETP	2	0.0606061	0.00377682	0.0234163
C_vs_S_Down	MF	GO:0032934	sterol binding	APOA2/CETP	2	0.0606061	0.00502314	0.0296605
C_vs_S_Down	MF	GO:0005507	copper ion binding	ALB/ANG	2	0.0606061	0.00553298	0.0311859
C_vs_S_Down	MF	GO:0140272	exogenous protein binding	ALB/CR2	2	0.0606061	0.00863084	0.0465315
C_vs_S_Down	MF	GO:0033293	monocarboxylic acid binding	ALB/SERPINA5	2	0.0606061	0.00906181	0.0468193
C_vs_S_Down	KEGG	hsa04610	Complement and coagulation cascades	F13A1/PLG/KNG1/SERPINA5/SERPINF2/F7/CR2	7	0.35	5.29927e-10	2.01372e-08
C_vs_S_Down	Reactome	R-HSA-114608	Platelet degranulation	F13A1/PLG/KNG1/AHSG/ALB/TF/HRG/SERPINF2/ECM1	9	0.375	3.69938e-12	4.05593e-10
C_vs_S_Down	Reactome	R-HSA-76005	Response to elevated platelet cytosolic Ca2+	F13A1/PLG/KNG1/AHSG/ALB/TF/HRG/SERPINF2/ECM1	9	0.375	5.23346e-12	4.05593e-10
C_vs_S_Down	Reactome	R-HSA-76002	Platelet activation, signaling and aggregation	F13A1/PLG/KNG1/AHSG/ALB/TF/HRG/SERPINF2/ECM1	9	0.375	2.20549e-09	1.1395e-07
C_vs_S_Down	Reactome	R-HSA-381426	Regulation of Insulin-like Growth Factor (IGF) transport and uptake by Insulin-like Growth Factor Binding Proteins (IGFBPs)	PLG/KNG1/APOA2/AHSG/ALB/TF/IGFBP3	7	0.291667	6.26533e-09	2.42782e-07
C_vs_S_Down	Reactome	R-HSA-8957275	Post-translational protein phosphorylation	KNG1/APOA2/AHSG/ALB/TF/IGFBP3	6	0.25	9.3004e-08	2.88312e-06
C_vs_S_Down	Reactome	R-HSA-140877	Formation of Fibrin Clot (Clotting Cascade)	F13A1/KNG1/SERPINA5/F7	4	0.166667	1.38446e-06	3.57652e-05
C_vs_S_Down	Reactome	R-HSA-75205	Dissolution of Fibrin Clot	PLG/HRG/SERPINF2	3	0.125	2.60471e-06	5.76758e-05
C_vs_S_Down	Reactome	R-HSA-8963899	Plasma lipoprotein remodeling	APOA2/ALB/CETP	3	0.125	5.2877e-05	0.00102449
C_vs_S_Down	Reactome	R-HSA-8964058	HDL remodeling	ALB/CETP	2	0.0833333	0.000204792	0.00317427
C_vs_S_Down	Reactome	R-HSA-9757110	Prednisone ADME	ALB/SERPINA6	2	0.0833333	0.000204792	0.00317427
C_vs_S_Down	Reactome	R-HSA-174824	Plasma lipoprotein assembly, remodeling, and clearance	APOA2/ALB/CETP	3	0.125	0.000562531	0.00792658
C_vs_S_Down	Reactome	R-HSA-140875	Common Pathway of Fibrin Clot Formation	F13A1/SERPINA5	2	0.0833333	0.00103452	0.0133625
C_vs_S_Down	Reactome	R-HSA-140837	Intrinsic Pathway of Fibrin Clot Formation	KNG1/SERPINA5	2	0.0833333	0.00113153	0.0134913
C_vs_S_Down	Reactome	R-HSA-8957322	Metabolism of steroids	ALB/GC/SERPINA6	3	0.125	0.00443971	0.0483828
C_vs_S_Down	Reactome	R-HSA-977606	Regulation of Complement cascade	CR2/CFP	2	0.0833333	0.00468221	0.0483828
C_vs_S_Up	BP	GO:0052547	regulation of peptidase activity	PAPLN/SERPINA3/TIMP1/CST3/CSTB/S100A8/SERPINE1/S100A9/GPI/CTSB/FURIN/MMP9/PSMA3/PSMB8/PSMB9/CCN2/SERPINB1/SFN/PSME1/NCSTN/PYCARD	21	0.114754	1.3379e-09	3.76352e-06
C_vs_S_Up	BP	GO:0052548	regulation of endopeptidase activity	SERPINA3/TIMP1/CST3/S100A8/SERPINE1/S100A9/GPI/FURIN/MMP9/PSMA3/PSMB8/PSMB9/CCN2/SERPINB1/SFN/PSME1/NCSTN/PYCARD	18	0.0983607	6.18469e-09	8.69877e-06
C_vs_S_Up	BP	GO:2001044	regulation of integrin-mediated signaling pathway	TIMP1/LAMB1/LAMC1/NID1/LAMA2/CD177	6	0.0327869	5.44553e-08	4.77668e-05
C_vs_S_Up	BP	GO:0030198	extracellular matrix organization	AGT/CST3/LAMB1/COL1A2/CTSG/FURIN/LAMC1/LCP1/NID1/MMP9/B4GALT1/LAMA2/PTX3/CCN2/ADAMTSL2/MMP19	16	0.0874317	8.9438e-08	4.77668e-05
C_vs_S_Up	BP	GO:0043062	extracellular structure organization	AGT/CST3/LAMB1/COL1A2/CTSG/FURIN/LAMC1/LCP1/NID1/MMP9/B4GALT1/LAMA2/PTX3/CCN2/ADAMTSL2/MMP19	16	0.0874317	9.34238e-08	4.77668e-05
[truncated: 1,422 more rows]
