# Supplementary material for: Plasma Proteome-Driven Liquid Biopsy for Individualized Monitoring and Risk Stratification of Immune-Related Adverse Events in Checkpoint Immunotherapy
Source: Mol Cell Proteomics. 2025 Dec 13;25(1):101488. doi: 10.1016/j.mcpro.2025.101488 (PMC12818211; doi:10.1016/j.mcpro.2025.101488)
Supplement: Supplementary Table 4 [file mmc4.xlsx]

## Sheet: Sheet1
Supplementary Table 4 | The module class generated from WGCNA analysis
Protein	Module	Module_col_remap	Orientation
SSC5D	lightgrey	M0
QSOX1	lightgrey	M0
MANBA	lightgrey	M0
CHL1	lightgrey	M0
PODXL	lightgrey	M0
UBE2L6	lightgrey	M0
PLXNB2	lightgrey	M0	Up-Trend
ADAMDEC1	lightgrey	M0
CCL16	lightgrey	M0
PLXNB1	lightgrey	M0
COCH	lightgrey	M0
B4GAT1	lightgrey	M0
CD5L	lightgrey	M0
CUTA	lightgrey	M0
LILRB5	lightgrey	M0
ICOSLG	lightgrey	M0
USP12	lightgrey	M0
PDCD6	lightgrey	M0
FCN3	lightgrey	M0
DHRS3	lightgrey	M0
ECM2	lightgrey	M0
H6PD	lightgrey	M0
VNN1	lightgrey	M0
OXSR1	lightgrey	M0
OLFM2	lightgrey	M0
CP	lightgrey	M0
F8	lightgrey	M0	Up-Trend
EGFR	lightgrey	M0
CFD	lightgrey	M0
A2M	lightgrey	M0
TG	lightgrey	M0
IGHD	lightgrey	M0
HBD	lightgrey	M0
SPTA1	lightgrey	M0
SLC4A1	lightgrey	M0
AMBP	lightgrey	M0
TFRC	lightgrey	M0
VTN	lightgrey	M0
FUCA1	lightgrey	M0
A1BG	lightgrey	M0
SHBG	lightgrey	M0
HLA-A	lightgrey	M0
SERPINE1	lightgrey	M0	Up-Trend
SERPING1	lightgrey	M0
ITGB1	lightgrey	M0
PYGL	lightgrey	M0
ITGAV	lightgrey	M0
HEXA	lightgrey	M0
THBD	lightgrey	M0
P4HB	lightgrey	M0	Up-Trend
GP1BA	lightgrey	M0
UMOD	lightgrey	M0
TPM2	lightgrey	M0
SFTPB	lightgrey	M0
THBS1	lightgrey	M0
MMP2	lightgrey	M0
IL6R	lightgrey	M0
DBH	lightgrey	M0
FBP1	lightgrey	M0
SPARC	lightgrey	M0
PDGFRB	lightgrey	M0
CTSH	lightgrey	M0
PGA4	lightgrey	M0
SRGN	lightgrey	M0
PRB4	lightgrey	M0
GAA	lightgrey	M0
SPP1	lightgrey	M0
CHGA	lightgrey	M0
TFPI	lightgrey	M0
KIT	lightgrey	M0
HSPD1	lightgrey	M0
HSPA5	lightgrey	M0
SLC2A1	lightgrey	M0
MBL2	lightgrey	M0
SPTB	lightgrey	M0
ANXA3	lightgrey	M0
CKMT1B	lightgrey	M0
BMP1	lightgrey	M0
PDIA4	lightgrey	M0
PRG2	lightgrey	M0
PRF1	lightgrey	M0
SELP	lightgrey	M0
CBR1	lightgrey	M0
ANK1	lightgrey	M0
SMPD1	lightgrey	M0
ENG	lightgrey	M0
CR2	lightgrey	M0	Down-Trend
TCN2	lightgrey	M0
PGC	lightgrey	M0
TPSB2	lightgrey	M0
PZP	lightgrey	M0
OGN	lightgrey	M0
AGA	lightgrey	M0
GPD1	lightgrey	M0
EPHA1	lightgrey	M0
GPX3	lightgrey	M0
FGFR4	lightgrey	M0
CES1	lightgrey	M0
PTPRB	lightgrey	M0
CRHBP	lightgrey	M0
EDNRB	lightgrey	M0
IGFBP5	lightgrey	M0
ACP1	lightgrey	M0
AZGP1	lightgrey	M0
S100P	lightgrey	M0
CTNNA2	lightgrey	M0
PCSK6	lightgrey	M0
UQCRC1	lightgrey	M0
MAN1A1	lightgrey	M0
THBS2	lightgrey	M0
GLRX	lightgrey	M0
FLT4	lightgrey	M0
CPOX	lightgrey	M0
PTGDS	lightgrey	M0
PRCP	lightgrey	M0
NOTCH1	lightgrey	M0
PREP	lightgrey	M0
HSPA13	lightgrey	M0
MASP1	lightgrey	M0
MCM2	lightgrey	M0
CAMP	lightgrey	M0
BCAM	lightgrey	M0
PAPOLA	lightgrey	M0
APLP1	lightgrey	M0
HDGF	lightgrey	M0
AKR1C2	lightgrey	M0
CRISP3	lightgrey	M0
PLTP	lightgrey	M0
GP2	lightgrey	M0
HBB	lightgrey	M0
HBG1	lightgrey	M0
HBA2	lightgrey	M0
JAG1	lightgrey	M0
RELN	lightgrey	M0
ABAT	lightgrey	M0
FKBP3	lightgrey	M0
DEFA5	lightgrey	M0	Up-Trend
LGALS3BP	lightgrey	M0
MGAT2	lightgrey	M0
BST1	lightgrey	M0
DPYD	lightgrey	M0
PLA2G7	lightgrey	M0
SEMA3F	lightgrey	M0
ART3	lightgrey	M0
MOGS	lightgrey	M0
FAT1	lightgrey	M0
DSC3	lightgrey	M0
LTBP1	lightgrey	M0
PCOLCE	lightgrey	M0
PTPRK	lightgrey	M0
FCN2	lightgrey	M0
NPTX1	lightgrey	M0
ADIPOQ	lightgrey	M0
EXT1	lightgrey	M0
MAN2A1	lightgrey	M0
CDON	lightgrey	M0
PLA1A	lightgrey	M0
MYOM3	lightgrey	M0
ECPAS	lightgrey	M0
PM20D1	lightgrey	M0
ERAP2	lightgrey	M0
SEZ6L2	lightgrey	M0
ADAMTSL4	lightgrey	M0
FAT4	lightgrey	M0
B3GNT8	lightgrey	M0
GALNT5	lightgrey	M0
ADGRG6	lightgrey	M0
ZNF598	lightgrey	M0
RTN4RL2	lightgrey	M0
HRNR	lightgrey	M0
SFTPA2	lightgrey	M0
FAM20C	lightgrey	M0
LILRA3	lightgrey	M0
PCSK9	lightgrey	M0
PLA2G15	lightgrey	M0
B3GNT7	lightgrey	M0
AGR3	lightgrey	M0
BPIFB1	lightgrey	M0
TSKU	lightgrey	M0
ITLN1	lightgrey	M0
STAB2	lightgrey	M0
OIT3	lightgrey	M0
TTN	lightgrey	M0
SMPDL3A	lightgrey	M0
CFHR4	lightgrey	M0
GGH	lightgrey	M0	Down-Trend
SEMA4D	lightgrey	M0
KHSRP	lightgrey	M0
EXT2	lightgrey	M0	Up-Trend
ART4	lightgrey	M0
PLD4	lightgrey	M0	Down-Trend
CPB2	lightgrey	M0
LMLN	lightgrey	M0
FAM20A	lightgrey	M0
DCBLD2	lightgrey	M0
FCRL5	lightgrey	M0
HMCN1	lightgrey	M0
OLFM1	lightgrey	M0
RARRES2	lightgrey	M0
MYOC	lightgrey	M0
OMD	lightgrey	M0
PDCD1LG2	lightgrey	M0
FUCA2	lightgrey	M0
COLEC11	lightgrey	M0
C1QTNF5	lightgrey	M0
RTN4R	lightgrey	M0
AMBRA1	lightgrey	M0
NIF3L1	lightgrey	M0
SH3BGRL3	lightgrey	M0
MMRN2	lightgrey	M0
CDHR5	lightgrey	M0
ADGRL4	lightgrey	M0
MUC5B	lightgrey	M0
APMAP	lightgrey	M0
PCDH12	lightgrey	M0
IL1RAP	lightgrey	M0
TRIM36	lightgrey	M0
ACSS2	lightgrey	M0	Up-Trend
MAN1C1	lightgrey	M0
GKN1	lightgrey	M0
B3GNT2	lightgrey	M0
ERAP1	lightgrey	M0
ADA2	lightgrey	M0
EHD3	lightgrey	M0
C1RL	lightgrey	M0
PTGFRN	lightgrey	M0
GNPTG	lightgrey	M0
SERPINA10	lightgrey	M0
FBXO3	lightgrey	M0
TRHDE	lightgrey	M0
PROCR	lightgrey	M0
TNN	lightgrey	M0
ST3GAL6	lightgrey	M0
ITM2B	lightgrey	M0
ANGPTL3	lightgrey	M0
PSAT1	lightgrey	M0
COLEC10	lightgrey	M0
GMFG	lightgrey	M0
CA11	lightgrey	M0
CELA3A	lightgrey	M0
CPA3	lightgrey	M0
NPTX2	lightgrey	M0	Up-Trend
INHBE	lightgrey	M0
CACHD1	lightgrey	M0
CCDC168	lightgrey	M0
PEBP4	lightgrey	M0
MEGF9	lightgrey	M0
CPVL	lightgrey	M0
RNPEP	lightgrey	M0	Up-Trend
PCDH18	lightgrey	M0
AXDND1	lightgrey	M0
FGFBP2	lightgrey	M0
SERPINA11	lightgrey	M0
OAF	lightgrey	M0
METTL25	lightgrey	M0
SIRPB1	#ED0000B2	M1
AGRN	#ED0000B2	M1
MAN2B1	#ED0000B2	M1
NRP1	#ED0000B2	M1
PCDH17	#ED0000B2	M1
LECT2	#ED0000B2	M1	Down-Trend
SIGLEC5	#ED0000B2	M1
SPINT1	#ED0000B2	M1
NRP2	#ED0000B2	M1
PLIN3	#ED0000B2	M1	Up-Trend
SEMA7A	#ED0000B2	M1
CILP	#ED0000B2	M1
TNFRSF21	#ED0000B2	M1
PGLYRP1	#ED0000B2	M1
CPD	#ED0000B2	M1	Up-Trend
STC2	#ED0000B2	M1	Up-Trend
PAPLN	#ED0000B2	M1	Up-Trend
FSTL3	#ED0000B2	M1	Up-Trend
IL18BP	#ED0000B2	M1
SPINK1	#ED0000B2	M1
TIMP1	#ED0000B2	M1	Up-Trend
CST3	#ED0000B2	M1	Up-Trend
HLA-B	#ED0000B2	M1
COL1A1	#ED0000B2	M1
COL2A1	#ED0000B2	M1
COL3A1	#ED0000B2	M1
APOE	#ED0000B2	M1
C1QB	#ED0000B2	M1
FTL	#ED0000B2	M1	Up-Trend
FTH1	#ED0000B2	M1
SLPI	#ED0000B2	M1
CSTB	#ED0000B2	M1	Up-Trend
SOD2	#ED0000B2	M1	Up-Trend
CD74	#ED0000B2	M1
VWF	#ED0000B2	M1	Up-Trend
MPO	#ED0000B2	M1	Up-Trend
ALPL	#ED0000B2	M1
ICAM1	#ED0000B2	M1	Up-Trend
REG1A	#ED0000B2	M1
CEACAM5	#ED0000B2	M1
ASGR2	#ED0000B2	M1
CSF1R	#ED0000B2	M1
CTSD	#ED0000B2	M1
PRSS2	#ED0000B2	M1
PSAP	#ED0000B2	M1
HEXB	#ED0000B2	M1
CTSB	#ED0000B2	M1	Up-Trend
LAMB1	#ED0000B2	M1	Up-Trend
RNASE1	#ED0000B2	M1
COL1A2	#ED0000B2	M1	Up-Trend
ELANE	#ED0000B2	M1
CTSG	#ED0000B2	M1	Up-Trend
CD14	#ED0000B2	M1
PTPRC	#ED0000B2	M1
VIM	#ED0000B2	M1	Up-Trend
IGFBP1	#ED0000B2	M1
LGALS1	#ED0000B2	M1	Up-Trend
CSF1	#ED0000B2	M1
RNASE2	#ED0000B2	M1
HLA-C	#ED0000B2	M1
LAMC1	#ED0000B2	M1	Up-Trend
CETP	#ED0000B2	M1	Down-Trend
COL6A1	#ED0000B2	M1
COL6A2	#ED0000B2	M1
DEFA4	#ED0000B2	M1
VCAN	#ED0000B2	M1
CD59	#ED0000B2	M1	Up-Trend
FOLR2	#ED0000B2	M1
PRKCSH	#ED0000B2	M1
NID1	#ED0000B2	M1	Up-Trend
HSP90B1	#ED0000B2	M1
PVR	#ED0000B2	M1	Up-Trend
B4GALT1	#ED0000B2	M1	Up-Trend
GNS	#ED0000B2	M1	Up-Trend
TIMP2	#ED0000B2	M1
CD44	#ED0000B2	M1
SELE	#ED0000B2	M1
CR1	#ED0000B2	M1
IGFBP2	#ED0000B2	M1
CDH2	#ED0000B2	M1	Up-Trend
VCAM1	#ED0000B2	M1
GGT1	#ED0000B2	M1
PI3	#ED0000B2	M1
CD33	#ED0000B2	M1
EFNA1	#ED0000B2	M1
COL5A1	#ED0000B2	M1
IGFBP4	#ED0000B2	M1
CA4	#ED0000B2	M1
MRC1	#ED0000B2	M1	Up-Trend
WARS1	#ED0000B2	M1	Up-Trend
LAMA2	#ED0000B2	M1	Up-Trend
PRTN3	#ED0000B2	M1
TNC	#ED0000B2	M1	Up-Trend
CD40	#ED0000B2	M1
PTX3	#ED0000B2	M1	Up-Trend
MGAT1	#ED0000B2	M1
CD27	#ED0000B2	M1
CALR	#ED0000B2	M1	Up-Trend
CANX	#ED0000B2	M1
IL1R2	#ED0000B2	M1	Up-Trend
CCN2	#ED0000B2	M1	Up-Trend
AXL	#ED0000B2	M1
LCN1	#ED0000B2	M1	Up-Trend
LSP1	#ED0000B2	M1
EPHX2	#ED0000B2	M1	Up-Trend
SFTPD	#ED0000B2	M1	Up-Trend
ADM	#ED0000B2	M1	Up-Trend
FBN1	#ED0000B2	M1
IGFALS	#ED0000B2	M1
LIPA	#ED0000B2	M1
LEPR	#ED0000B2	M1	Up-Trend
IFNAR2	#ED0000B2	M1
CCN3	#ED0000B2	M1	Up-Trend
LMAN1	#ED0000B2	M1	Up-Trend
MMP14	#ED0000B2	M1
PRELP	#ED0000B2	M1
CTSC	#ED0000B2	M1
EPHB4	#ED0000B2	M1	Up-Trend
LAMB2	#ED0000B2	M1
CDH11	#ED0000B2	M1
CCL23	#ED0000B2	M1
FCGRT	#ED0000B2	M1
DEFA1B	#ED0000B2	M1
S100A10	#ED0000B2	M1
B2M	#ED0000B2	M1
SIRPA	#ED0000B2	M1
LCN2	#ED0000B2	M1
BASP1	#ED0000B2	M1
TNFAIP6	#ED0000B2	M1	Up-Trend
FBLN2	#ED0000B2	M1
IL1RL1	#ED0000B2	M1	Up-Trend
DSC2	#ED0000B2	M1
PLOD1	#ED0000B2	M1
NUCB1	#ED0000B2	M1	Up-Trend
PCDH1	#ED0000B2	M1	Up-Trend
DDR1	#ED0000B2	M1
AHNAK	#ED0000B2	M1	Up-Trend
EFEMP1	#ED0000B2	M1
FSTL1	#ED0000B2	M1	Up-Trend
MERTK	#ED0000B2	M1
LMAN2	#ED0000B2	M1
MMRN1	#ED0000B2	M1
MSLN	#ED0000B2	M1
ADAM9	#ED0000B2	M1	Up-Trend
ALCAM	#ED0000B2	M1
ENPP2	#ED0000B2	M1
DAG1	#ED0000B2	M1
DSG2	#ED0000B2	M1
FGL2	#ED0000B2	M1
SPARCL1	#ED0000B2	M1	Up-Trend
LTBP2	#ED0000B2	M1	Up-Trend
TGFBI	#ED0000B2	M1
ATP6AP1	#ED0000B2	M1	Up-Trend
CCL15	#ED0000B2	M1
SVEP1	#ED0000B2	M1
MIA3	#ED0000B2	M1
CSPG4	#ED0000B2	M1	Up-Trend
MUC6	#ED0000B2	M1	Up-Trend
CHRDL2	#ED0000B2	M1
SCARA5	#ED0000B2	M1
ADAMTSL2	#ED0000B2	M1	Up-Trend
CD163	#ED0000B2	M1
LRP11	#ED0000B2	M1
LSR	#ED0000B2	M1	Up-Trend
JAML	#ED0000B2	M1
OSCAR	#ED0000B2	M1
KIAA0319L	#ED0000B2	M1
ADGRF5	#ED0000B2	M1
SHISA5	#ED0000B2	M1	Up-Trend
LILRA2	#ED0000B2	M1
LTBP4	#ED0000B2	M1
LRRC25	#ED0000B2	M1
CD177	#ED0000B2	M1	Up-Trend
GOLM1	#ED0000B2	M1	Up-Trend
TXNDC5	#ED0000B2	M1
HAVCR2	#ED0000B2	M1	Up-Trend
SECTM1	#ED0000B2	M1
CANT1	#ED0000B2	M1
FCAMR	#ED0000B2	M1
NECTIN2	#ED0000B2	M1
RNASE6	#ED0000B2	M1
VWCE	#ED0000B2	M1	Up-Trend
PIK3IP1	#ED0000B2	M1	Up-Trend
CRELD1	#ED0000B2	M1
MEGF10	#ED0000B2	M1
NELL2	#ED0000B2	M1
NEU1	#ED0000B2	M1
MMP19	#ED0000B2	M1	Up-Trend
ATF6B	#ED0000B2	M1
SDF4	#ED0000B2	M1
SPON2	#ED0000B2	M1
CDHR2	#ED0000B2	M1
YIPF3	#ED0000B2	M1
MVB12B	#ED0000B2	M1
CD248	#ED0000B2	M1
RETN	#ED0000B2	M1
MEPE	#ED0000B2	M1
UGGT1	#ED0000B2	M1
DKK3	#ED0000B2	M1
CTSZ	#ED0000B2	M1
FBLN5	#ED0000B2	M1
MARCO	#ED0000B2	M1
LNPEP	#ED0000B2	M1
GDF2	#ED0000B2	M1
CLEC11A	#ED0000B2	M1
VSIG4	#ED0000B2	M1	Up-Trend
PLXND1	#ED0000B2	M1
LYVE1	#ED0000B2	M1	Up-Trend
F11R	#ED0000B2	M1
EMILIN1	#ED0000B2	M1
FCGBP	#ED0000B2	M1
FITM1	#ED0000B2	M1
TMSB10	#ED0000B2	M1
TAGLN	#ED0000B2	M1
PRR4	#ED0000B2	M1
NHLRC3	#ED0000B2	M1
VWDE	#ED0000B2	M1
DCBLD1	#ED0000B2	M1
MANSC1	#ED0000B2	M1
EFCAB14	#ED0000B2	M1
DCDC1	#7876B1FF	M10
APOL1	#7876B1FF	M10
PAX4	#7876B1FF	M10
APOM	#7876B1FF	M10
F2	#7876B1FF	M10
SERPINA1	#7876B1FF	M10
C5	#7876B1FF	M10
IGF2	#7876B1FF	M10
PIGR	#7876B1FF	M10
FN1	#7876B1FF	M10
PF4	#7876B1FF	M10
PROC	#7876B1FF	M10
APOB	#7876B1FF	M10
LCAT	#7876B1FF	M10
HRG	#7876B1FF	M10	Down-Trend
IGF1	#7876B1FF	M10
SERPIND1	#7876B1FF	M10
BCHE	#7876B1FF	M10
C8G	#7876B1FF	M10
LPA	#7876B1FF	M10
F7	#7876B1FF	M10	Down-Trend
CLU	#7876B1FF	M10
F5	#7876B1FF	M10
CCL5	#7876B1FF	M10
C6	#7876B1FF	M10
IGFBP3	#7876B1FF	M10	Down-Trend
ITIH2	#7876B1FF	M10
ITIH1	#7876B1FF	M10
PROZ	#7876B1FF	M10
PON1	#7876B1FF	M10
CHI3L1	#7876B1FF	M10	Up-Trend
APOC4	#7876B1FF	M10
GPLD1	#7876B1FF	M10
HGFAC	#7876B1FF	M10
HABP2	#7876B1FF	M10
PON3	#7876B1FF	M10
CCL14	#7876B1FF	M10
ADGRD1	#7876B1FF	M10
BNC2	#7876B1FF	M10
ADAMTS13	#7876B1FF	M10
CDKL3	#7876B1FF	M10
DNAJC10	#7876B1FF	M10
CHPF	#7876B1FF	M10
SPICE1	#7876B1FF	M10
KAT6B	#7876B1FF	M10
SPG11	#7876B1FF	M10
CNDP1	#7876B1FF	M10
JAKMIP1	#7876B1FF	M10
PGLYRP2	#7876B1FF	M10
COG4	#7876B1FF	M10
SEMA4B	#7876B1FF	M10
ATG3	#7876B1FF	M10
CTSF	#7876B1FF	M10
PCYOX1	#7876B1FF	M10
MYRF	#7876B1FF	M10
MYO16	#7876B1FF	M10
INHBC	#7876B1FF	M10
PAMR1	#7876B1FF	M10
HES2	#7876B1FF	M10
MFSD4A	#7876B1FF	M10
PDLIM1	#0387b1	M11
CLIC1	#0387b1	M11
WDR1	#0387b1	M11
SKAP2	#0387b1	M11
FLOT1	#0387b1	M11
CAVIN2	#0387b1	M11
PPBP	#0387b1	M11
ITGB3	#0387b1	M11
ITGA2B	#0387b1	M11
PLEK	#0387b1	M11
RRAS	#0387b1	M11
SLC2A3	#0387b1	M11
G6PD	#0387b1	M11
ACTN1	#0387b1	M11
GP1BB	#0387b1	M11
GP9	#0387b1	M11
CD36	#0387b1	M11
FLNA	#0387b1	M11
CFL1	#0387b1	M11
ERP29	#0387b1	M11
MYH9	#0387b1	M11
TAGLN2	#0387b1	M11
GP5	#0387b1	M11
CSK	#0387b1	M11
LIMS1	#0387b1	M11
CAPZA1	#0387b1	M11
MTPN	#0387b1	M11
RAP1B	#0387b1	M11
TMSB4X	#0387b1	M11
TPM4	#0387b1	M11
TUBA4A	#0387b1	M11
CAP1	#0387b1	M11
CALD1	#0387b1	M11
DMTN	#0387b1	M11
ILK	#0387b1	M11
CTTN	#0387b1	M11
FLNC	#0387b1	M11
PDIA5	#0387b1	M11
MAPRE2	#0387b1	M11
ZYX	#0387b1	M11
FERMT3	#0387b1	M11
CNN2	#0387b1	M11
CPNE1	#0387b1	M11
TUBB1	#0387b1	M11
GP6	#0387b1	M11
PDLIM7	#0387b1	M11
CORO1C	#0387b1	M11
HPSE	#0387b1	M11
CAB39	#0387b1	M11
TLN1	#0387b1	M11
RSU1	#0387b1	M11
LGALSL	#0387b1	M11
NCAM2	#84D7E1CC	M12
ZG16	#84D7E1CC	M12
AMY2A	#84D7E1CC	M12
APOD	#84D7E1CC	M12
CLEC3B	#84D7E1CC	M12
GSN	#84D7E1CC	M12
APOA4	#84D7E1CC	M12
GIP	#84D7E1CC	M12
NCAM1	#84D7E1CC	M12
CD99	#84D7E1CC	M12
ITGA2	#84D7E1CC	M12
FBLN1	#84D7E1CC	M12
CD34	#84D7E1CC	M12
L1CAM	#84D7E1CC	M12
CDH5	#84D7E1CC	M12
MAN2A2	#84D7E1CC	M12
LUM	#84D7E1CC	M12
NDST1	#84D7E1CC	M12
CACNA2D1	#84D7E1CC	M12
CDH13	#84D7E1CC	M12
CNTN2	#84D7E1CC	M12
MGAT5	#84D7E1CC	M12
CNTN1	#84D7E1CC	M12
FAP	#84D7E1CC	M12
NME3	#84D7E1CC	M12
LAMA3	#84D7E1CC	M12
FRMPD1	#84D7E1CC	M12
PI16	#84D7E1CC	M12
CD109	#84D7E1CC	M12
QSOX2	#84D7E1CC	M12
MEGF8	#84D7E1CC	M12
GALNT7	#84D7E1CC	M12
CNTN4	#84D7E1CC	M12
SNED1	#84D7E1CC	M12
POMGNT1	#84D7E1CC	M12
DPEP2	#84D7E1CC	M12
ANTXR1	#84D7E1CC	M12
CRTAC1	#84D7E1CC	M12
ST6GALNAC1	#84D7E1CC	M12
CNTN3	#84D7E1CC	M12
MRC2	#84D7E1CC	M12
EXTL2	#84D7E1CC	M12
GGT7	#84D7E1CC	M12
NOTCH3	#84D7E1CC	M12
NRXN3	#84D7E1CC	M12
LRRN1	#84D7E1CC	M12
CYP4X1	#84D7E1CC	M12
CBLN4	#84D7E1CC	M12
CILP2	#84D7E1CC	M12
MASP2	#7AA6DCFF	M13
CLPX	#7AA6DCFF	M13
F9	#7AA6DCFF	M13
C3	#7AA6DCFF	M13
APCS	#7AA6DCFF	M13
HPX	#7AA6DCFF	M13
ANG	#7AA6DCFF	M13	Down-Trend
F11	#7AA6DCFF	M13
C4BPA	#7AA6DCFF	M13
CFI	#7AA6DCFF	M13
C2	#7AA6DCFF	M13
PROS1	#7AA6DCFF	M13
C8A	#7AA6DCFF	M13
C8B	#7AA6DCFF	M13
CFH	#7AA6DCFF	M13
C4A	#7AA6DCFF	M13
C4B_2	#7AA6DCFF	M13
CPN1	#7AA6DCFF	M13
C4BPB	#7AA6DCFF	M13
CPN2	#7AA6DCFF	M13
MST1	#7AA6DCFF	M13
FEN1	#7AA6DCFF	M13
CFHR1	#7AA6DCFF	M13
APOF	#7AA6DCFF	M13
ITIH4	#7AA6DCFF	M13
HYDIN	#7AA6DCFF	M13
PRG4	#7AA6DCFF	M13
FAM161B	#7AA6DCFF	M13
BRIP1	#7AA6DCFF	M13
SAA4	#7AA6DCFF	M13
MENT	#7AA6DCFF	M13
EFEMP2	#00A087FF	M14
C1R	#00A087FF	M14
HP	#00A087FF	M14
HPR	#00A087FF	M14
CFB	#00A087FF	M14
FGA	#00A087FF	M14
FGB	#00A087FF	M14
FGG	#00A087FF	M14
C9	#00A087FF	M14
C1S	#00A087FF	M14
ORM2	#00A087FF	M14
CFHR2	#00A087FF	M14
CCL18	#00A087FF	M14
CFHR3	#00A087FF	M14
ITIH3	#00A087FF	M14
GALE	#00A087FF	M14
BTBD8	#00A087FF	M14
WASHC2A	#00A087FF	M14
PKHD1L1	#00A087FF	M14
CFHR5	#00A087FF	M14
ABCB9	#00A087FF	M14
MYO15A	#00A087FF	M14
LILRA6	#00A087FF	M14
ITGB2	#3C5488FF	M15
EPRS1	#3C5488FF	M15
CALM1	#3C5488FF	M15
TXN	#3C5488FF	M15
LAMP1	#3C5488FF	M15
LAMP2	#3C5488FF	M15
CPM	#3C5488FF	M15
PEBP1	#3C5488FF	M15
LAMA4	#3C5488FF	M15
FSCN1	#3C5488FF	M15
GALM	#3C5488FF	M15
ABHD14B	#3C5488FF	M15
CPPED1	#3C5488FF	M15
PGLS	#3C5488FF	M15
CALML3	#3C5488FF	M15
CLN5	#ffcd00	M16	Up-Trend
MB	#ffcd00	M16
LTF	#ffcd00	M16
FABP3	#ffcd00	M16	Up-Trend
MYL1	#ffcd00	M16
CKM	#ffcd00	M16	Up-Trend
CA3	#ffcd00	M16	Up-Trend
MYL3	#ffcd00	M16
ITGA5	#ffcd00	M16
ITGAM	#ffcd00	M16	Up-Trend
CKB	#ffcd00	M16
MYH1	#ffcd00	M16
MMP9	#ffcd00	M16	Up-Trend
DES	#ffcd00	M16	Up-Trend
CFL2	#ffcd00	M16	Up-Trend
NOMO3	#ffcd00	M16
AKR1B15	#FDAF91FF	M2
PSMA7	#FDAF91FF	M2	Up-Trend
H2BC12	#FDAF91FF	M2
TBCA	#FDAF91FF	M2	Up-Trend
VPS26A	#FDAF91FF	M2	Up-Trend
IDH1	#FDAF91FF	M2
TXNDC12	#FDAF91FF	M2
ADH1C	#FDAF91FF	M2
LDHA	#FDAF91FF	M2
ALDH1A1	#FDAF91FF	M2
GLUD1	#FDAF91FF	M2	Up-Trend
GSR	#FDAF91FF	M2	Up-Trend
SOD1	#FDAF91FF	M2
OTC	#FDAF91FF	M2
GOT2	#FDAF91FF	M2
ADA	#FDAF91FF	M2	Up-Trend
ASS1	#FDAF91FF	M2
LDLR	#FDAF91FF	M2	Up-Trend
LMNA	#FDAF91FF	M2	Up-Trend
ALDOA	#FDAF91FF	M2	Up-Trend
ASL	#FDAF91FF	M2	Up-Trend
CAPNS1	#FDAF91FF	M2
HSPB1	#FDAF91FF	M2
GNAI2	#FDAF91FF	M2
ALDOB	#FDAF91FF	M2
APP	#FDAF91FF	M2
ALDH2	#FDAF91FF	M2
S100A8	#FDAF91FF	M2	Up-Trend
RPLP2	#FDAF91FF	M2	Up-Trend
KRT8	#FDAF91FF	M2
ATP5F1B	#FDAF91FF	M2
S100A9	#FDAF91FF	M2	Up-Trend
GPI	#FDAF91FF	M2	Up-Trend
TPM3	#FDAF91FF	M2
DBI	#FDAF91FF	M2	Up-Trend
LDHB	#FDAF91FF	M2
HSP90AA1	#FDAF91FF	M2
RPSA	#FDAF91FF	M2
QDPR	#FDAF91FF	M2
DLD	#FDAF91FF	M2	Up-Trend
LTA4H	#FDAF91FF	M2	Up-Trend
ALDOC	#FDAF91FF	M2	Up-Trend
H1-4	#FDAF91FF	M2	Up-Trend
HSPA8	#FDAF91FF	M2
PABPC1	#FDAF91FF	M2
PEPD	#FDAF91FF	M2
LCP1	#FDAF91FF	M2	Up-Trend
PLS3	#FDAF91FF	M2	Up-Trend
AKR1A1	#FDAF91FF	M2
PKM	#FDAF91FF	M2
FABP4	#FDAF91FF	M2
AKR1B1	#FDAF91FF	M2	Up-Trend
PGAM2	#FDAF91FF	M2
EZR	#FDAF91FF	M2	Up-Trend
FAH	#FDAF91FF	M2	Up-Trend
GOT1	#FDAF91FF	M2	Up-Trend
PGAM1	#FDAF91FF	M2
TYMP	#FDAF91FF	M2	Up-Trend
PSMB1	#FDAF91FF	M2	Up-Trend
ACO1	#FDAF91FF	M2
GPT	#FDAF91FF	M2	Up-Trend
ATP5F1A	#FDAF91FF	M2
PSMA1	#FDAF91FF	M2	Up-Trend
PSMA2	#FDAF91FF	M2	Up-Trend
PSMA3	#FDAF91FF	M2	Up-Trend
PSMA4	#FDAF91FF	M2	Up-Trend
PSMB8	#FDAF91FF	M2	Up-Trend
PSMB9	#FDAF91FF	M2	Up-Trend
PSMA5	#FDAF91FF	M2	Up-Trend
PSMB4	#FDAF91FF	M2	Up-Trend
PSMB6	#FDAF91FF	M2	Up-Trend
PSMB5	#FDAF91FF	M2	Up-Trend
TKT	#FDAF91FF	M2	Up-Trend
DDT	#FDAF91FF	M2
PKLR	#FDAF91FF	M2
SERPINB1	#FDAF91FF	M2	Up-Trend
MAT2A	#FDAF91FF	M2	Up-Trend
SFN	#FDAF91FF	M2	Up-Trend
S100A11	#FDAF91FF	M2	Up-Trend
HPD	#FDAF91FF	M2	Up-Trend
HSPA4	#FDAF91FF	M2	Up-Trend
BSG	#FDAF91FF	M2
PGM1	#FDAF91FF	M2
DLST	#FDAF91FF	M2
TALDO1	#FDAF91FF	M2	Up-Trend
CAPG	#FDAF91FF	M2	Up-Trend
PSMB10	#FDAF91FF	M2	Up-Trend
MDH2	#FDAF91FF	M2
ECI1	#FDAF91FF	M2	Up-Trend
TMPO	#FDAF91FF	M2	Up-Trend
GNPDA1	#FDAF91FF	M2	Up-Trend
ME1	#FDAF91FF	M2	Up-Trend
GSS	#FDAF91FF	M2	Up-Trend
CARS1	#FDAF91FF	M2	Up-Trend
PSMB3	#FDAF91FF	M2	Up-Trend
THOP1	#FDAF91FF	M2	Up-Trend
HSPA2	#FDAF91FF	M2	Up-Trend
RAD23B	#FDAF91FF	M2	Up-Trend
AK2	#FDAF91FF	M2
MTTP	#FDAF91FF	M2	Up-Trend
NPEPPS	#FDAF91FF	M2	Up-Trend
OXCT1	#FDAF91FF	M2	Up-Trend
SUMO3	#FDAF91FF	M2	Up-Trend
EPPK1	#FDAF91FF	M2
MYL6	#FDAF91FF	M2
PSMA6	#FDAF91FF	M2	Up-Trend
HSPE1	#FDAF91FF	M2
UFM1	#FDAF91FF	M2
PPP1CA	#FDAF91FF	M2	Up-Trend
YWHAE	#FDAF91FF	M2	Up-Trend
LSM3	#FDAF91FF	M2	Up-Trend
FKBP1A	#FDAF91FF	M2
GRB2	#FDAF91FF	M2
GSTO1	#FDAF91FF	M2	Up-Trend
S100A12	#FDAF91FF	M2
CYCS	#FDAF91FF	M2
SORD	#FDAF91FF	M2
ACY1	#FDAF91FF	M2	Up-Trend
CRYZ	#FDAF91FF	M2	Up-Trend
CD47	#FDAF91FF	M2
ILF3	#FDAF91FF	M2	Up-Trend
BLMH	#FDAF91FF	M2
GANAB	#FDAF91FF	M2	Up-Trend
ELOC	#FDAF91FF	M2
ELOB	#FDAF91FF	M2
UGP2	#FDAF91FF	M2	Up-Trend
TXNRD1	#FDAF91FF	M2
TKFC	#FDAF91FF	M2
DCXR	#FDAF91FF	M2
PHYKPL	#FDAF91FF	M2
NCSTN	#FDAF91FF	M2	Up-Trend
DCPS	#FDAF91FF	M2	Up-Trend
PDLIM5	#FDAF91FF	M2
UROC1	#FDAF91FF	M2
PSMB7	#FDAF91FF	M2	Up-Trend
ACO2	#FDAF91FF	M2
TXNDC17	#FDAF91FF	M2	Up-Trend
ERP44	#FDAF91FF	M2
ACAT2	#FDAF91FF	M2
PAIP1	#FDAF91FF	M2
BHMT2	#FDAF91FF	M2	Up-Trend
C11orf68	#FDAF91FF	M2
GLIPR2	#FDAF91FF	M2
CYRIB	#FDAF91FF	M2	Up-Trend
DPP3	#FDAF91FF	M2
NUDT5	#FDAF91FF	M2	Up-Trend
PSME2	#FDAF91FF	M2
DNPEP	#FDAF91FF	M2	Up-Trend
PYCARD	#FDAF91FF	M2	Up-Trend
GDA	#FDAF91FF	M2
CABIN1	#FDAF91FF	M2	Up-Trend
WFDC12	#FDAF91FF	M2
KCTD12	#FDAF91FF	M2	Up-Trend
SCRN2	#FDAF91FF	M2	Up-Trend
GLOD4	#FDAF91FF	M2
ISOC1	#FDAF91FF	M2
RNASET2	#FFCD007F	M3
TGOLN2	#FFCD007F	M3
CHST10	#FFCD007F	M3
NFASC	#FFCD007F	M3
CLSTN1	#FFCD007F	M3
LYPD3	#FFCD007F	M3
RECK	#FFCD007F	M3
PRNP	#FFCD007F	M3
FABP1	#FFCD007F	M3
CD55	#FFCD007F	M3
SLC3A2	#FFCD007F	M3
SOD3	#FFCD007F	M3
COL4A2	#FFCD007F	M3
MET	#FFCD007F	M3
FCGR3A	#FFCD007F	M3
SLURP2	#FFCD007F	M3
PTPRF	#FFCD007F	M3
C7	#FFCD007F	M3
FGFR1	#FFCD007F	M3
IGF2R	#FFCD007F	M3
COL6A3	#FFCD007F	M3
ACE	#FFCD007F	M3
CDH1	#FFCD007F	M3
ICAM2	#FFCD007F	M3
SELL	#FFCD007F	M3
CPA1	#FFCD007F	M3
CPB1	#FFCD007F	M3
ANPEP	#FFCD007F	M3
CD46	#FFCD007F	M3
ACAN	#FFCD007F	M3
PECAM1	#FFCD007F	M3
IFNAR1	#FFCD007F	M3
GM2A	#FFCD007F	M3
LGALS3	#FFCD007F	M3
PAM	#FFCD007F	M3
KITLG	#FFCD007F	M3
TNXB	#FFCD007F	M3
PTPRD	#FFCD007F	M3
PTPRG	#FFCD007F	M3
PTPRZ1	#FFCD007F	M3
IGFBP6	#FFCD007F	M3
CTSS	#FFCD007F	M3
DPP4	#FFCD007F	M3
PTPRM	#FFCD007F	M3
ICAM3	#FFCD007F	M3
RNASE4	#FFCD007F	M3
THBS4	#FFCD007F	M3
TIE1	#FFCD007F	M3
SERPINF1	#FFCD007F	M3
TGFBR2	#FFCD007F	M3
COL15A1	#FFCD007F	M3
COL18A1	#FFCD007F	M3
IL6ST	#FFCD007F	M3
MCAM	#FFCD007F	M3
PPIC	#FFCD007F	M3
ADGRE5	#FFCD007F	M3
DNASE1L1	#FFCD007F	M3
COMP	#FFCD007F	M3
FABP6	#FFCD007F	M3
CDH6	#FFCD007F	M3
ITGA1	#FFCD007F	M3
LYZ	#FFCD007F	M3
NPC2	#FFCD007F	M3
HSPG2	#FFCD007F	M3
GUCA2A	#FFCD007F	M3
NOTCH2	#FFCD007F	M3
ENPEP	#FFCD007F	M3
LRP1	#FFCD007F	M3
PTPRJ	#FFCD007F	M3
KLRB1	#FFCD007F	M3
PTK7	#FFCD007F	M3
PTPRS	#FFCD007F	M3
LSAMP	#FFCD007F	M3
LY6D	#FFCD007F	M3
GPNMB	#FFCD007F	M3
POSTN	#FFCD007F	M3
NECTIN1	#FFCD007F	M3
CDSN	#FFCD007F	M3
CST6	#FFCD007F	M3
IGFBP7	#FFCD007F	M3
QPCT	#FFCD007F	M3
AOC3	#FFCD007F	M3
CD276	#FFCD007F	M3
VASN	#FFCD007F	M3
PLXDC2	#FFCD007F	M3
NEGR1	#FFCD007F	M3
SDK1	#FFCD007F	M3
ABI3BP	#FFCD007F	M3
CLEC14A	#FFCD007F	M3
COLGALT1	#FFCD007F	M3
WFIKKN2	#FFCD007F	M3
SCG3	#FFCD007F	M3
ROBO4	#FFCD007F	M3
FAM3C	#FFCD007F	M3
NRCAM	#FFCD007F	M3
NEO1	#FFCD007F	M3
OSMR	#FFCD007F	M3
COL12A1	#FFCD007F	M3
BOC	#FFCD007F	M3
CADM1	#FFCD007F	M3
SEZ6L	#FFCD007F	M3
SPON1	#FFCD007F	M3
CD93	#FFCD007F	M3
SPINK5	#FFCD007F	M3
STAB1	#FFCD007F	M3
UGGT2	#FFCD007F	M3
LRP1B	#FFCD007F	M3
CD84	#FFCD007F	M3
PLXNA1	#FFCD007F	M3
HEG1	#FFCD007F	M3
NENF	#FFCD007F	M3
HYOU1	#FFCD007F	M3
ROBO1	#FFCD007F	M3
VIT	#FFCD007F	M3
IGDCC4	#FFCD007F	M3
FAM234A	#FFCD007F	M3
SLC38A10	#FFCD007F	M3
OLFML3	#FFCD007F	M3
ISLR	#FFCD007F	M3
SBSN	#FFCD007F	M3
TMEM132C	#FFCD007F	M3
ATRN	#6F99ADCC	M4
F13A1	#6F99ADCC	M4	Down-Trend
F10	#6F99ADCC	M4
PLG	#6F99ADCC	M4	Down-Trend
F12	#6F99ADCC	M4
SERPINC1	#6F99ADCC	M4
SERPINA3	#6F99ADCC	M4	Up-Trend
KNG1	#6F99ADCC	M4	Down-Trend
APOA1	#6F99ADCC	M4
APOA2	#6F99ADCC	M4	Down-Trend
APOC1	#6F99ADCC	M4
APOC2	#6F99ADCC	M4
APOC3	#6F99ADCC	M4
CRP	#6F99ADCC	M4	Up-Trend
APOH	#6F99ADCC	M4
LRG1	#6F99ADCC	M4
RBP4	#6F99ADCC	M4
ORM1	#6F99ADCC	M4
AHSG	#6F99ADCC	M4	Down-Trend
TTR	#6F99ADCC	M4
GC	#6F99ADCC	M4	Down-Trend
KLKB1	#6F99ADCC	M4
SERPINA5	#6F99ADCC	M4	Down-Trend
F13B	#6F99ADCC	M4
SERPINA7	#6F99ADCC	M4	Down-Trend
SERPINA6	#6F99ADCC	M4	Down-Trend
SERPINF2	#6F99ADCC	M4	Down-Trend
FURIN	#6F99ADCC	M4	Up-Trend
SAA1	#6F99ADCC	M4	Up-Trend
SAA2	#6F99ADCC	M4
ST6GAL1	#6F99ADCC	M4
CTLA4	#6F99ADCC	M4	Down-Trend
LBP	#6F99ADCC	M4
ATF6	#6F99ADCC	M4	Up-Trend
CFP	#6F99ADCC	M4	Down-Trend
SERPINA4	#6F99ADCC	M4
BTD	#6F99ADCC	M4
AFM	#6F99ADCC	M4
SELENOP	#6F99ADCC	M4
HK3	#6F99ADCC	M4	Up-Trend
NAGLU	#6F99ADCC	M4
ROR1	#6F99ADCC	M4	Down-Trend
FGL1	#6F99ADCC	M4
GALNT2	#6F99ADCC	M4
ECM1	#6F99ADCC	M4	Down-Trend
ZNF318	#6F99ADCC	M4
HTRA1	#6F99ADCC	M4
TIMD4	#6F99ADCC	M4
ZNF558	#6F99ADCC	M4
SIL1	#6F99ADCC	M4
YTHDC2	#6F99ADCC	M4	Down-Trend
FETUB	#6F99ADCC	M4	Down-Trend
CPQ	#6F99ADCC	M4	Down-Trend
C1QTNF9B	#6F99ADCC	M4	Down-Trend
CTBS	#6F99ADCC	M4
SPP2	#6F99ADCC	M4
FAM83E	#6F99ADCC	M4	Up-Trend
DNM1L	#e3f3f7	M5
SLC9A3R1	#e3f3f7	M5
MYL12B	#e3f3f7	M5
ARPC1B	#e3f3f7	M5
ARPC2	#e3f3f7	M5
ARPC3	#e3f3f7	M5
ARPC5	#e3f3f7	M5
TPD52L2	#e3f3f7	M5
AKR7A2	#e3f3f7	M5
ENSA	#e3f3f7	M5
DIAPH1	#e3f3f7	M5
SH3BGRL	#e3f3f7	M5
PGK1	#e3f3f7	M5
GAPDH	#e3f3f7	M5
ENO1	#e3f3f7	M5
CAPN1	#e3f3f7	M5
PFN1	#e3f3f7	M5
RHOC	#e3f3f7	M5
ANXA5	#e3f3f7	M5
GSTP1	#e3f3f7	M5
PRKAR1A	#e3f3f7	M5
PYGB	#e3f3f7	M5
ADH5	#e3f3f7	M5
MIF	#e3f3f7	M5
MYL6B	#e3f3f7	M5
PPP3CB	#e3f3f7	M5
ALOX12	#e3f3f7	M5
ARF4	#e3f3f7	M5
VCL	#e3f3f7	M5
PPIB	#e3f3f7	M5
MSN	#e3f3f7	M5
FKBP2	#e3f3f7	M5
YWHAQ	#e3f3f7	M5
PRDX5	#e3f3f7	M5
CMPK1	#e3f3f7	M5
PDIA3	#e3f3f7	M5
CORO1A	#e3f3f7	M5
GDI1	#e3f3f7	M5
YWHAB	#e3f3f7	M5
RDX	#e3f3f7	M5
HPCAL1	#e3f3f7	M5
ATP6V1A	#e3f3f7	M5
GARS1	#e3f3f7	M5
CAPZA2	#e3f3f7	M5
CAPZB	#e3f3f7	M5
IDH2	#e3f3f7	M5
PPM1F	#e3f3f7	M5
SULT1A1	#e3f3f7	M5
RAB7A	#e3f3f7	M5
ARHGDIA	#e3f3f7	M5
ARHGDIB	#e3f3f7	M5
NUBP1	#e3f3f7	M5
COPA	#e3f3f7	M5
RAB15	#e3f3f7	M5
ARPC4	#e3f3f7	M5
ACTB	#e3f3f7	M5
DSTN	#e3f3f7	M5
RAB14	#e3f3f7	M5
ACTR3	#e3f3f7	M5
ARF3	#e3f3f7	M5
YWHAG	#e3f3f7	M5
RAB11A	#e3f3f7	M5
PPP2CB	#e3f3f7	M5
PPIA	#e3f3f7	M5
RAC1	#e3f3f7	M5
YWHAZ	#e3f3f7	M5
ACTC1	#e3f3f7	M5	Up-Trend
UBE2L3	#e3f3f7	M5
TUBB4B	#e3f3f7	M5
AMPD2	#e3f3f7	M5
PLCB3	#e3f3f7	M5
YWHAH	#e3f3f7	M5
COTL1	#e3f3f7	M5
MESD	#e3f3f7	M5
LASP1	#e3f3f7	M5
PDIA6	#e3f3f7	M5
DPYSL2	#e3f3f7	M5
ARHGAP18	#e3f3f7	M5
NRGN	#e3f3f7	M5
RAB1B	#e3f3f7	M5
EHD1	#e3f3f7	M5
XPNPEP1	#e3f3f7	M5
SEPTIN11	#e3f3f7	M5
EPS15L1	#e3f3f7	M5	Up-Trend
BIN2	#e3f3f7	M5
SNX12	#e3f3f7	M5
CLIC4	#e3f3f7	M5
POTEF	#e3f3f7	M5
NME2P1	#e3f3f7	M5
CCS	#beb1b4	M6
PFDN6	#beb1b4	M6
TXNL1	#beb1b4	M6
GLRX3	#beb1b4	M6
PNP	#beb1b4	M6
HPRT1	#beb1b4	M6
AK1	#beb1b4	M6
CA1	#beb1b4	M6
CA2	#beb1b4	M6
CAT	#beb1b4	M6
ANXA1	#beb1b4	M6
S100A6	#beb1b4	M6
GPX1	#beb1b4	M6
BPGM	#beb1b4	M6
FH	#beb1b4	M6
ANXA6	#beb1b4	M6
HMBS	#beb1b4	M6
UBB	#beb1b4	M6
ESD	#beb1b4	M6
PYGM	#beb1b4	M6
RNH1	#beb1b4	M6	Up-Trend
KRT13	#beb1b4	M6
ALAD	#beb1b4	M6
APEH	#beb1b4	M6
NME1	#beb1b4	M6
ANXA7	#beb1b4	M6
CAST	#beb1b4	M6
GSTM3	#beb1b4	M6
TGM2	#beb1b4	M6
PCMT1	#beb1b4	M6	Up-Trend
AHCY	#beb1b4	M6
MPST	#beb1b4	M6
S100A4	#beb1b4	M6
BLVRB	#beb1b4	M6
SRI	#beb1b4	M6
ATIC	#beb1b4	M6
STIP1	#beb1b4	M6
PRDX2	#beb1b4	M6
ACSL1	#beb1b4	M6
SERPINB6	#beb1b4	M6
SPRR2A	#beb1b4	M6
SNCA	#beb1b4	M6
MDH1	#beb1b4	M6
USP5	#beb1b4	M6
GCLC	#beb1b4	M6
HINT1	#beb1b4	M6
GDI2	#beb1b4	M6
ST13	#beb1b4	M6
PGD	#beb1b4	M6
BLVRA	#beb1b4	M6
USP14	#beb1b4	M6
RAD23A	#beb1b4	M6
VCP	#beb1b4	M6
TPI1	#beb1b4	M6
UBE2N	#beb1b4	M6
SKP1	#beb1b4	M6
PURA	#beb1b4	M6
GBE1	#beb1b4	M6
GLO1	#beb1b4	M6
PSME1	#beb1b4	M6	Up-Trend
PRDX1	#beb1b4	M6
MFGE8	#beb1b4	M6	Up-Trend
MTAP	#beb1b4	M6
SELENBP1	#beb1b4	M6
UBE2V1	#beb1b4	M6
PAFAH1B3	#beb1b4	M6
PTPA	#beb1b4	M6
PPP1R7	#beb1b4	M6	Up-Trend
PSMD5	#beb1b4	M6
HAGH	#beb1b4	M6
YOD1	#beb1b4	M6
NAPRT	#beb1b4	M6
PGM2	#beb1b4	M6
PARK7	#beb1b4	M6
NAP1L4	#beb1b4	M6
CTRC	#beb1b4	M6
LXN	#beb1b4	M6
OLA1	#beb1b4	M6
AHSP	#beb1b4	M6
NSFL1C	#beb1b4	M6
UFC1	#beb1b4	M6
USP15	#beb1b4	M6
KRT33A	#beb1b4	M6
HEBP1	#beb1b4	M6
LZIC	#beb1b4	M6
HDHD2	#beb1b4	M6
TTC38	#beb1b4	M6
IGLC7	#ADE2D0CC	M7
PPP1R12B	#ADE2D0CC	M7
AGT	#ADE2D0CC	M7	Up-Trend
JCHAIN	#ADE2D0CC	M7
IGKV1-5	#ADE2D0CC	M7
IGKV3-20	#ADE2D0CC	M7
IGLV1-47	#ADE2D0CC	M7
IGLV1-51	#ADE2D0CC	M7
IGLV2-14	#ADE2D0CC	M7
IGLV2-11	#ADE2D0CC	M7
IGLV2-8	#ADE2D0CC	M7	Down-Trend
IGLV6-57	#ADE2D0CC	M7
IGHV3-30	#ADE2D0CC	M7
IGHV3-7	#ADE2D0CC	M7
IGHV3-9	#ADE2D0CC	M7
IGKC	#ADE2D0CC	M7
IGHG1	#ADE2D0CC	M7
IGHG2	#ADE2D0CC	M7
IGHG3	#ADE2D0CC	M7
IGHG4	#ADE2D0CC	M7
IGHM	#ADE2D0CC	M7
IGHA1	#ADE2D0CC	M7
IGHA2	#ADE2D0CC	M7
C1QA	#ADE2D0CC	M7
C1QC	#ADE2D0CC	M7
ALB	#ADE2D0CC	M7	Down-Trend
TF	#ADE2D0CC	M7	Down-Trend
IGKV4-1	#ADE2D0CC	M7	Down-Trend
IGHV4-34	#ADE2D0CC	M7
IGLC2	#ADE2D0CC	M7
ITGA6	#ADE2D0CC	M7
SARS1	#ADE2D0CC	M7
CDH17	#ADE2D0CC	M7
TRAP1	#ADE2D0CC	M7
SEPTIN7	#ADE2D0CC	M7
PLCH1	#ADE2D0CC	M7
CFAP65	#ADE2D0CC	M7	Up-Trend
ITIH5	#ADE2D0CC	M7
CATSPERD	#ADE2D0CC	M7
PNPLA8	#ADE2D0CC	M7
BPNT2	#ADE2D0CC	M7
TLR7	#ADE2D0CC	M7
PIPOX	#ADE2D0CC	M7
IGHV3-49	#ADE2D0CC	M7
IGHV6-1	#ADE2D0CC	M7
IGHV3-74	#ADE2D0CC	M7
IGHV3-72	#ADE2D0CC	M7
IGHV1-3	#ADE2D0CC	M7
IGHV4-28	#ADE2D0CC	M7
IGHV3-35	#ADE2D0CC	M7
IGHV2-70D	#ADE2D0CC	M7
IGLL5	#ADE2D0CC	M7
IGKV1-17	#ADE2D0CC	M7
IGLV1-40	#ADE2D0CC	M7	Down-Trend
IGLV3-19	#ADE2D0CC	M7
IGLV3-1	#ADE2D0CC	M7
IGLV3-25	#ADE2D0CC	M7
IGLV3-27	#ADE2D0CC	M7
IGLV7-43	#ADE2D0CC	M7
IGKV3-7	#ADE2D0CC	M7
IGLV8-61	#ADE2D0CC	M7
IGLV7-46	#ADE2D0CC	M7
IGLV3-9	#ADE2D0CC	M7
IGKV2D-24	#ADE2D0CC	M7
IGKV2D-29	#ADE2D0CC	M7
IGLV5-45	#ADE2D0CC	M7
IGKV3D-15	#ADE2D0CC	M7
IGKV3D-11	#ADE2D0CC	M7
IGKV6D-21	#ADE2D0CC	M7
IGLV9-49	#ADE2D0CC	M7
IGKV3D-20	#ADE2D0CC	M7
IGLV5-39	#ADE2D0CC	M7
IGKJ1	#ADE2D0CC	M7
HDGFL1	#ADE2D0CC	M7
DDX39A	#84BD007F	M8
IPO5	#84BD007F	M8
PHGDH	#84BD007F	M8
PSMD3	#84BD007F	M8
TRAPPC3	#84BD007F	M8
ACTN4	#84BD007F	M8
SYNCRIP	#84BD007F	M8
MT-CO2	#84BD007F	M8
TGFB1	#84BD007F	M8
TUBB	#84BD007F	M8
APRT	#84BD007F	M8
GUSB	#84BD007F	M8
HSP90AB1	#84BD007F	M8
CLTA	#84BD007F	M8
HNRNPA1	#84BD007F	M8
HSPA1A	#84BD007F	M8
MTHFD1	#84BD007F	M8
PRPS2	#84BD007F	M8
TPR	#84BD007F	M8	Down-Trend
EEF2	#84BD007F	M8
CTPS1	#84BD007F	M8
TCP1	#84BD007F	M8
SRM	#84BD007F	M8
ATP6V1B2	#84BD007F	M8
PAICS	#84BD007F	M8
UBA1	#84BD007F	M8
CA6	#84BD007F	M8
RPS3	#84BD007F	M8
LAMA1	#84BD007F	M8
RPS12	#84BD007F	M8
TARS1	#84BD007F	M8
EEF1G	#84BD007F	M8
EEF1D	#84BD007F	M8
PRDX6	#84BD007F	M8
PRDX3	#84BD007F	M8
COPB2	#84BD007F	M8
PPP1CC	#84BD007F	M8
CCT6A	#84BD007F	M8
CCT5	#84BD007F	M8
FASN	#84BD007F	M8
CCT3	#84BD007F	M8
CCT8	#84BD007F	M8
CCT4	#84BD007F	M8
HNRNPF	#84BD007F	M8
ACLY	#84BD007F	M8
YARS1	#84BD007F	M8
CSE1L	#84BD007F	M8
EIF3B	#84BD007F	M8
RPS20	#84BD007F	M8
ACTR1A	#84BD007F	M8
PSMC1	#84BD007F	M8
RPS15A	#84BD007F	M8
RPS18	#84BD007F	M8
RPS4X	#84BD007F	M8
RAN	#84BD007F	M8
EIF5A	#84BD007F	M8
EEF1A1	#84BD007F	M8
TUBA1B	#84BD007F	M8
CLTC	#84BD007F	M8
SPTBN1	#84BD007F	M8
FKBP4	#84BD007F	M8
RBBP4	#84BD007F	M8
PSMD2	#84BD007F	M8
EIF3I	#84BD007F	M8
GOLGA4	#84BD007F	M8
DCTN2	#84BD007F	M8
SPTAN1	#84BD007F	M8
DYNC1H1	#84BD007F	M8
KPNB1	#84BD007F	M8
NUMA1	#84BD007F	M8
KARS1	#84BD007F	M8
PLEC	#84BD007F	M8
PCBP1	#84BD007F	M8
DDB1	#84BD007F	M8
SND1	#84BD007F	M8
CAND1	#84BD007F	M8
PDCD6IP	#84BD007F	M8
PXDN	#84BD007F	M8
CCT7	#84BD007F	M8
COPS4	#84BD007F	M8
TUBB6	#84BD007F	M8
HTATIP2	#84BD007F	M8
FARSB	#84BD007F	M8
MAN2C1	#84BD007F	M8
SAE1	#84BD007F	M8
DCTN4	#84BD007F	M8
MCTS1	#84BD007F	M8
COPS3	#84BD007F	M8
MINPP1	#84BD007F	M8
PA2G4	#84BD007F	M8
EIF3L	#84BD007F	M8
ALDH16A1	#84BD007F	M8
EIF3CL	#84BD007F	M8
KLK10	#0072B5CC	M9
CPNE3	#0072B5CC	M9
GGCT	#0072B5CC	M9
CSTA	#0072B5CC	M9
KRT14	#0072B5CC	M9
KRT6A	#0072B5CC	M9
GBA1	#0072B5CC	M9
KRT6B	#0072B5CC	M9
KRT1	#0072B5CC	M9
ARG1	#0072B5CC	M9	Up-Trend
KRT18	#0072B5CC	M9
ANXA2	#0072B5CC	M9
KRT16	#0072B5CC	M9
KRT3	#0072B5CC	M9
HARS1	#0072B5CC	M9
KRT10	#0072B5CC	M9
KRT5	#0072B5CC	M9
IDE	#0072B5CC	M9
JUP	#0072B5CC	M9
DSP	#0072B5CC	M9
FLG	#0072B5CC	M9
LORICRIN	#0072B5CC	M9
SERPINB3	#0072B5CC	M9
S100A7	#0072B5CC	M9
CPS1	#0072B5CC	M9
CASP14	#0072B5CC	M9
SHMT2	#0072B5CC	M9
KRT9	#0072B5CC	M9
KRT2	#0072B5CC	M9
LGALS7B	#0072B5CC	M9
KLK7	#0072B5CC	M9
ANTXR2	#0072B5CC	M9
HNRNPK	#0072B5CC	M9
H4C16	#0072B5CC	M9
H3C12	#0072B5CC	M9
DCD	#0072B5CC	M9
FABP5	#0072B5CC	M9
DSG1	#0072B5CC	M9
KRT17	#0072B5CC	M9
TGM3	#0072B5CC	M9
DSC1	#0072B5CC	M9
CHIT1	#0072B5CC	M9
PKP1	#0072B5CC	M9
FLG2	#0072B5CC	M9
KPRP	#0072B5CC	M9
KRT80	#0072B5CC	M9
KRT77	#0072B5CC	M9
PLD3	#0072B5CC	M9
SERPINA12	#0072B5CC	M9
KRT78	#0072B5CC	M9
S100A16	#0072B5CC	M9
SERPINB12	#0072B5CC	M9
GSDMA	#0072B5CC	M9
CALML5	#0072B5CC	M9
CPA4	#0072B5CC	M9
SERPINB13	#0072B5CC	M9
NUDC	#0072B5CC	M9
PSAPL1	#0072B5CC	M9
KRT23	#0072B5CC	M9
SLC39A10	#0072B5CC	M9
XP32	#0072B5CC	M9
