# Supplementary material for: Plasma Proteome-Driven Liquid Biopsy for Individualized Monitoring and Risk Stratification of Immune-Related Adverse Events in Checkpoint Immunotherapy
Source: Mol Cell Proteomics. 2025 Dec 13;25(1):101488. doi: 10.1016/j.mcpro.2025.101488 (PMC12818211; doi:10.1016/j.mcpro.2025.101488)
Supplement: Supplementary Table 5 [file mmc5.xlsx]

## Sheet: Sheet1
Supplementary Table 5 | Ontology, KEGG, and Reactome enrichment analyses for irAE-related proteins with strong trends co-detected in WGCNA modules
Name	Annotation	ID	Description	Gene Symbol	Count	%	P	FDR P
M1	BP	GO:2001044	regulation of integrin-mediated signaling pathway	TIMP1/LAMB1/LAMC1/NID1/LAMA2/CD177	6	0.0923077	1.02217e-10	1.47602e-07
M1	BP	GO:0030198	extracellular matrix organization	CST3/LAMB1/COL1A2/CTSG/LAMC1/NID1/B4GALT1/LAMA2/PTX3/CCN2/ADAMTSL2/MMP19	12	0.184615	7.8004e-10	3.13761e-07
M1	BP	GO:0043062	extracellular structure organization	CST3/LAMB1/COL1A2/CTSG/LAMC1/NID1/B4GALT1/LAMA2/PTX3/CCN2/ADAMTSL2/MMP19	12	0.184615	8.08779e-10	3.13761e-07
M1	BP	GO:0045229	external encapsulating structure organization	CST3/LAMB1/COL1A2/CTSG/LAMC1/NID1/B4GALT1/LAMA2/PTX3/CCN2/ADAMTSL2/MMP19	12	0.184615	8.69144e-10	3.13761e-07
M1	BP	GO:0007229	integrin-mediated signaling pathway	TIMP1/LAMB1/LAMC1/NID1/LAMA2/CCN2/ADAM9/CD177	8	0.123077	5.06309e-09	1.46222e-06
M1	BP	GO:0110011	regulation of basement membrane organization	LAMB1/LAMC1/NID1/LAMA2	4	0.0615385	4.38672e-08	1.05574e-05
M1	BP	GO:2001046	positive regulation of integrin-mediated signaling pathway	LAMB1/LAMC1/NID1/LAMA2	4	0.0615385	9.4548e-08	1.95039e-05
M1	BP	GO:1903053	regulation of extracellular matrix organization	CST3/LAMB1/LAMC1/NID1/LAMA2	5	0.0769231	1.92163e-06	0.000332888
M1	BP	GO:0032963	collagen metabolic process	CST3/CTSB/COL1A2/VIM/CCN2/MMP19	6	0.0923077	2.07478e-06	0.000332888
M1	BP	GO:0071711	basement membrane organization	LAMB1/LAMC1/NID1/LAMA2	4	0.0615385	5.13456e-06	0.000741431
M1	BP	GO:0045785	positive regulation of cell adhesion	FSTL3/LAMB1/CTSG/LGALS1/LAMC1/NID1/LAMA2/CALR/ADAM9/HAVCR2	10	0.153846	6.16969e-06	0.000809912
M1	BP	GO:0051701	biological process involved in interaction with host	ICAM1/CTSB/LGALS1/PVR/MRC1/PTX3/SFTPD	7	0.107692	7.42273e-06	0.000893202
M1	BP	GO:0050900	leukocyte migration	ICAM1/CTSG/B4GALT1/CALR/SFTPD/CCN3/TNFAIP6/CD177/LYVE1	9	0.138462	8.55787e-06	0.000912735
M1	BP	GO:0007178	transmembrane receptor protein serine/threonine kinase signaling pathway	FSTL3/COL1A2/VIM/CCN3/TNFAIP6/FSTL1/ADAM9/LTBP2/ADAMTSL2	9	0.138462	9.47011e-06	0.000912735
M1	BP	GO:0051149	positive regulation of muscle cell differentiation	SOD2/LAMB1/LAMC1/NID1/LAMA2	5	0.0769231	9.84597e-06	0.000912735
M1	BP	GO:0044706	multi-multicellular organism process	STC2/TIMP1/CTSB/B4GALT1/CALR/ADM/HAVCR2	7	0.107692	1.01134e-05	0.000912735
M1	BP	GO:0042692	muscle cell differentiation	SOD2/LAMB1/LAMC1/NID1/CDH2/LAMA2/CALR/ADM/CCN3	9	0.138462	1.20057e-05	0.00101978
M1	BP	GO:0044403	biological process involved in symbiotic interaction	ICAM1/CTSB/CTSG/LGALS1/PVR/MRC1/PTX3/SFTPD	8	0.123077	1.28329e-05	0.00102948
M1	BP	GO:0046718	viral entry into host cell	ICAM1/CTSB/LGALS1/PVR/MRC1/PTX3	6	0.0923077	1.54791e-05	0.00117641
M1	BP	GO:0044409	entry into host	ICAM1/CTSB/LGALS1/PVR/MRC1/PTX3	6	0.0923077	1.99511e-05	0.00142112
M1	BP	GO:0051147	regulation of muscle cell differentiation	SOD2/LAMB1/LAMC1/NID1/LAMA2/CCN3	6	0.0923077	2.06672e-05	0.00142112
M1	BP	GO:0032496	response to lipopolysaccharide	SOD2/MPO/CTSG/VIM/MRC1/ADM/ADAM9/HAVCR2	8	0.123077	2.58317e-05	0.0016955
M1	BP	GO:0031589	cell-substrate adhesion	VWF/LAMB1/LAMC1/NID1/CALR/CCN2/ADAM9/LYVE1	8	0.123077	3.42855e-05	0.00215253
M1	BP	GO:0002237	response to molecule of bacterial origin	SOD2/MPO/CTSG/VIM/MRC1/ADM/ADAM9/HAVCR2	8	0.123077	3.93134e-05	0.00236535
M1	BP	GO:0044000	movement in host	ICAM1/CTSB/LGALS1/PVR/MRC1/PTX3	6	0.0923077	4.5125e-05	0.00256251
M1	BP	GO:0002683	negative regulation of immune system process	FSTL3/CTSG/CD59/SFTPD/CCN3/TNFAIP6/IL1RL1/HAVCR2/VSIG4	9	0.138462	4.64271e-05	0.00256251
M1	BP	GO:0007565	female pregnancy	STC2/TIMP1/CTSB/CALR/ADM/HAVCR2	6	0.0923077	4.7914e-05	0.00256251
M1	BP	GO:0022617	extracellular matrix disassembly	CST3/CTSG/LAMC1/MMP19	4	0.0615385	6.48794e-05	0.00334592
M1	BP	GO:0044703	multi-organism reproductive process	STC2/TIMP1/CTSB/CALR/ADM/HAVCR2	6	0.0923077	8.41567e-05	0.00419042
M1	BP	GO:0032703	negative regulation of interleukin-2 production	SFTPD/HAVCR2/VSIG4	3	0.0461538	0.000125086	0.0060208
M1	BP	GO:0002274	myeloid leukocyte activation	CTSG/IL1RL1/ADAM9/CD177/HAVCR2/VSIG4	6	0.0923077	0.000188821	0.00856116
M1	BP	GO:0097529	myeloid leukocyte migration	CTSG/B4GALT1/SFTPD/CCN3/TNFAIP6/CD177	6	0.0923077	0.000193118	0.00856116
M1	BP	GO:0051346	negative regulation of hydrolase activity	PAPLN/TIMP1/CST3/CSTB/CTSB/PTX3/LEPR	7	0.107692	0.00019565	0.00856116
M1	BP	GO:0035633	maintenance of blood-brain barrier	LAMC1/LAMA2/LSR	3	0.0461538	0.000245581	0.01043
M1	BP	GO:0001894	tissue homeostasis	LAMC1/LAMA2/CCN2/LCN1/MUC6/LSR	6	0.0923077	0.000308917	0.0120721
M1	BP	GO:0060249	anatomical structure homeostasis	LAMC1/LAMA2/CCN2/LCN1/MUC6/LSR	6	0.0923077	0.000308917	0.0120721
M1	BP	GO:0007568	aging	TIMP1/SOD2/MPO/CCN2/ADM	5	0.0769231	0.000309327	0.0120721
M1	BP	GO:0098742	cell-cell adhesion via plasma-membrane adhesion molecules	ICAM1/PVR/CDH2/PCDH1/SPARCL1/CD177	6	0.0923077	0.000415025	0.0157709
M1	BP	GO:0030574	collagen catabolic process	CST3/CTSB/MMP19	3	0.0461538	0.000519343	0.0182442
M1	BP	GO:0002291	T cell activation via T cell receptor contact with antigen bound to MHC molecule on antigen presenting cell	ICAM1/HAVCR2	2	0.0307692	0.000530649	0.0182442
M1	BP	GO:0002420	natural killer cell mediated cytotoxicity directed against tumor cell target	PVR/HAVCR2	2	0.0307692	0.000530649	0.0182442
M1	BP	GO:0002855	regulation of natural killer cell mediated immune response to tumor cell	PVR/HAVCR2	2	0.0307692	0.000530649	0.0182442
M1	BP	GO:0010712	regulation of collagen metabolic process	CST3/VIM/CCN2	3	0.0461538	0.000554195	0.0186106
M1	BP	GO:0031341	regulation of cell killing	ICAM1/CD59/PVR/HAVCR2	4	0.0615385	0.00059235	0.0190699
M1	BP	GO:0007159	leukocyte cell-cell adhesion	ICAM1/CTSG/LGALS1/SFTPD/CD177/HAVCR2/VSIG4	7	0.107692	0.000595115	0.0190699
M1	BP	GO:0001906	cell killing	ICAM1/CTSG/CD59/PVR/HAVCR2	5	0.0769231	0.000623049	0.0190699
M1	BP	GO:0001547	antral ovarian follicle growth	PTX3/TNFAIP6	2	0.0307692	0.00064711	0.0190699
M1	BP	GO:0002423	natural killer cell mediated immune response to tumor cell	PVR/HAVCR2	2	0.0307692	0.00064711	0.0190699
M1	BP	GO:0022605	mammalian oogenesis stage	PTX3/TNFAIP6	2	0.0307692	0.00064711	0.0190699
M1	BP	GO:0044650	adhesion of symbiont to host cell	ICAM1/SFTPD	2	0.0307692	0.000774784	0.0220732
M1	BP	GO:0007157	heterophilic cell-cell adhesion via plasma membrane cell adhesion molecules	ICAM1/PVR/CDH2	3	0.0461538	0.000794881	0.0220732
M1	BP	GO:0022602	ovulation cycle process	PTX3/TNFAIP6/MMP19	3	0.0461538	0.000794881	0.0220732
M1	BP	GO:0042060	wound healing	TIMP1/VWF/CTSG/CD59/B4GALT1/LMAN1/AHNAK	7	0.107692	0.000828487	0.0225724
M1	BP	GO:0019058	viral life cycle	ICAM1/CTSB/LGALS1/PVR/MRC1/PTX3	6	0.0923077	0.000867779	0.023205
M1	BP	GO:0045916	negative regulation of complement activation	CD59/VSIG4	2	0.0307692	0.000913592	0.023986
M1	BP	GO:0045861	negative regulation of proteolysis	PAPLN/TIMP1/CST3/CSTB/CTSB/IL1R2	6	0.0923077	0.00101732	0.0258777
M1	BP	GO:0001541	ovarian follicle development	PTX3/TNFAIP6/MMP19	3	0.0461538	0.00103941	0.0258777
M1	BP	GO:0007566	embryo implantation	STC2/TIMP1/CALR	3	0.0461538	0.00103941	0.0258777
M1	BP	GO:0071222	cellular response to lipopolysaccharide	CTSG/VIM/MRC1/ADAM9/HAVCR2	5	0.0769231	0.00110871	0.0271352
M1	BP	GO:0050868	negative regulation of T cell activation	CTSG/SFTPD/HAVCR2/VSIG4	4	0.0615385	0.00113819	0.0273923
M1	BP	GO:0002685	regulation of leukocyte migration	ICAM1/CALR/CCN3/TNFAIP6/LYVE1	5	0.0769231	0.00117622	0.0278437
M1	BP	GO:0044406	adhesion of symbiont to host	ICAM1/SFTPD	2	0.0307692	0.00122431	0.0285145
M1	BP	GO:0043903	regulation of biological process involved in symbiotic interaction	LGALS1/PTX3/SFTPD	3	0.0461538	0.00126584	0.0285606
M1	BP	GO:0060135	maternal process involved in female pregnancy	STC2/CTSB/HAVCR2	3	0.0461538	0.00126584	0.0285606
M1	BP	GO:0043030	regulation of macrophage activation	IL1RL1/HAVCR2/VSIG4	3	0.0461538	0.00132691	0.0289497
M1	BP	GO:0032623	interleukin-2 production	SFTPD/HAVCR2/VSIG4	3	0.0461538	0.0013898	0.0289497
M1	BP	GO:0032663	regulation of interleukin-2 production	SFTPD/HAVCR2/VSIG4	3	0.0461538	0.0013898	0.0289497
M1	BP	GO:0010466	negative regulation of peptidase activity	PAPLN/TIMP1/CST3/CSTB/CTSB	5	0.0769231	0.00139712	0.0289497
M1	BP	GO:0001909	leukocyte mediated cytotoxicity	ICAM1/CTSG/PVR/HAVCR2	4	0.0615385	0.00141681	0.0289497
M1	BP	GO:0071219	cellular response to molecule of bacterial origin	CTSG/VIM/MRC1/ADAM9/HAVCR2	5	0.0769231	0.00142343	0.0289497
M1	BP	GO:0072593	reactive oxygen species metabolic process	SOD2/MPO/CCN2/SFTPD/CD177	5	0.0769231	0.00142343	0.0289497
M1	BP	GO:0030595	leukocyte chemotaxis	CTSG/CALR/SFTPD/CCN3/TNFAIP6	5	0.0769231	0.00153234	0.0307318
M1	BP	GO:0002921	negative regulation of humoral immune response	CD59/VSIG4	2	0.0307692	0.00157864	0.0308049
M1	BP	GO:1901163	regulation of trophoblast cell migration	TIMP1/CALR	2	0.0307692	0.00157864	0.0308049
M1	BP	GO:0009620	response to fungus	MPO/CTSG/PTX3	3	0.0461538	0.00166001	0.0318451
M1	BP	GO:0001667	ameboidal-type cell migration	TIMP1/CDH2/CALR/CCN3/EPHB4/FSTL1/ADAM9	7	0.107692	0.00167606	0.0318451
M1	BP	GO:0002693	positive regulation of cellular extravasation	ICAM1/LYVE1	2	0.0307692	0.00177198	0.0328044
M1	BP	GO:0061450	trophoblast cell migration	TIMP1/CALR	2	0.0307692	0.00177198	0.0328044
M1	BP	GO:1903038	negative regulation of leukocyte cell-cell adhesion	CTSG/SFTPD/HAVCR2/VSIG4	4	0.0615385	0.00187326	0.0342403
M1	BP	GO:0042130	negative regulation of T cell proliferation	SFTPD/HAVCR2/VSIG4	3	0.0461538	0.00204118	0.0368433
M1	BP	GO:0050766	positive regulation of phagocytosis	PTX3/CALR/SFTPD	3	0.0461538	0.00212339	0.0378539
M1	BP	GO:0002697	regulation of immune effector process	ICAM1/CD59/PVR/CD177/HAVCR2/VSIG4	6	0.0923077	0.00219649	0.0379501
M1	BP	GO:0006801	superoxide metabolic process	SOD2/MPO/CD177	3	0.0461538	0.00220763	0.0379501
M1	BP	GO:0045123	cellular extravasation	ICAM1/CD177/LYVE1	3	0.0461538	0.00220763	0.0379501
M1	BP	GO:0071216	cellular response to biotic stimulus	CTSG/VIM/MRC1/ADAM9/HAVCR2	5	0.0769231	0.00228169	0.0385165
M1	BP	GO:0042698	ovulation cycle	PTX3/TNFAIP6/MMP19	3	0.0461538	0.00229392	0.0385165
M1	BP	GO:0002837	regulation of immune response to tumor cell	PVR/HAVCR2	2	0.0307692	0.00241577	0.0396406
M1	BP	GO:0030728	ovulation	TNFAIP6/MMP19	2	0.0307692	0.00241577	0.0396406
M1	BP	GO:0002834	regulation of response to tumor cell	PVR/HAVCR2	2	0.0307692	0.00265138	0.0420724
M1	BP	GO:0010042	response to manganese ion	SOD2/ADAM9	2	0.0307692	0.00265138	0.0420724
M1	BP	GO:0030449	regulation of complement activation	CD59/VSIG4	2	0.0307692	0.00265138	0.0420724
M1	BP	GO:0051250	negative regulation of lymphocyte activation	CTSG/SFTPD/HAVCR2/VSIG4	4	0.0615385	0.00282526	0.0435813
M1	BP	GO:0090101	negative regulation of transmembrane receptor protein serine/threonine kinase signaling pathway	FSTL3/CCN3/TNFAIP6/ADAMTSL2	4	0.0615385	0.00288626	0.0435813
M1	BP	GO:0002689	negative regulation of leukocyte chemotaxis	CCN3/TNFAIP6	2	0.0307692	0.00289737	0.0435813
M1	BP	GO:0019430	removal of superoxide radicals	SOD2/MPO	2	0.0307692	0.00289737	0.0435813
M1	BP	GO:0035988	chondrocyte proliferation	CCN2/CCN3	2	0.0307692	0.00289737	0.0435813
M1	BP	GO:0051043	regulation of membrane protein ectodomain proteolysis	TIMP1/ADAM9	2	0.0307692	0.00315367	0.0464684
M1	BP	GO:0061484	hematopoietic stem cell homeostasis	CCN3/FSTL1	2	0.0307692	0.00315367	0.0464684
M1	BP	GO:0046697	decidualization	STC2/CTSB	2	0.0307692	0.00342021	0.0484195
M1	BP	GO:0046885	regulation of hormone biosynthetic process	STC2/ADM	2	0.0307692	0.00342021	0.0484195
M1	BP	GO:0071450	cellular response to oxygen radical	SOD2/MPO	2	0.0307692	0.00342021	0.0484195
M1	BP	GO:0071451	cellular response to superoxide	SOD2/MPO	2	0.0307692	0.00342021	0.0484195
M1	BP	GO:0050672	negative regulation of lymphocyte proliferation	SFTPD/HAVCR2/VSIG4	3	0.0461538	0.00360978	0.0493672
M1	BP	GO:0052547	regulation of peptidase activity	PAPLN/TIMP1/CST3/CSTB/CTSB/CCN2	6	0.0923077	0.00362762	0.0493672
M1	BP	GO:0016032	viral process	ICAM1/CTSB/LGALS1/PVR/MRC1/PTX3	6	0.0923077	0.00366952	0.0493672
M1	BP	GO:0048771	tissue remodeling	TIMP1/CST3/LEPR/CSPG4	4	0.0615385	0.00368997	0.0493672
M1	BP	GO:0051238	sequestering of metal ion	FTL/LMAN1	2	0.0307692	0.00369691	0.0493672
M1	BP	GO:0032945	negative regulation of mononuclear cell proliferation	SFTPD/HAVCR2/VSIG4	3	0.0461538	0.00372647	0.0493672
M1	BP	GO:0055072	iron ion homeostasis	FTL/SOD2/ATP6AP1	3	0.0461538	0.00372647	0.0493672
M1	CC	GO:0062023	collagen-containing extracellular matrix	TIMP1/CSTB/VWF/ICAM1/CTSB/LAMB1/COL1A2/CTSG/LGALS1/LAMC1/NID1/CDH2/LAMA2/TNC/CALR/CCN2/CCN3/LMAN1/SPARCL1/LTBP2/CSPG4	21	0.323077	1.18084e-19	1.99561e-17
M1	CC	GO:0005788	endoplasmic reticulum lumen	STC2/FSTL3/TIMP1/CST3/LAMB1/COL1A2/LGALS1/LAMC1/CDH2/TNC/CALR/NUCB1/FSTL1/SPARCL1/SHISA5/GOLM1	16	0.246154	3.9605e-15	3.34663e-13
M1	CC	GO:0098637	protein complex involved in cell-matrix adhesion	LAMB1/LAMC1/NID1/LAMA2/TNC	5	0.0769231	2.10079e-09	1.18345e-07
M1	CC	GO:0098636	protein complex involved in cell adhesion	LAMB1/LGALS1/LAMC1/NID1/LAMA2/TNC	6	0.0923077	3.42238e-08	1.44596e-06
M1	CC	GO:0005925	focal adhesion	ICAM1/VIM/CD59/PVR/CDH2/TNC/CALR/IL1RL1/AHNAK/ADAM9/CSPG4	11	0.169231	1.32884e-07	4.49148e-06
M1	CC	GO:0030055	cell-substrate junction	ICAM1/VIM/CD59/PVR/CDH2/TNC/CALR/IL1RL1/AHNAK/ADAM9/CSPG4	11	0.169231	1.68084e-07	4.73436e-06
M1	CC	GO:0005604	basement membrane	TIMP1/LAMB1/LAMC1/NID1/LAMA2/TNC	6	0.0923077	3.57431e-07	8.62941e-06
M1	CC	GO:0034774	secretory granule lumen	TIMP1/FTL/CSTB/VWF/MPO/CTSG/GNS/PTX3	8	0.123077	1.12135e-05	0.000211877
M1	CC	GO:0060205	cytoplasmic vesicle lumen	TIMP1/FTL/CSTB/VWF/MPO/CTSG/GNS/PTX3	8	0.123077	1.19927e-05	0.000211877
M1	CC	GO:0031983	vesicle lumen	TIMP1/FTL/CSTB/VWF/MPO/CTSG/GNS/PTX3	8	0.123077	1.25371e-05	0.000211877
M1	CC	GO:0070820	tertiary granule	CST3/CSTB/CD59/PTX3/TNFAIP6/CD177	6	0.0923077	1.76062e-05	0.000270495
M1	CC	GO:0005775	vacuolar lumen	FTL/MPO/CTSB/CTSG/GNS/CSPG4	6	0.0923077	2.62391e-05	0.000369533
M1	CC	GO:1904724	tertiary granule lumen	CST3/CSTB/PTX3/TNFAIP6	4	0.0615385	3.36257e-05	0.000437134
M1	CC	GO:1904813	ficolin-1-rich granule lumen	CST3/CSTB/CTSB/GNS/TNFAIP6	5	0.0769231	5.81197e-05	0.000701587
M1	CC	GO:0005793	endoplasmic reticulum-Golgi intermediate compartment	CD59/CALR/LMAN1/NUCB1/ATP6AP1	5	0.0769231	7.82311e-05	0.000881404
M1	CC	GO:0033116	endoplasmic reticulum-Golgi intermediate compartment membrane	CD59/CALR/LMAN1/ATP6AP1	4	0.0615385	0.000146508	0.00154749
M1	CC	GO:0005766	primary lysosome	FTL/MPO/CTSG/B4GALT1/GNS	5	0.0769231	0.000166588	0.00156408
M1	CC	GO:0042582	azurophil granule	FTL/MPO/CTSG/B4GALT1/GNS	5	0.0769231	0.000166588	0.00156408
M1	CC	GO:0035578	azurophil granule lumen	FTL/MPO/CTSG/GNS	4	0.0615385	0.000240889	0.00214265
M1	CC	GO:0101002	ficolin-1-rich granule	CST3/CSTB/CTSB/GNS/TNFAIP6	5	0.0769231	0.000377772	0.00319217
M1	CC	GO:0009897	external side of plasma membrane	CTSB/CD59/B4GALT1/CALR/LEPR/IL1RL1/ADAM9	7	0.107692	0.00052543	0.00422846
M1	CC	GO:0071682	endocytic vesicle lumen	MPO/CALR	2	0.0307692	0.00264096	0.0202874
M1	CC	GO:0030057	desmosome	B4GALT1/CDH2	2	0.0307692	0.00363267	0.0266922
M1	CC	GO:0030135	coated vesicle	VWF/CD59/SFTPD/LMAN1/ATP6AP1	5	0.0769231	0.00381555	0.0268679
M1	CC	GO:0043202	lysosomal lumen	CTSB/GNS/CSPG4	3	0.0461538	0.00428007	0.0289333
M1	MF	GO:0005201	extracellular matrix structural constituent	VWF/LAMB1/COL1A2/LAMC1/NID1/LAMA2/TNC/LTBP2/MUC6	9	0.140625	6.13323e-09	8.64786e-07
M1	MF	GO:0005539	glycosaminoglycan binding	MPO/CTSG/GNS/CCN2/CCN3/TNFAIP6/FSTL1/LTBP2/LYVE1	9	0.140625	1.05473e-07	7.43585e-06
M1	MF	GO:0002020	protease binding	TIMP1/CST3/CSTB/VWF/COL1A2/CTSG/CD177	7	0.109375	5.03919e-07	2.36842e-05
M1	MF	GO:0005178	integrin binding	VWF/ICAM1/CALR/CCN2/CCN3/ADAM9/CD177	7	0.109375	9.25869e-07	3.26369e-05
M1	MF	GO:0001848	complement binding	CD59/PTX3/CALR/VSIG4	4	0.0625	1.89102e-06	5.33266e-05
M1	MF	GO:0005518	collagen binding	VWF/CTSB/NID1/ADAM9/SPARCL1	5	0.078125	3.32226e-06	7.80731e-05
M1	MF	GO:1901681	sulfur compound binding	FTL/MPO/CTSG/GNS/CCN2/CCN3/FSTL1/LTBP2	8	0.125	4.15089e-06	8.36108e-05
M1	MF	GO:0008201	heparin binding	MPO/CTSG/CCN2/CCN3/FSTL1/LTBP2	6	0.09375	2.58726e-05	0.000456005
M1	MF	GO:0050840	extracellular matrix binding	LGALS1/NID1/ADAM9/SPARCL1	4	0.0625	3.9994e-05	0.000626573
M1	MF	GO:0001846	opsonin binding	PTX3/CALR/VSIG4	3	0.046875	5.12981e-05	0.000723303
M1	MF	GO:0043236	laminin binding	LGALS1/NID1/ADAM9	3	0.046875	0.000124174	0.00159169
M1	MF	GO:0001968	fibronectin binding	FSTL3/CCN2/TNFAIP6	3	0.046875	0.000169113	0.00198708
M1	MF	GO:0043394	proteoglycan binding	CTSB/NID1/TNC	3	0.046875	0.000265308	0.00287757
M1	MF	GO:0004866	endopeptidase inhibitor activity	PAPLN/TIMP1/CST3/CSTB/LCN1	5	0.078125	0.000340303	0.00342734
M1	MF	GO:0030246	carbohydrate binding	LGALS1/MRC1/PTX3/CALR/SFTPD/LMAN1	6	0.09375	0.000371426	0.00349141
M1	MF	GO:0030414	peptidase inhibitor activity	PAPLN/TIMP1/CST3/CSTB/LCN1	5	0.078125	0.000408216	0.0035974
M1	MF	GO:0061135	endopeptidase regulator activity	PAPLN/TIMP1/CST3/CSTB/LCN1	5	0.078125	0.000485908	0.00403018
M1	MF	GO:0097493	structural molecule activity conferring elasticity	LAMC1/AHNAK	2	0.03125	0.000771158	0.00604074
M1	MF	GO:0004869	cysteine-type endopeptidase inhibitor activity	CST3/CSTB/LCN1	3	0.046875	0.000881412	0.006541
M1	MF	GO:0019838	growth factor binding	COL1A2/IL1R2/CCN2/LTBP2	4	0.0625	0.00115971	0.00817595
M1	MF	GO:0061134	peptidase regulator activity	PAPLN/TIMP1/CST3/CSTB/LCN1	5	0.078125	0.00123223	0.00827355
M1	MF	GO:0004857	enzyme inhibitor activity	PAPLN/TIMP1/CST3/CSTB/WARS1/LCN1	6	0.09375	0.00154339	0.00989175
M1	MF	GO:0001618	virus receptor activity	ICAM1/PVR/MRC1	3	0.046875	0.00245558	0.0149666
M1	MF	GO:0140272	exogenous protein binding	ICAM1/PVR/MRC1	3	0.046875	0.0025475	0.0149666
M1	MF	GO:0005540	hyaluronic acid binding	TNFAIP6/LYVE1	2	0.03125	0.00313914	0.0177048
M1	MF	GO:0005537	mannose binding	MRC1/LMAN1	2	0.03125	0.00340448	0.0184627
M1	MF	GO:0004896	cytokine receptor activity	IL1R2/LEPR/IL1RL1	3	0.046875	0.00406239	0.0212147
M1	MF	GO:0048018	receptor ligand activity	STC2/TIMP1/CTSG/CCN2/ADM/CCN3	6	0.09375	0.00758383	0.03819
M1	KEGG	hsa04512	ECM-receptor interaction	VWF/LAMB1/COL1A2/LAMC1/LAMA2/TNC	6	0.153846	2.19214e-06	0.000212637
M1	KEGG	hsa05146	Amoebiasis	LAMB1/COL1A2/CTSG/LAMC1/LAMA2/IL1R2	6	0.153846	5.15647e-06	0.000250089
M1	KEGG	hsa04510	Focal adhesion	VWF/LAMB1/COL1A2/LAMC1/LAMA2/TNC	6	0.153846	0.000235782	0.00762363
M1	KEGG	hsa05165	Human papillomavirus infection	VWF/LAMB1/COL1A2/LAMC1/LAMA2/TNC/ATP6AP1	7	0.179487	0.000548195	0.0113592
M1	KEGG	hsa04145	Phagosome	MPO/MRC1/CALR/SFTPD/ATP6AP1	5	0.128205	0.000585527	0.0113592
M1	KEGG	hsa04142	Lysosome	CTSB/CTSG/GNS/ATP6AP1	4	0.102564	0.00260442	0.0421048
M1	Reactome	R-HSA-381426	Regulation of Insulin-like Growth Factor (IGF) transport and uptake by Insulin-like Growth Factor Binding Proteins (IGFBPs)	STC2/FSTL3/TIMP1/CST3/LAMB1/CTSG/LGALS1/LAMC1/CDH2/TNC/NUCB1/FSTL1/SPARCL1/SHISA5/GOLM1	15	0.258621	6.02993e-17	1.47733e-14
M1	Reactome	R-HSA-8957275	Post-translational protein phosphorylation	STC2/FSTL3/TIMP1/CST3/LAMB1/LGALS1/LAMC1/CDH2/TNC/NUCB1/FSTL1/SPARCL1/SHISA5/GOLM1	14	0.241379	2.43731e-16	2.98571e-14
M1	Reactome	R-HSA-1474244	Extracellular matrix organization	TIMP1/VWF/ICAM1/CTSB/LAMB1/COL1A2/CTSG/LAMC1/NID1/LAMA2/TNC/ADAM9/LTBP2/MMP19	14	0.241379	3.38428e-10	2.76383e-08
M1	Reactome	R-HSA-1474228	Degradation of the extracellular matrix	TIMP1/CTSB/LAMB1/COL1A2/CTSG/LAMC1/NID1/ADAM9/MMP19	9	0.155172	4.39621e-08	2.69268e-06
M1	Reactome	R-HSA-6798695	Neutrophil degranulation	CST3/FTL/CSTB/MPO/CTSB/CTSG/CD59/B4GALT1/GNS/PTX3/TNFAIP6/CD177	12	0.206897	6.31194e-06	0.000309285
M1	Reactome	R-HSA-3000171	Non-integrin membrane-ECM interactions	LAMB1/COL1A2/LAMC1/LAMA2/TNC	5	0.0862069	1.40418e-05	0.000535755
M1	Reactome	R-HSA-3000157	Laminin interactions	LAMB1/LAMC1/NID1/LAMA2	4	0.0689655	1.74941e-05	0.000535755
M1	Reactome	R-HSA-8874081	MET activates PTK2 signaling	LAMB1/COL1A2/LAMC1/LAMA2	4	0.0689655	1.74941e-05	0.000535755
M1	Reactome	R-HSA-3000178	ECM proteoglycans	LAMB1/COL1A2/LAMC1/LAMA2/TNC	5	0.0862069	4.83856e-05	0.00131716
M1	Reactome	R-HSA-8875878	MET promotes cell motility	LAMB1/COL1A2/LAMC1/LAMA2	4	0.0689655	6.19031e-05	0.00151663
M1	Reactome	R-HSA-3000480	Scavenging by Class A Receptors	FTL/COL1A2/CALR	3	0.0517241	0.000128502	0.0028621
M1	Reactome	R-HSA-1442490	Collagen degradation	CTSB/COL1A2/ADAM9/MMP19	4	0.0689655	0.000354779	0.00724341
M1	Reactome	R-HSA-9619665	EGR2 and SOX10-mediated initiation of Schwann cell myelination	LAMB1/LAMC1/LAMA2	3	0.0517241	0.000419986	0.00791513
M1	Reactome	R-HSA-449147	Signaling by Interleukins	TIMP1/SOD2/ICAM1/COL1A2/CTSG/VIM/IL1R2/IL1RL1/HAVCR2	9	0.155172	0.000780302	0.0129191
M1	Reactome	R-HSA-6806834	Signaling by MET	LAMB1/COL1A2/LAMC1/LAMA2	4	0.0689655	0.000790967	0.0129191
M1	Reactome	R-HSA-216083	Integrin cell surface interactions	VWF/ICAM1/COL1A2/TNC	4	0.0689655	0.00104112	0.0159421
M1	Reactome	R-HSA-2173782	Binding and Uptake of Ligands by Scavenger Receptors	FTL/COL1A2/CALR	3	0.0517241	0.00139644	0.0201252
M1	Reactome	R-HSA-430116	GP1b-IX-V activation signalling	VWF/COL1A2	2	0.0344828	0.00175735	0.0239194
M1	Reactome	R-HSA-6783783	Interleukin-10 signaling	TIMP1/ICAM1/IL1R2	3	0.0517241	0.00193582	0.0239483
M1	Reactome	R-HSA-5668914	Diseases of metabolism	B4GALT1/GNS/SFTPD/CSPG4/MUC6/ADAMTSL2	6	0.103448	0.00195496	0.0239483
M1	Reactome	R-HSA-6785807	Interleukin-4 and Interleukin-13 signaling	TIMP1/ICAM1/COL1A2/VIM	4	0.0689655	0.00251818	0.0293788
M1	Reactome	R-HSA-75892	Platelet Adhesion to exposed collagen	VWF/COL1A2	2	0.0344828	0.0027674	0.0308188
M1	Reactome	R-HSA-9006936	Signaling by TGFB family members	FSTL3/COL1A2/FSTL1/LTBP2	4	0.0689655	0.00390743	0.0416226
M1	Reactome	R-HSA-1630316	Glycosaminoglycan metabolism	B4GALT1/GNS/CSPG4/LYVE1	4	0.0689655	0.00414093	0.042272
M2	BP	GO:0043161	proteasome-mediated ubiquitin-dependent protein catabolic process	PSMA7/PSMB1/PSMA1/PSMA2/PSMA3/PSMA4/PSMA5/PSMB4/PSMB6/PSMB5/PSMB3/RAD23B/PSMA6/PSMB7	14	0.168675	8.04442e-09	1.29435e-05
M2	BP	GO:0006520	amino acid metabolic process	GLUD1/ASL/DLD/FAH/GOT1/GPT/HPD/GSS/CARS1/ACY1/BHMT2	11	0.13253	6.48561e-08	5.21767e-05
M2	BP	GO:0044282	small molecule catabolic process	GLUD1/ADA/DLD/FAH/GOT1/GPT/HPD/ECI1/GNPDA1/OXCT1/NUDT5	11	0.13253	1.17925e-06	0.00063247
M2	BP	GO:0052548	regulation of endopeptidase activity	S100A8/S100A9/GPI/PSMA3/PSMB8/PSMB9/SERPINB1/SFN/NCSTN/PYCARD	10	0.120482	2.43209e-06	0.000978308
M2	BP	GO:0009063	amino acid catabolic process	GLUD1/DLD/FAH/GOT1/GPT/HPD	6	0.0722892	1.13025e-05	0.00340607
M2	BP	GO:0016054	organic acid catabolic process	GLUD1/DLD/FAH/GOT1/GPT/HPD/ECI1/GNPDA1	8	0.0963855	1.56679e-05	0.00340607
M2	BP	GO:0046395	carboxylic acid catabolic process	GLUD1/DLD/FAH/GOT1/GPT/HPD/ECI1/GNPDA1	8	0.0963855	1.56679e-05	0.00340607
M2	BP	GO:0005996	monosaccharide metabolic process	ALDOA/GPI/ALDOC/AKR1B1/GOT1/GPT/GSTO1/NUDT5	8	0.0963855	1.85875e-05	0.00340607
M2	BP	GO:0052547	regulation of peptidase activity	S100A8/S100A9/GPI/PSMA3/PSMB8/PSMB9/SERPINB1/SFN/NCSTN/PYCARD	10	0.120482	1.9052e-05	0.00340607
M2	BP	GO:0006000	fructose metabolic process	ALDOA/ALDOC/AKR1B1	3	0.0361446	3.00342e-05	0.00483251
M2	BP	GO:1901605	alpha-amino acid metabolic process	GLUD1/ASL/FAH/GOT1/GPT/HPD/BHMT2	7	0.0843373	3.74226e-05	0.00547391
M2	BP	GO:0019319	hexose biosynthetic process	GPI/ALDOC/AKR1B1/GOT1/GPT	5	0.060241	4.32931e-05	0.00580489
M2	BP	GO:0016051	carbohydrate biosynthetic process	GPI/ALDOC/AKR1B1/GOT1/GPT/PPP1CA/UGP2	7	0.0843373	4.76701e-05	0.00590009
M2	BP	GO:1901606	alpha-amino acid catabolic process	GLUD1/FAH/GOT1/GPT/HPD	5	0.060241	5.96344e-05	0.00685369
M2	BP	GO:0046364	monosaccharide biosynthetic process	GPI/ALDOC/AKR1B1/GOT1/GPT	5	0.060241	6.94081e-05	0.00744518
M2	BP	GO:0006090	pyruvate metabolic process	ALDOA/GPI/DLD/ALDOC/ME1	5	0.060241	0.000144088	0.0144898
M2	BP	GO:0009065	glutamine family amino acid catabolic process	GLUD1/FAH/GOT1	3	0.0361446	0.000231454	0.0219064
M2	BP	GO:0051156	glucose 6-phosphate metabolic process	GPI/TKT/TALDO1	3	0.0361446	0.000258396	0.0228129
M2	BP	GO:1901607	alpha-amino acid biosynthetic process	GLUD1/ASL/GOT1/BHMT2	4	0.0481928	0.000269388	0.0228129
M2	BP	GO:0008652	amino acid biosynthetic process	GLUD1/ASL/GOT1/BHMT2	4	0.0481928	0.000407917	0.0328102
M2	BP	GO:0009064	glutamine family amino acid metabolic process	GLUD1/ASL/FAH/GOT1	4	0.0481928	0.000428225	0.0328102
M2	BP	GO:0006536	glutamate metabolic process	GLUD1/ASL/GOT1	3	0.0361446	0.000462977	0.0338605
M2	BP	GO:0050727	regulation of inflammatory response	ADA/LDLR/S100A8/S100A9/PSMA1/PSMB4/PSMA6/PYCARD	8	0.0963855	0.000514795	0.035013
M2	BP	GO:0006094	gluconeogenesis	GPI/ALDOC/GOT1/GPT	4	0.0481928	0.000540721	0.035013
M2	BP	GO:0019318	hexose metabolic process	ALDOA/GPI/ALDOC/AKR1B1/GOT1/GPT	6	0.0722892	0.000544018	0.035013
M2	BP	GO:2000116	regulation of cysteine-type endopeptidase activity	S100A8/S100A9/GPI/PSMB9/SFN/PYCARD	6	0.0722892	0.00062353	0.0385869
M2	BP	GO:0016052	carbohydrate catabolic process	ALDOA/GPI/ALDOC/PPP1CA/NUDT5	5	0.060241	0.000788826	0.0463233
M2	BP	GO:0051259	protein complex oligomerization	ALDOA/MAT2A/ME1/CRYZ/PYCARD/KCTD12	6	0.0722892	0.000844195	0.0463233
M2	BP	GO:0043648	dicarboxylic acid metabolic process	GLUD1/ASL/GOT1/ME1	4	0.0481928	0.000859668	0.0463233
M2	BP	GO:0030388	fructose 1,6-bisphosphate metabolic process	ALDOA/ALDOC	2	0.0240964	0.000863704	0.0463233
M2	BP	GO:0006739	NADP metabolic process	TKT/TALDO1/ME1	3	0.0361446	0.00092763	0.0466424
M2	BP	GO:0014002	astrocyte development	LDLR/S100A8/S100A9	3	0.0361446	0.00092763	0.0466424
M2	BP	GO:0098869	cellular oxidant detoxification	GSR/S100A9/GSTO1/TXNDC17	4	0.0481928	0.0010029	0.0488992
M2	CC	GO:0005839	proteasome core complex	PSMA7/PSMB1/PSMA1/PSMA2/PSMA3/PSMA4/PSMB8/PSMB9/PSMA5/PSMB4/PSMB6/PSMB5/PSMB10/PSMB3/PSMA6/PSMB7	16	0.190476	1.44949e-35	2.841e-33
M2	CC	GO:0000502	proteasome complex	PSMA7/PSMB1/PSMA1/PSMA2/PSMA3/PSMA4/PSMB8/PSMB9/PSMA5/PSMB4/PSMB6/PSMB5/PSMB10/PSMB3/RAD23B/PSMA6/PSMB7	17	0.202381	3.55858e-27	3.48741e-25
M2	CC	GO:1905369	endopeptidase complex	PSMA7/PSMB1/PSMA1/PSMA2/PSMA3/PSMA4/PSMB8/PSMB9/PSMA5/PSMB4/PSMB6/PSMB5/PSMB10/PSMB3/RAD23B/PSMA6/PSMB7	17	0.202381	7.78802e-24	5.08817e-22
M2	CC	GO:1905368	peptidase complex	PSMA7/PSMB1/PSMA1/PSMA2/PSMA3/PSMA4/PSMB8/PSMB9/PSMA5/PSMB4/PSMB6/PSMB5/PSMB10/PSMB3/RAD23B/PSMA6/PSMB7	17	0.202381	2.97107e-21	1.45583e-19
M2	CC	GO:0019774	proteasome core complex, beta-subunit complex	PSMB1/PSMB8/PSMB9/PSMB4/PSMB6/PSMB5/PSMB10/PSMB3/PSMB7	9	0.107143	1.77831e-20	6.97098e-19
M2	CC	GO:0060205	cytoplasmic vesicle lumen	ADA/ALDOA/S100A8/S100A9/GPI/ALDOC/PSMB1/PSMA2/PSMA5/SERPINB1/S100A11/PSMB7/CYRIB/PYCARD	14	0.166667	1.05941e-10	3.21623e-09
M2	CC	GO:0031983	vesicle lumen	ADA/ALDOA/S100A8/S100A9/GPI/ALDOC/PSMB1/PSMA2/PSMA5/SERPINB1/S100A11/PSMB7/CYRIB/PYCARD	14	0.166667	1.14865e-10	3.21623e-09
M2	CC	GO:0034774	secretory granule lumen	ALDOA/S100A8/S100A9/GPI/ALDOC/PSMB1/PSMA2/PSMA5/SERPINB1/S100A11/PSMB7/CYRIB/PYCARD	13	0.154762	1.15241e-09	2.82341e-08
M2	CC	GO:1904813	ficolin-1-rich granule lumen	ALDOA/GPI/LTA4H/ALDOC/PSMB1/PSMA2/PSMA5/PSMB7	8	0.0952381	6.15303e-08	1.33999e-06
M2	CC	GO:0101002	ficolin-1-rich granule	ALDOA/GPI/LTA4H/ALDOC/PSMB1/PSMA2/PSMA5/PSMB7	8	0.0952381	1.32027e-06	2.58773e-05
M2	CC	GO:0000932	P-body	PSMA2/PSMA4/PSMA6/LSM3/DCPS	5	0.0595238	6.49506e-05	0.0011573
M2	CC	GO:0036464	cytoplasmic ribonucleoprotein granule	PSMA2/PSMA4/SERPINB1/PSMA6/LSM3/DCPS	6	0.0714286	0.000781274	0.0127608
M2	CC	GO:0035770	ribonucleoprotein granule	PSMA2/PSMA4/SERPINB1/PSMA6/LSM3/DCPS	6	0.0714286	0.00111439	0.0168016
M2	CC	GO:0042470	melanosome	CAPG/YWHAE/GANAB/NCSTN	4	0.047619	0.00139293	0.018201
M2	CC	GO:0048770	pigment granule	CAPG/YWHAE/GANAB/NCSTN	4	0.047619	0.00139293	0.018201
M2	CC	GO:1904724	tertiary granule lumen	ALDOA/LTA4H/ALDOC	3	0.0357143	0.00171675	0.0210302
M2	MF	GO:0070003	threonine-type peptidase activity	PSMB8/PSMB9/PSMB6/PSMB5/PSMB10/PSMB7	6	0.0714286	1.97291e-10	4.79417e-08
M2	MF	GO:0016668	oxidoreductase activity, acting on a sulfur group of donors, NAD(P) as acceptor	GSR/DLD/TXNDC17	3	0.0357143	1.97e-05	0.00171462
M2	MF	GO:0045296	cadherin binding	ALDOA/EZR/PSMB6/SFN/S100A11/CAPG/TMPO/PPP1CA/YWHAE	9	0.107143	2.11682e-05	0.00171462
M2	MF	GO:0016830	carbon-carbon lyase activity	ALDOA/ALDOC/GOT1/ME1	4	0.047619	8.63243e-05	0.0052442
M2	MF	GO:0016667	oxidoreductase activity, acting on a sulfur group of donors	GSR/DLD/GSTO1/TXNDC17	4	0.047619	0.000108112	0.00525424
M2	MF	GO:0004175	endopeptidase activity	PSMB8/PSMB9/PSMB6/PSMB5/PSMB10/THOP1/PSMA6/NCSTN/PSMB7	9	0.107143	0.000146188	0.00592062
M2	MF	GO:0048029	monosaccharide binding	ALDOA/GPI/TALDO1/UGP2	4	0.047619	0.000386314	0.0134106
M2	MF	GO:0016209	antioxidant activity	GSR/S100A9/GSTO1/TXNDC17	4	0.047619	0.000542598	0.0164814
M2	MF	GO:0015036	disulfide oxidoreductase activity	GSR/GSTO1/TXNDC17	3	0.0357143	0.000748595	0.0169723
M2	MF	GO:0004177	aminopeptidase activity	LTA4H/NPEPPS/DNPEP	3	0.0357143	0.000806632	0.0169723
M2	MF	GO:0016832	aldehyde-lyase activity	ALDOA/ALDOC	2	0.0238095	0.000907984	0.0169723
M2	MF	GO:0047134	protein-disulfide reductase (NAD(P)) activity	GSR/TXNDC17	2	0.0238095	0.000907984	0.0169723
M2	MF	GO:0050786	RAGE receptor binding	S100A8/S100A9	2	0.0238095	0.000907984	0.0169723
M2	MF	GO:0008238	exopeptidase activity	LTA4H/NPEPPS/DNPEP/SCRN2	4	0.047619	0.00123021	0.021353
M2	MF	GO:0035325	Toll-like receptor binding	S100A8/S100A9	2	0.0238095	0.00155987	0.0252699
M2	MF	GO:0044548	S100 protein binding	EZR/S100A11	2	0.0238095	0.00181445	0.0261948
M2	MF	GO:0050661	NADP binding	GSR/ME1/CRYZ	3	0.0357143	0.00183256	0.0261948
M2	MF	GO:0016829	lyase activity	ALDOA/ASL/ALDOC/GOT1/ME1	5	0.0595238	0.00214478	0.0289545
M2	MF	GO:0098641	cadherin binding involved in cell-cell adhesion	S100A11/PPP1CA	2	0.0238095	0.00301468	0.0385561
M2	MF	GO:0036041	long-chain fatty acid binding	S100A8/S100A9	2	0.0238095	0.00335937	0.0408163
M2	KEGG	hsa03050	Proteasome	PSMA7/PSMB1/PSMA1/PSMA2/PSMA3/PSMA4/PSMB8/PSMB9/PSMA5/PSMB4/PSMB6/PSMB5/PSMB10/PSMB3/PSMA6/PSMB7	16	0.238806	1.43728e-23	1.92596e-21
M2	KEGG	hsa05017	Spinocerebellar ataxia	PSMA7/PSMB1/PSMA1/PSMA2/PSMA3/PSMA4/PSMA5/PSMB4/PSMB6/PSMB5/PSMB3/PSMA6/PSMB7	13	0.19403	3.92416e-11	2.62918e-09
M2	KEGG	hsa01230	Biosynthesis of amino acids	ALDOA/ASL/ALDOC/GOT1/GPT/TKT/MAT2A/TALDO1/ACY1	9	0.134328	4.00353e-09	1.78824e-07
M2	KEGG	hsa01200	Carbon metabolism	GLUD1/ALDOA/GPI/DLD/ALDOC/GOT1/GPT/TKT/TALDO1/ME1	10	0.149254	1.35149e-08	4.52749e-07
M2	KEGG	hsa05012	Parkinson disease	PSMA7/PSMB1/PSMA1/PSMA2/PSMA3/PSMA4/PSMA5/PSMB4/PSMB6/PSMB5/PSMB3/PSMA6/PSMB7	13	0.19403	9.12698e-08	2.44603e-06
M2	KEGG	hsa05020	Prion disease	PSMA7/PSMB1/PSMA1/PSMA2/PSMA3/PSMA4/PSMA5/PSMB4/PSMB6/PSMB5/PSMB3/PSMA6/PSMB7	13	0.19403	1.23e-07	2.747e-06
M2	KEGG	hsa05016	Huntington disease	PSMA7/PSMB1/PSMA1/PSMA2/PSMA3/PSMA4/PSMA5/PSMB4/PSMB6/PSMB5/PSMB3/PSMA6/PSMB7	13	0.19403	4.49979e-07	8.61389e-06
M2	KEGG	hsa00220	Arginine biosynthesis	GLUD1/ASL/GOT1/GPT/ACY1	5	0.0746269	6.50059e-07	1.08885e-05
M2	KEGG	hsa05010	Alzheimer disease	PSMA7/PSMB1/PSMA1/PSMA2/PSMA3/PSMA4/PSMA5/PSMB4/PSMB6/PSMB5/PSMB3/PSMA6/NCSTN/PSMB7	14	0.208955	9.94887e-07	1.48128e-05
M2	KEGG	hsa00030	Pentose phosphate pathway	ALDOA/GPI/ALDOC/TKT/TALDO1	5	0.0746269	3.13229e-06	3.9899e-05
M2	KEGG	hsa05014	Amyotrophic lateral sclerosis	PSMA7/PSMB1/PSMA1/PSMA2/PSMA3/PSMA4/PSMA5/PSMB4/PSMB6/PSMB5/PSMB3/PSMA6/PSMB7	13	0.19403	3.27529e-06	3.9899e-05
M2	KEGG	hsa05022	Pathways of neurodegeneration - multiple diseases	PSMA7/PSMB1/PSMA1/PSMA2/PSMA3/PSMA4/PSMA5/PSMB4/PSMB6/PSMB5/PSMB3/PSMA6/PSMB7	13	0.19403	5.50804e-05	0.000615065
M2	KEGG	hsa01210	2-Oxocarboxylic acid metabolism	DLD/GOT1/GPT/ACY1	4	0.0597015	0.000104439	0.00107652
M2	KEGG	hsa00250	Alanine, aspartate and glutamate metabolism	GLUD1/ASL/GOT1/GPT	4	0.0597015	0.00016477	0.00157708
M2	KEGG	hsa00270	Cysteine and methionine metabolism	GOT1/MAT2A/GSS/BHMT2	4	0.0597015	0.00062021	0.00554054
M2	KEGG	hsa00010	Glycolysis / Gluconeogenesis	ALDOA/GPI/DLD/ALDOC	4	0.0597015	0.00161278	0.013507
M2	KEGG	hsa00051	Fructose and mannose metabolism	ALDOA/ALDOC/AKR1B1	3	0.0447761	0.00210386	0.0165834
M2	KEGG	hsa00350	Tyrosine metabolism	FAH/GOT1/HPD	3	0.0447761	0.00248334	0.0184871
M2	KEGG	hsa01240	Biosynthesis of cofactors	DLD/MAT2A/HPD/GSS/UGP2	5	0.0746269	0.00592727	0.0404445
M2	KEGG	hsa00520	Amino sugar and nucleotide sugar metabolism	GPI/GNPDA1/UGP2	3	0.0447761	0.00632208	0.0404445
M2	KEGG	hsa00360	Phenylalanine metabolism	GOT1/HPD	2	0.0298507	0.00633832	0.0404445
M2	Reactome	R-HSA-9759194	Nuclear events mediated by NFE2L2	PSMA7/GSR/PSMB1/PSMA1/PSMA2/PSMA3/PSMA4/PSMB8/PSMB9/PSMA5/PSMB4/PSMB6/PSMB5/TKT/TALDO1/PSMB10/ME1/PSMB3/PSMA6/PSMB7	20	0.263158	8.64527e-27	3.50134e-24
M2	Reactome	R-HSA-9755511	KEAP1-NFE2L2 pathway	PSMA7/GSR/PSMB1/PSMA1/PSMA2/PSMA3/PSMA4/PSMB8/PSMB9/PSMA5/PSMB4/PSMB6/PSMB5/TKT/TALDO1/PSMB10/ME1/PSMB3/PSMA6/PSMB7	20	0.263158	6.79571e-24	1.37613e-21
M2	Reactome	R-HSA-1236978	Cross-presentation of soluble exogenous antigens (endosomes)	PSMA7/PSMB1/PSMA1/PSMA2/PSMA3/PSMA4/PSMB8/PSMB9/PSMA5/PSMB4/PSMB6/PSMB5/PSMB10/PSMB3/PSMA6/PSMB7	16	0.210526	1.50229e-23	1.54512e-21
M2	Reactome	R-HSA-211733	Regulation of activated PAK-2p34 by proteasome mediated degradation	PSMA7/PSMB1/PSMA1/PSMA2/PSMA3/PSMA4/PSMB8/PSMB9/PSMA5/PSMB4/PSMB6/PSMB5/PSMB10/PSMB3/PSMA6/PSMB7	16	0.210526	2.19782e-23	1.54512e-21
M2	Reactome	R-HSA-350562	Regulation of ornithine decarboxylase (ODC)	PSMA7/PSMB1/PSMA1/PSMA2/PSMA3/PSMA4/PSMB8/PSMB9/PSMA5/PSMB4/PSMB6/PSMB5/PSMB10/PSMB3/PSMA6/PSMB7	16	0.210526	3.18597e-23	1.54512e-21
M2	Reactome	R-HSA-180534	Vpu mediated degradation of CD4	PSMA7/PSMB1/PSMA1/PSMA2/PSMA3/PSMA4/PSMB8/PSMB9/PSMA5/PSMB4/PSMB6/PSMB5/PSMB10/PSMB3/PSMA6/PSMB7	16	0.210526	4.57814e-23	1.54512e-21
M2	Reactome	R-HSA-349425	Autodegradation of the E3 ubiquitin ligase COP1	PSMA7/PSMB1/PSMA1/PSMA2/PSMA3/PSMA4/PSMB8/PSMB9/PSMA5/PSMB4/PSMB6/PSMB5/PSMB10/PSMB3/PSMA6/PSMB7	16	0.210526	4.57814e-23	1.54512e-21
M2	Reactome	R-HSA-69601	Ubiquitin Mediated Degradation of Phosphorylated Cdc25A	PSMA7/PSMB1/PSMA1/PSMA2/PSMA3/PSMA4/PSMB8/PSMB9/PSMA5/PSMB4/PSMB6/PSMB5/PSMB10/PSMB3/PSMA6/PSMB7	16	0.210526	4.57814e-23	1.54512e-21
M2	Reactome	R-HSA-69610	p53-Independent DNA Damage Response	PSMA7/PSMB1/PSMA1/PSMA2/PSMA3/PSMA4/PSMB8/PSMB9/PSMA5/PSMB4/PSMB6/PSMB5/PSMB10/PSMB3/PSMA6/PSMB7	16	0.210526	4.57814e-23	1.54512e-21
M2	Reactome	R-HSA-69613	p53-Independent G1/S DNA damage checkpoint	PSMA7/PSMB1/PSMA1/PSMA2/PSMA3/PSMA4/PSMB8/PSMB9/PSMA5/PSMB4/PSMB6/PSMB5/PSMB10/PSMB3/PSMA6/PSMB7	16	0.210526	4.57814e-23	1.54512e-21
M2	Reactome	R-HSA-75815	Ubiquitin-dependent degradation of Cyclin D	PSMA7/PSMB1/PSMA1/PSMA2/PSMA3/PSMA4/PSMB8/PSMB9/PSMA5/PSMB4/PSMB6/PSMB5/PSMB10/PSMB3/PSMA6/PSMB7	16	0.210526	4.57814e-23	1.54512e-21
M2	Reactome	R-HSA-9762114	GSK3B and BTRC:CUL1-mediated-degradation of NFE2L2	PSMA7/PSMB1/PSMA1/PSMA2/PSMA3/PSMA4/PSMB8/PSMB9/PSMA5/PSMB4/PSMB6/PSMB5/PSMB10/PSMB3/PSMA6/PSMB7	16	0.210526	4.57814e-23	1.54512e-21
M2	Reactome	R-HSA-169911	Regulation of Apoptosis	PSMA7/PSMB1/PSMA1/PSMA2/PSMA3/PSMA4/PSMB8/PSMB9/PSMA5/PSMB4/PSMB6/PSMB5/PSMB10/PSMB3/PSMA6/PSMB7	16	0.210526	6.52393e-23	2.03246e-21
M2	Reactome	R-HSA-180585	Vif-mediated degradation of APOBEC3G	PSMA7/PSMB1/PSMA1/PSMA2/PSMA3/PSMA4/PSMB8/PSMB9/PSMA5/PSMB4/PSMB6/PSMB5/PSMB10/PSMB3/PSMA6/PSMB7	16	0.210526	9.22287e-23	2.33454e-21
M2	Reactome	R-HSA-8854050	FBXL7 down-regulates AURKA during mitotic entry and in early mitosis	PSMA7/PSMB1/PSMA1/PSMA2/PSMA3/PSMA4/PSMB8/PSMB9/PSMA5/PSMB4/PSMB6/PSMB5/PSMB10/PSMB3/PSMA6/PSMB7	16	0.210526	9.22287e-23	2.33454e-21
M2	Reactome	R-HSA-9604323	Negative regulation of NOTCH4 signaling	PSMA7/PSMB1/PSMA1/PSMA2/PSMA3/PSMA4/PSMB8/PSMB9/PSMA5/PSMB4/PSMB6/PSMB5/PSMB10/PSMB3/PSMA6/PSMB7	16	0.210526	9.22287e-23	2.33454e-21
M2	Reactome	R-HSA-174113	SCF-beta-TrCP mediated degradation of Emi1	PSMA7/PSMB1/PSMA1/PSMA2/PSMA3/PSMA4/PSMB8/PSMB9/PSMA5/PSMB4/PSMB6/PSMB5/PSMB10/PSMB3/PSMA6/PSMB7	16	0.210526	1.29393e-22	2.75811e-21
M2	Reactome	R-HSA-4641257	Degradation of AXIN	PSMA7/PSMB1/PSMA1/PSMA2/PSMA3/PSMA4/PSMB8/PSMB9/PSMA5/PSMB4/PSMB6/PSMB5/PSMB10/PSMB3/PSMA6/PSMB7	16	0.210526	1.29393e-22	2.75811e-21
M2	Reactome	R-HSA-8941858	Regulation of RUNX3 expression and activity	PSMA7/PSMB1/PSMA1/PSMA2/PSMA3/PSMA4/PSMB8/PSMB9/PSMA5/PSMB4/PSMB6/PSMB5/PSMB10/PSMB3/PSMA6/PSMB7	16	0.210526	1.29393e-22	2.75811e-21
M2	Reactome	R-HSA-450408	AUF1 (hnRNP D0) binds and destabilizes mRNA	PSMA7/PSMB1/PSMA1/PSMA2/PSMA3/PSMA4/PSMB8/PSMB9/PSMA5/PSMB4/PSMB6/PSMB5/PSMB10/PSMB3/PSMA6/PSMB7	16	0.210526	1.80213e-22	3.47553e-21
M2	Reactome	R-HSA-5362768	Hh mutants are degraded by ERAD	PSMA7/PSMB1/PSMA1/PSMA2/PSMA3/PSMA4/PSMB8/PSMB9/PSMA5/PSMB4/PSMB6/PSMB5/PSMB10/PSMB3/PSMA6/PSMB7	16	0.210526	1.80213e-22	3.47553e-21
M2	Reactome	R-HSA-4641258	Degradation of DVL	PSMA7/PSMB1/PSMA1/PSMA2/PSMA3/PSMA4/PSMB8/PSMB9/PSMA5/PSMB4/PSMB6/PSMB5/PSMB10/PSMB3/PSMA6/PSMB7	16	0.210526	2.49242e-22	4.38884e-21
M2	Reactome	R-HSA-69541	Stabilization of p53	PSMA7/PSMB1/PSMA1/PSMA2/PSMA3/PSMA4/PSMB8/PSMB9/PSMA5/PSMB4/PSMB6/PSMB5/PSMB10/PSMB3/PSMA6/PSMB7	16	0.210526	2.49242e-22	4.38884e-21
M2	Reactome	R-HSA-1236974	ER-Phagosome pathway	PSMA7/S100A8/S100A9/PSMB1/PSMA1/PSMA2/PSMA3/PSMA4/PSMB8/PSMB9/PSMA5/PSMB4/PSMB6/PSMB5/PSMB10/PSMB3/PSMA6/PSMB7	18	0.236842	4.14952e-22	7.00232e-21
M2	Reactome	R-HSA-351202	Metabolism of polyamines	PSMA7/PSMB1/PSMA1/PSMA2/PSMA3/PSMA4/PSMB8/PSMB9/PSMA5/PSMB4/PSMB6/PSMB5/PSMB10/PSMB3/PSMA6/PSMB7	16	0.210526	4.67386e-22	7.0108e-21
M2	Reactome	R-HSA-5387390	Hh mutants abrogate ligand secretion	PSMA7/PSMB1/PSMA1/PSMA2/PSMA3/PSMA4/PSMB8/PSMB9/PSMA5/PSMB4/PSMB6/PSMB5/PSMB10/PSMB3/PSMA6/PSMB7	16	0.210526	4.67386e-22	7.0108e-21
M2	Reactome	R-HSA-5676590	NIK-->noncanonical NF-kB signaling	PSMA7/PSMB1/PSMA1/PSMA2/PSMA3/PSMA4/PSMB8/PSMB9/PSMA5/PSMB4/PSMB6/PSMB5/PSMB10/PSMB3/PSMA6/PSMB7	16	0.210526	4.67386e-22	7.0108e-21
M2	Reactome	R-HSA-187577	SCF(Skp2)-mediated degradation of p27/p21	PSMA7/PSMB1/PSMA1/PSMA2/PSMA3/PSMA4/PSMB8/PSMB9/PSMA5/PSMB4/PSMB6/PSMB5/PSMB10/PSMB3/PSMA6/PSMB7	16	0.210526	6.34045e-22	8.02463e-21
M2	Reactome	R-HSA-5607761	Dectin-1 mediated noncanonical NF-kB signaling	PSMA7/PSMB1/PSMA1/PSMA2/PSMA3/PSMA4/PSMB8/PSMB9/PSMA5/PSMB4/PSMB6/PSMB5/PSMB10/PSMB3/PSMA6/PSMB7	16	0.210526	6.34045e-22	8.02463e-21
M2	Reactome	R-HSA-5610780	Degradation of GLI1 by the proteasome	PSMA7/PSMB1/PSMA1/PSMA2/PSMA3/PSMA4/PSMB8/PSMB9/PSMA5/PSMB4/PSMB6/PSMB5/PSMB10/PSMB3/PSMA6/PSMB7	16	0.210526	6.34045e-22	8.02463e-21
M2	Reactome	R-HSA-5610783	Degradation of GLI2 by the proteasome	PSMA7/PSMB1/PSMA1/PSMA2/PSMA3/PSMA4/PSMB8/PSMB9/PSMA5/PSMB4/PSMB6/PSMB5/PSMB10/PSMB3/PSMA6/PSMB7	16	0.210526	6.34045e-22	8.02463e-21
M2	Reactome	R-HSA-5610785	GLI3 is processed to GLI3R by the proteasome	PSMA7/PSMB1/PSMA1/PSMA2/PSMA3/PSMA4/PSMB8/PSMB9/PSMA5/PSMB4/PSMB6/PSMB5/PSMB10/PSMB3/PSMA6/PSMB7	16	0.210526	6.34045e-22	8.02463e-21
M2	Reactome	R-HSA-5678895	Defective CFTR causes cystic fibrosis	PSMA7/PSMB1/PSMA1/PSMA2/PSMA3/PSMA4/PSMB8/PSMB9/PSMA5/PSMB4/PSMB6/PSMB5/PSMB10/PSMB3/PSMA6/PSMB7	16	0.210526	8.55033e-22	1.04936e-20
M2	Reactome	R-HSA-174084	Autodegradation of Cdh1 by Cdh1:APC/C	PSMA7/PSMB1/PSMA1/PSMA2/PSMA3/PSMA4/PSMB8/PSMB9/PSMA5/PSMB4/PSMB6/PSMB5/PSMB10/PSMB3/PSMA6/PSMB7	16	0.210526	2.02784e-21	2.3465e-20
M2	Reactome	R-HSA-4608870	Asymmetric localization of PCP proteins	PSMA7/PSMB1/PSMA1/PSMA2/PSMA3/PSMA4/PSMB8/PSMB9/PSMA5/PSMB4/PSMB6/PSMB5/PSMB10/PSMB3/PSMA6/PSMB7	16	0.210526	2.02784e-21	2.3465e-20
M2	Reactome	R-HSA-5358346	Hedgehog ligand biogenesis	PSMA7/PSMB1/PSMA1/PSMA2/PSMA3/PSMA4/PSMB8/PSMB9/PSMA5/PSMB4/PSMB6/PSMB5/PSMB10/PSMB3/PSMA6/PSMB7	16	0.210526	2.67606e-21	3.01057e-20
M2	Reactome	R-HSA-9013694	Signaling by NOTCH4	PSMA7/PSMB1/PSMA1/PSMA2/PSMA3/PSMA4/PSMB8/PSMB9/PSMA5/PSMB4/PSMB6/PSMB5/PSMB10/PSMB3/PSMA6/NCSTN/PSMB7	17	0.223684	3.39241e-21	3.55803e-20
M2	Reactome	R-HSA-1234176	Oxygen-dependent proline hydroxylation of Hypoxia-inducible Factor Alpha	PSMA7/PSMB1/PSMA1/PSMA2/PSMA3/PSMA4/PSMB8/PSMB9/PSMA5/PSMB4/PSMB6/PSMB5/PSMB10/PSMB3/PSMA6/PSMB7	16	0.210526	3.5141e-21	3.55803e-20
M2	Reactome	R-HSA-69563	p53-Dependent G1 DNA Damage Response	PSMA7/PSMB1/PSMA1/PSMA2/PSMA3/PSMA4/PSMB8/PSMB9/PSMA5/PSMB4/PSMB6/PSMB5/PSMB10/PSMB3/PSMA6/PSMB7	16	0.210526	3.5141e-21	3.55803e-20
M2	Reactome	R-HSA-69580	p53-Dependent G1/S DNA damage checkpoint	PSMA7/PSMB1/PSMA1/PSMA2/PSMA3/PSMA4/PSMB8/PSMB9/PSMA5/PSMB4/PSMB6/PSMB5/PSMB10/PSMB3/PSMA6/PSMB7	16	0.210526	3.5141e-21	3.55803e-20
M2	Reactome	R-HSA-1169091	Activation of NF-kappaB in B cells	PSMA7/PSMB1/PSMA1/PSMA2/PSMA3/PSMA4/PSMB8/PSMB9/PSMA5/PSMB4/PSMB6/PSMB5/PSMB10/PSMB3/PSMA6/PSMB7	16	0.210526	4.59265e-21	4.53665e-20
M2	Reactome	R-HSA-174154	APC/C:Cdc20 mediated degradation of Securin	PSMA7/PSMB1/PSMA1/PSMA2/PSMA3/PSMA4/PSMB8/PSMB9/PSMA5/PSMB4/PSMB6/PSMB5/PSMB10/PSMB3/PSMA6/PSMB7	16	0.210526	5.97467e-21	5.49941e-20
M2	Reactome	R-HSA-5658442	Regulation of RAS by GAPs	PSMA7/PSMB1/PSMA1/PSMA2/PSMA3/PSMA4/PSMB8/PSMB9/PSMA5/PSMB4/PSMB6/PSMB5/PSMB10/PSMB3/PSMA6/PSMB7	16	0.210526	5.97467e-21	5.49941e-20
M2	Reactome	R-HSA-69615	G1/S DNA Damage Checkpoints	PSMA7/PSMB1/PSMA1/PSMA2/PSMA3/PSMA4/PSMB8/PSMB9/PSMA5/PSMB4/PSMB6/PSMB5/PSMB10/PSMB3/PSMA6/PSMB7	16	0.210526	5.97467e-21	5.49941e-20
M2	Reactome	R-HSA-8948751	Regulation of PTEN stability and activity	PSMA7/PSMB1/PSMA1/PSMA2/PSMA3/PSMA4/PSMB8/PSMB9/PSMA5/PSMB4/PSMB6/PSMB5/PSMB10/PSMB3/PSMA6/PSMB7	16	0.210526	7.73804e-21	6.96424e-20
M2	Reactome	R-HSA-1236975	Antigen processing-Cross presentation	PSMA7/S100A8/S100A9/PSMB1/PSMA1/PSMA2/PSMA3/PSMA4/PSMB8/PSMB9/PSMA5/PSMB4/PSMB6/PSMB5/PSMB10/PSMB3/PSMA6/PSMB7	18	0.236842	8.13247e-21	7.16011e-20
M2	Reactome	R-HSA-68949	Orc1 removal from chromatin	PSMA7/PSMB1/PSMA1/PSMA2/PSMA3/PSMA4/PSMB8/PSMB9/PSMA5/PSMB4/PSMB6/PSMB5/PSMB10/PSMB3/PSMA6/PSMB7	16	0.210526	1.2815e-20	1.10427e-19
M2	Reactome	R-HSA-174184	Cdc20:Phospho-APC/C mediated degradation of Cyclin A	PSMA7/PSMB1/PSMA1/PSMA2/PSMA3/PSMA4/PSMB8/PSMB9/PSMA5/PSMB4/PSMB6/PSMB5/PSMB10/PSMB3/PSMA6/PSMB7	16	0.210526	2.08833e-20	1.69155e-19
M2	Reactome	R-HSA-69017	CDK-mediated phosphorylation and removal of Cdc6	PSMA7/PSMB1/PSMA1/PSMA2/PSMA3/PSMA4/PSMB8/PSMB9/PSMA5/PSMB4/PSMB6/PSMB5/PSMB10/PSMB3/PSMA6/PSMB7	16	0.210526	2.08833e-20	1.69155e-19
M2	Reactome	R-HSA-8939902	Regulation of RUNX2 expression and activity	PSMA7/PSMB1/PSMA1/PSMA2/PSMA3/PSMA4/PSMB8/PSMB9/PSMA5/PSMB4/PSMB6/PSMB5/PSMB10/PSMB3/PSMA6/PSMB7	16	0.210526	2.08833e-20	1.69155e-19
M2	Reactome	R-HSA-174178	APC/C:Cdh1 mediated degradation of Cdc20 and other APC/C:Cdh1 targeted proteins in late mitosis/early G1	PSMA7/PSMB1/PSMA1/PSMA2/PSMA3/PSMA4/PSMB8/PSMB9/PSMA5/PSMB4/PSMB6/PSMB5/PSMB10/PSMB3/PSMA6/PSMB7	16	0.210526	2.65061e-20	2.06442e-19
M2	Reactome	R-HSA-179419	APC:Cdc20 mediated degradation of cell cycle proteins prior to satisfation of the cell cycle checkpoint	PSMA7/PSMB1/PSMA1/PSMA2/PSMA3/PSMA4/PSMB8/PSMB9/PSMA5/PSMB4/PSMB6/PSMB5/PSMB10/PSMB3/PSMA6/PSMB7	16	0.210526	2.65061e-20	2.06442e-19
M2	Reactome	R-HSA-1234174	Cellular response to hypoxia	PSMA7/PSMB1/PSMA1/PSMA2/PSMA3/PSMA4/PSMB8/PSMB9/PSMA5/PSMB4/PSMB6/PSMB5/PSMB10/PSMB3/PSMA6/PSMB7	16	0.210526	3.35196e-20	2.5614e-19
M2	Reactome	R-HSA-176409	APC/C:Cdc20 mediated degradation of mitotic proteins	PSMA7/PSMB1/PSMA1/PSMA2/PSMA3/PSMA4/PSMB8/PSMB9/PSMA5/PSMB4/PSMB6/PSMB5/PSMB10/PSMB3/PSMA6/PSMB7	16	0.210526	4.22381e-20	3.16786e-19
M2	Reactome	R-HSA-176814	Activation of APC/C and APC/C:Cdc20 mediated degradation of mitotic proteins	PSMA7/PSMB1/PSMA1/PSMA2/PSMA3/PSMA4/PSMB8/PSMB9/PSMA5/PSMB4/PSMB6/PSMB5/PSMB10/PSMB3/PSMA6/PSMB7	16	0.210526	5.30406e-20	3.83597e-19
M2	Reactome	R-HSA-8852276	The role of GTSE1 in G2/M progression after G2 checkpoint	PSMA7/PSMB1/PSMA1/PSMA2/PSMA3/PSMA4/PSMB8/PSMB9/PSMA5/PSMB4/PSMB6/PSMB5/PSMB10/PSMB3/PSMA6/PSMB7	16	0.210526	5.30406e-20	3.83597e-19
M2	Reactome	R-HSA-5619084	ABC transporter disorders	PSMA7/PSMB1/PSMA1/PSMA2/PSMA3/PSMA4/PSMB8/PSMB9/PSMA5/PSMB4/PSMB6/PSMB5/PSMB10/PSMB3/PSMA6/PSMB7	16	0.210526	6.63825e-20	4.71665e-19
M2	Reactome	R-HSA-71291	Metabolism of amino acids and derivatives	PSMA7/GLUD1/GSR/ASL/RPLP2/DLD/FAH/GOT1/PSMB1/GPT/PSMA1/PSMA2/PSMA3/PSMA4/PSMB8/PSMB9/PSMA5/PSMB4/PSMB6/PSMB5/HPD/PSMB10/PSMB3/PSMA6/PSMB7/BHMT2	26	0.342105	1.14681e-19	8.0079e-19
M2	Reactome	R-HSA-176408	Regulation of APC/C activators between G1/S and early anaphase	PSMA7/PSMB1/PSMA1/PSMA2/PSMA3/PSMA4/PSMB8/PSMB9/PSMA5/PSMB4/PSMB6/PSMB5/PSMB10/PSMB3/PSMA6/PSMB7	16	0.210526	1.27658e-19	8.763e-19
M2	Reactome	R-HSA-5607764	CLEC7A (Dectin-1) signaling	PSMA7/PSMB1/PSMA1/PSMA2/PSMA3/PSMA4/PSMB8/PSMB9/PSMA5/PSMB4/PSMB6/PSMB5/PSMB10/PSMB3/PSMA6/PSMB7/PYCARD	17	0.223684	1.51841e-19	1.02493e-18
M2	Reactome	R-HSA-2871837	FCERI mediated NF-kB activation	PSMA7/PSMB1/PSMA1/PSMA2/PSMA3/PSMA4/PSMB8/PSMB9/PSMA5/PSMB4/PSMB6/PSMB5/PSMB10/PSMB3/PSMA6/PSMB7	16	0.210526	1.57784e-19	1.04758e-18
M2	Reactome	R-HSA-1168372	Downstream signaling events of B Cell Receptor (BCR)	PSMA7/PSMB1/PSMA1/PSMA2/PSMA3/PSMA4/PSMB8/PSMB9/PSMA5/PSMB4/PSMB6/PSMB5/PSMB10/PSMB3/PSMA6/PSMB7	16	0.210526	1.9445e-19	1.2305e-18
M2	Reactome	R-HSA-195253	Degradation of beta-catenin by the destruction complex	PSMA7/PSMB1/PSMA1/PSMA2/PSMA3/PSMA4/PSMB8/PSMB9/PSMA5/PSMB4/PSMB6/PSMB5/PSMB10/PSMB3/PSMA6/PSMB7	16	0.210526	1.9445e-19	1.2305e-18
M2	Reactome	R-HSA-69202	Cyclin E associated events during G1/S transition	PSMA7/PSMB1/PSMA1/PSMA2/PSMA3/PSMA4/PSMB8/PSMB9/PSMA5/PSMB4/PSMB6/PSMB5/PSMB10/PSMB3/PSMA6/PSMB7	16	0.210526	1.9445e-19	1.2305e-18
M2	Reactome	R-HSA-5632684	Hedgehog 'on' state	PSMA7/PSMB1/PSMA1/PSMA2/PSMA3/PSMA4/PSMB8/PSMB9/PSMA5/PSMB4/PSMB6/PSMB5/PSMB10/PSMB3/PSMA6/PSMB7	16	0.210526	2.9284e-19	1.79698e-18
M2	Reactome	R-HSA-69656	Cyclin A:Cdk2-associated events at S phase entry	PSMA7/PSMB1/PSMA1/PSMA2/PSMA3/PSMA4/PSMB8/PSMB9/PSMA5/PSMB4/PSMB6/PSMB5/PSMB10/PSMB3/PSMA6/PSMB7	16	0.210526	2.9284e-19	1.79698e-18
M2	Reactome	R-HSA-109581	Apoptosis	PSMA7/LMNA/H1-4/PSMB1/PSMA1/PSMA2/PSMA3/PSMA4/PSMB8/PSMB9/PSMA5/PSMB4/PSMB6/PSMB5/SFN/PSMB10/PSMB3/PSMA6/YWHAE/PSMB7	20	0.263158	3.47079e-19	2.09802e-18
M2	Reactome	R-HSA-174143	APC/C-mediated degradation of cell cycle proteins	PSMA7/PSMB1/PSMA1/PSMA2/PSMA3/PSMA4/PSMB8/PSMB9/PSMA5/PSMB4/PSMB6/PSMB5/PSMB10/PSMB3/PSMA6/PSMB7	16	0.210526	5.30478e-19	3.06919e-18
M2	Reactome	R-HSA-450531	Regulation of mRNA stability by proteins that bind AU-rich elements	PSMA7/PSMB1/PSMA1/PSMA2/PSMA3/PSMA4/PSMB8/PSMB9/PSMA5/PSMB4/PSMB6/PSMB5/PSMB10/PSMB3/PSMA6/PSMB7	16	0.210526	5.30478e-19	3.06919e-18
M2	Reactome	R-HSA-453276	Regulation of mitotic cell cycle	PSMA7/PSMB1/PSMA1/PSMA2/PSMA3/PSMA4/PSMB8/PSMB9/PSMA5/PSMB4/PSMB6/PSMB5/PSMB10/PSMB3/PSMA6/PSMB7	16	0.210526	5.30478e-19	3.06919e-18
M2	Reactome	R-HSA-5687128	MAPK6/MAPK4 signaling	PSMA7/PSMB1/PSMA1/PSMA2/PSMA3/PSMA4/PSMB8/PSMB9/PSMA5/PSMB4/PSMB6/PSMB5/PSMB10/PSMB3/PSMA6/PSMB7	16	0.210526	6.43392e-19	3.67005e-18
M2	Reactome	R-HSA-4086400	PCP/CE pathway	PSMA7/PSMB1/PSMA1/PSMA2/PSMA3/PSMA4/PSMB8/PSMB9/PSMA5/PSMB4/PSMB6/PSMB5/PSMB10/PSMB3/PSMA6/PSMB7	16	0.210526	1.13152e-18	6.27762e-18
M2	Reactome	R-HSA-69052	Switching of origins to a post-replicative state	PSMA7/PSMB1/PSMA1/PSMA2/PSMA3/PSMA4/PSMB8/PSMB9/PSMA5/PSMB4/PSMB6/PSMB5/PSMB10/PSMB3/PSMA6/PSMB7	16	0.210526	1.13152e-18	6.27762e-18
M2	Reactome	R-HSA-8878159	Transcriptional regulation by RUNX3	PSMA7/PSMB1/PSMA1/PSMA2/PSMA3/PSMA4/PSMB8/PSMB9/PSMA5/PSMB4/PSMB6/PSMB5/PSMB10/PSMB3/PSMA6/PSMB7	16	0.210526	2.3277e-18	1.27395e-17
M2	Reactome	R-HSA-9711123	Cellular response to chemical stress	PSMA7/GSR/PSMB1/PSMA1/PSMA2/PSMA3/PSMA4/PSMB8/PSMB9/PSMA5/PSMB4/PSMB6/PSMB5/TKT/TALDO1/PSMB10/ME1/PSMB3/PSMA6/PSMB7	20	0.263158	2.61942e-18	1.41449e-17
M2	Reactome	R-HSA-202424	Downstream TCR signaling	PSMA7/PSMB1/PSMA1/PSMA2/PSMA3/PSMA4/PSMB8/PSMB9/PSMA5/PSMB4/PSMB6/PSMB5/PSMB10/PSMB3/PSMA6/PSMB7	16	0.210526	3.2969e-18	1.7569e-17
M2	Reactome	R-HSA-5668541	TNFR2 non-canonical NF-kB pathway	PSMA7/PSMB1/PSMA1/PSMA2/PSMA3/PSMA4/PSMB8/PSMB9/PSMA5/PSMB4/PSMB6/PSMB5/PSMB10/PSMB3/PSMA6/PSMB7	16	0.210526	6.46169e-18	3.35511e-17
M2	Reactome	R-HSA-5689603	UCH proteinases	PSMA7/PSMB1/PSMA1/PSMA2/PSMA3/PSMA4/PSMB8/PSMB9/PSMA5/PSMB4/PSMB6/PSMB5/PSMB10/PSMB3/PSMA6/PSMB7	16	0.210526	6.46169e-18	3.35511e-17
M2	Reactome	R-HSA-382556	ABC-family proteins mediated transport	PSMA7/PSMB1/PSMA1/PSMA2/PSMA3/PSMA4/PSMB8/PSMB9/PSMA5/PSMB4/PSMB6/PSMB5/PSMB10/PSMB3/PSMA6/PSMB7	16	0.210526	7.61032e-18	3.90149e-17
M2	Reactome	R-HSA-5357801	Programmed Cell Death	PSMA7/LMNA/H1-4/PSMB1/PSMA1/PSMA2/PSMA3/PSMA4/PSMB8/PSMB9/PSMA5/PSMB4/PSMB6/PSMB5/SFN/PSMB10/PSMB3/PSMA6/YWHAE/PSMB7	20	0.263158	1.01788e-17	5.15299e-17
M2	Reactome	R-HSA-983705	Signaling by the B Cell Receptor (BCR)	PSMA7/PSMB1/PSMA1/PSMA2/PSMA3/PSMA4/PSMB8/PSMB9/PSMA5/PSMB4/PSMB6/PSMB5/PSMB10/PSMB3/PSMA6/PSMB7	16	0.210526	3.07747e-17	1.53873e-16
M2	Reactome	R-HSA-5610787	Hedgehog 'off' state	PSMA7/PSMB1/PSMA1/PSMA2/PSMA3/PSMA4/PSMB8/PSMB9/PSMA5/PSMB4/PSMB6/PSMB5/PSMB10/PSMB3/PSMA6/PSMB7	16	0.210526	3.56646e-17	1.76148e-16
M2	Reactome	R-HSA-69481	G2/M Checkpoints	PSMA7/PSMB1/PSMA1/PSMA2/PSMA3/PSMA4/PSMB8/PSMB9/PSMA5/PSMB4/PSMB6/PSMB5/SFN/PSMB10/PSMB3/PSMA6/YWHAE/PSMB7	18	0.236842	4.56678e-17	2.22837e-16
M2	Reactome	R-HSA-9020702	Interleukin-1 signaling	PSMA7/PSMB1/PSMA1/PSMA2/PSMA3/PSMA4/PSMB8/PSMB9/PSMA5/PSMB4/PSMB6/PSMB5/PSMB10/PSMB3/PSMA6/PSMB7	16	0.210526	4.76929e-17	2.29948e-16
M2	Reactome	R-HSA-5621481	C-type lectin receptors (CLRs)	PSMA7/PSMB1/PSMA1/PSMA2/PSMA3/PSMA4/PSMB8/PSMB9/PSMA5/PSMB4/PSMB6/PSMB5/PSMB10/PSMB3/PSMA6/PSMB7/PYCARD	17	0.223684	6.18979e-17	2.94925e-16
M2	Reactome	R-HSA-202403	TCR signaling	PSMA7/PSMB1/PSMA1/PSMA2/PSMA3/PSMA4/PSMB8/PSMB9/PSMA5/PSMB4/PSMB6/PSMB5/PSMB10/PSMB3/PSMA6/PSMB7	16	0.210526	9.62939e-17	4.53477e-16
M2	Reactome	R-HSA-69239	Synthesis of DNA	PSMA7/PSMB1/PSMA1/PSMA2/PSMA3/PSMA4/PSMB8/PSMB9/PSMA5/PSMB4/PSMB6/PSMB5/PSMB10/PSMB3/PSMA6/PSMB7	16	0.210526	1.1039e-16	5.08047e-16
M2	Reactome	R-HSA-8878166	Transcriptional regulation by RUNX2	PSMA7/PSMB1/PSMA1/PSMA2/PSMA3/PSMA4/PSMB8/PSMB9/PSMA5/PSMB4/PSMB6/PSMB5/PSMB10/PSMB3/PSMA6/PSMB7	16	0.210526	1.1039e-16	5.08047e-16
M2	Reactome	R-HSA-8939236	RUNX1 regulates transcription of genes involved in differentiation of HSCs	PSMA7/PSMB1/PSMA1/PSMA2/PSMA3/PSMA4/PSMB8/PSMB9/PSMA5/PSMB4/PSMB6/PSMB5/PSMB10/PSMB3/PSMA6/PSMB7	16	0.210526	3.1538e-16	1.43516e-15
M2	Reactome	R-HSA-162909	Host Interactions of HIV factors	PSMA7/PSMB1/PSMA1/PSMA2/PSMA3/PSMA4/PSMB8/PSMB9/PSMA5/PSMB4/PSMB6/PSMB5/PSMB10/PSMB3/PSMA6/PSMB7	16	0.210526	3.57773e-16	1.60998e-15
M2	Reactome	R-HSA-69206	G1/S Transition	PSMA7/PSMB1/PSMA1/PSMA2/PSMA3/PSMA4/PSMB8/PSMB9/PSMA5/PSMB4/PSMB6/PSMB5/PSMB10/PSMB3/PSMA6/PSMB7	16	0.210526	4.0543e-16	1.80439e-15
M2	Reactome	R-HSA-2454202	Fc epsilon receptor (FCERI) signaling	PSMA7/PSMB1/PSMA1/PSMA2/PSMA3/PSMA4/PSMB8/PSMB9/PSMA5/PSMB4/PSMB6/PSMB5/PSMB10/PSMB3/PSMA6/PSMB7	16	0.210526	5.86305e-16	2.58102e-15
M2	Reactome	R-HSA-6807070	PTEN Regulation	PSMA7/PSMB1/PSMA1/PSMA2/PSMA3/PSMA4/PSMB8/PSMB9/PSMA5/PSMB4/PSMB6/PSMB5/PSMB10/PSMB3/PSMA6/PSMB7	16	0.210526	1.19383e-15	5.19892e-15
M2	Reactome	R-HSA-68867	Assembly of the pre-replicative complex	PSMA7/PSMB1/PSMA1/PSMA2/PSMA3/PSMA4/PSMB8/PSMB9/PSMA5/PSMB4/PSMB6/PSMB5/PSMB10/PSMB3/PSMA6/PSMB7	16	0.210526	1.50188e-15	6.47085e-15
M2	Reactome	R-HSA-9010553	Regulation of expression of SLITs and ROBOs	PSMA7/RPLP2/PSMB1/PSMA1/PSMA2/PSMA3/PSMA4/PSMB8/PSMB9/PSMA5/PSMB4/PSMB6/PSMB5/PSMB10/PSMB3/PSMA6/PSMB7	17	0.223684	1.65075e-15	7.03742e-15
M2	Reactome	R-HSA-3858494	Beta-catenin independent WNT signaling	PSMA7/PSMB1/PSMA1/PSMA2/PSMA3/PSMA4/PSMB8/PSMB9/PSMA5/PSMB4/PSMB6/PSMB5/PSMB10/PSMB3/PSMA6/PSMB7	16	0.210526	2.352e-15	9.92251e-15
M2	Reactome	R-HSA-453279	Mitotic G1 phase and G1/S transition	PSMA7/PSMB1/PSMA1/PSMA2/PSMA3/PSMA4/PSMB8/PSMB9/PSMA5/PSMB4/PSMB6/PSMB5/PSMB10/PSMB3/PSMA6/PSMB7	16	0.210526	3.26364e-15	1.34875e-14
M2	Reactome	R-HSA-5358351	Signaling by Hedgehog	PSMA7/PSMB1/PSMA1/PSMA2/PSMA3/PSMA4/PSMB8/PSMB9/PSMA5/PSMB4/PSMB6/PSMB5/PSMB10/PSMB3/PSMA6/PSMB7	16	0.210526	3.26364e-15	1.34875e-14
M2	Reactome	R-HSA-446652	Interleukin-1 family signaling	PSMA7/PSMB1/PSMA1/PSMA2/PSMA3/PSMA4/PSMB8/PSMB9/PSMA5/PSMB4/PSMB6/PSMB5/PSMB10/PSMB3/PSMA6/PSMB7	16	0.210526	4.99499e-15	2.0434e-14
M2	Reactome	R-HSA-69002	DNA Replication Pre-Initiation	PSMA7/PSMB1/PSMA1/PSMA2/PSMA3/PSMA4/PSMB8/PSMB9/PSMA5/PSMB4/PSMB6/PSMB5/PSMB10/PSMB3/PSMA6/PSMB7	16	0.210526	9.24666e-15	3.7449e-14
M2	Reactome	R-HSA-69242	S Phase	PSMA7/PSMB1/PSMA1/PSMA2/PSMA3/PSMA4/PSMB8/PSMB9/PSMA5/PSMB4/PSMB6/PSMB5/PSMB10/PSMB3/PSMA6/PSMB7	16	0.210526	1.37453e-14	5.51171e-14
M2	Reactome	R-HSA-69275	G2/M Transition	PSMA7/PSMB1/PSMA1/PSMA2/PSMA3/PSMA4/PSMB8/PSMB9/PSMA5/PSMB4/PSMB6/PSMB5/PSMB10/PSMB3/PSMA6/YWHAE/PSMB7	17	0.223684	1.48918e-14	5.91291e-14
M2	Reactome	R-HSA-453274	Mitotic G2-G2/M phases	PSMA7/PSMB1/PSMA1/PSMA2/PSMA3/PSMA4/PSMB8/PSMB9/PSMA5/PSMB4/PSMB6/PSMB5/PSMB10/PSMB3/PSMA6/YWHAE/PSMB7	17	0.223684	1.76455e-14	6.93828e-14
M2	Reactome	R-HSA-68882	Mitotic Anaphase	PSMA7/LMNA/PSMB1/PSMA1/PSMA2/PSMA3/PSMA4/PSMB8/PSMB9/PSMA5/PSMB4/PSMB6/PSMB5/PSMB10/TMPO/PSMB3/PSMA6/PSMB7	18	0.236842	2.15753e-14	8.40193e-14
M2	Reactome	R-HSA-2555396	Mitotic Metaphase and Anaphase	PSMA7/LMNA/PSMB1/PSMA1/PSMA2/PSMA3/PSMA4/PSMB8/PSMB9/PSMA5/PSMB4/PSMB6/PSMB5/PSMB10/TMPO/PSMB3/PSMA6/PSMB7	18	0.236842	2.32295e-14	8.95994e-14
M2	Reactome	R-HSA-5619115	Disorders of transmembrane transporters	PSMA7/PSMB1/PSMA1/PSMA2/PSMA3/PSMA4/PSMB8/PSMB9/PSMA5/PSMB4/PSMB6/PSMB5/PSMB10/PSMB3/PSMA6/PSMB7	16	0.210526	4.64508e-14	1.77477e-13
M2	Reactome	R-HSA-376176	Signaling by ROBO receptors	PSMA7/RPLP2/PSMB1/PSMA1/PSMA2/PSMA3/PSMA4/PSMB8/PSMB9/PSMA5/PSMB4/PSMB6/PSMB5/PSMB10/PSMB3/PSMA6/PSMB7	17	0.223684	9.41627e-14	3.5641e-13
M2	Reactome	R-HSA-69306	DNA Replication	PSMA7/PSMB1/PSMA1/PSMA2/PSMA3/PSMA4/PSMB8/PSMB9/PSMA5/PSMB4/PSMB6/PSMB5/PSMB10/PSMB3/PSMA6/PSMB7	16	0.210526	1.20707e-13	4.5265e-13
M2	Reactome	R-HSA-2467813	Separation of Sister Chromatids	PSMA7/PSMB1/PSMA1/PSMA2/PSMA3/PSMA4/PSMB8/PSMB9/PSMA5/PSMB4/PSMB6/PSMB5/PSMB10/PSMB3/PSMA6/PSMB7	16	0.210526	1.68221e-13	6.2504e-13
M2	Reactome	R-HSA-157118	Signaling by NOTCH	PSMA7/PSMB1/PSMA1/PSMA2/PSMA3/PSMA4/PSMB8/PSMB9/PSMA5/PSMB4/PSMB6/PSMB5/PSMB10/PSMB3/PSMA6/NCSTN/PSMB7	17	0.223684	3.00449e-13	1.1062e-12
M2	Reactome	R-HSA-983169	Class I MHC mediated antigen processing & presentation	PSMA7/S100A8/S100A9/PSMB1/PSMA1/PSMA2/PSMA3/PSMA4/PSMB8/PSMB9/PSMA5/PSMB4/PSMB6/PSMB5/PSMB10/PSMB3/THOP1/NPEPPS/PSMA6/PSMB7	20	0.263158	7.47665e-13	2.72797e-12
M2	Reactome	R-HSA-69620	Cell Cycle Checkpoints	PSMA7/PSMB1/PSMA1/PSMA2/PSMA3/PSMA4/PSMB8/PSMB9/PSMA5/PSMB4/PSMB6/PSMB5/SFN/PSMB10/PSMB3/PSMA6/YWHAE/PSMB7	18	0.236842	9.02781e-13	3.26452e-12
M2	Reactome	R-HSA-5689880	Ub-specific processing proteases	PSMA7/PSMB1/PSMA1/PSMA2/PSMA3/PSMA4/PSMB8/PSMB9/PSMA5/PSMB4/PSMB6/PSMB5/PSMB10/PSMB3/PSMA6/PSMB7	16	0.210526	1.51349e-12	5.42445e-12
M2	Reactome	R-HSA-983168	Antigen processing: Ubiquitination & Proteasome degradation	PSMA7/PSMB1/PSMA1/PSMA2/PSMA3/PSMA4/PSMB8/PSMB9/PSMA5/PSMB4/PSMB6/PSMB5/PSMB10/PSMB3/THOP1/NPEPPS/PSMA6/PSMB7	18	0.236842	2.22698e-12	7.91163e-12
M2	Reactome	R-HSA-162906	HIV Infection	PSMA7/PSMB1/PSMA1/PSMA2/PSMA3/PSMA4/PSMB8/PSMB9/PSMA5/PSMB4/PSMB6/PSMB5/PSMB10/PSMB3/PSMA6/PSMB7	16	0.210526	3.20447e-12	1.12853e-11
M2	Reactome	R-HSA-201681	TCF dependent signaling in response to WNT	PSMA7/PSMB1/PSMA1/PSMA2/PSMA3/PSMA4/PSMB8/PSMB9/PSMA5/PSMB4/PSMB6/PSMB5/PSMB10/PSMB3/PSMA6/PSMB7	16	0.210526	3.42382e-12	1.19538e-11
M2	Reactome	R-HSA-8878171	Transcriptional regulation by RUNX1	PSMA7/PSMB1/PSMA1/PSMA2/PSMA3/PSMA4/PSMB8/PSMB9/PSMA5/PSMB4/PSMB6/PSMB5/PSMB10/PSMB3/PSMA6/PSMB7	16	0.210526	4.74493e-12	1.64247e-11
M2	Reactome	R-HSA-8951664	Neddylation	PSMA7/PSMB1/PSMA1/PSMA2/PSMA3/PSMA4/PSMB8/PSMB9/PSMA5/PSMB4/PSMB6/PSMB5/PSMB10/PSMB3/PSMA6/PSMB7	16	0.210526	7.87337e-12	2.7023e-11
M2	Reactome	R-HSA-5688426	Deubiquitination	PSMA7/PSMB1/PSMA1/PSMA2/PSMA3/PSMA4/PSMB8/PSMB9/PSMA5/PSMB4/PSMB6/PSMB5/PSMB10/PSMB3/RAD23B/PSMA6/PSMB7	17	0.223684	1.39496e-11	4.74755e-11
M2	Reactome	R-HSA-1257604	PIP3 activates AKT signaling	PSMA7/PSMB1/PSMA1/PSMA2/PSMA3/PSMA4/PSMB8/PSMB9/PSMA5/PSMB4/PSMB6/PSMB5/PSMB10/PSMB3/PSMA6/PSMB7	16	0.210526	2.89533e-11	9.77173e-11
M2	Reactome	R-HSA-68886	M Phase	PSMA7/LMNA/PSMB1/PSMA1/PSMA2/PSMA3/PSMA4/PSMB8/PSMB9/PSMA5/PSMB4/PSMB6/PSMB5/PSMB10/TMPO/PSMB3/PSMA6/YWHAE/PSMB7	19	0.25	3.69606e-11	1.23711e-10
M2	Reactome	R-HSA-5673001	RAF/MAP kinase cascade	PSMA7/PSMB1/PSMA1/PSMA2/PSMA3/PSMA4/PSMB8/PSMB9/PSMA5/PSMB4/PSMB6/PSMB5/PSMB10/PSMB3/PSMA6/PSMB7	16	0.210526	5.91201e-11	1.96259e-10
M2	Reactome	R-HSA-5663202	Diseases of signal transduction by growth factor receptors and second messengers	PSMA7/LMNA/PSMB1/PSMA1/PSMA2/PSMA3/PSMA4/PSMB8/PSMB9/PSMA5/PSMB4/PSMB6/PSMB5/PSMB10/CARS1/PSMB3/PSMA6/NCSTN/PSMB7	19	0.25	7.07386e-11	2.3292e-10
M2	Reactome	R-HSA-195721	Signaling by WNT	PSMA7/VPS26A/PSMB1/PSMA1/PSMA2/PSMA3/PSMA4/PSMB8/PSMB9/PSMA5/PSMB4/PSMB6/PSMB5/PSMB10/PSMB3/PSMA6/PSMB7	17	0.223684	7.34022e-11	2.39741e-10
M2	Reactome	R-HSA-5684996	MAPK1/MAPK3 signaling	PSMA7/PSMB1/PSMA1/PSMA2/PSMA3/PSMA4/PSMB8/PSMB9/PSMA5/PSMB4/PSMB6/PSMB5/PSMB10/PSMB3/PSMA6/PSMB7	16	0.210526	8.11682e-11	2.62985e-10
M2	Reactome	R-HSA-9006925	Intracellular signaling by second messengers	PSMA7/PSMB1/PSMA1/PSMA2/PSMA3/PSMA4/PSMB8/PSMB9/PSMA5/PSMB4/PSMB6/PSMB5/PSMB10/PSMB3/PSMA6/PSMB7	16	0.210526	2.55997e-10	8.22849e-10
M2	Reactome	R-HSA-449147	Signaling by Interleukins	PSMA7/LCP1/PSMB1/PSMA1/PSMA2/PSMA3/PSMA4/PSMB8/PSMB9/PSMA5/PSMB4/PSMB6/PSMB5/TALDO1/PSMB10/PSMB3/PSMA6/GSTO1/PSMB7	19	0.25	3.19606e-10	1.01922e-09
M2	Reactome	R-HSA-5683057	MAPK family signaling cascades	PSMA7/PSMB1/PSMA1/PSMA2/PSMA3/PSMA4/PSMB8/PSMB9/PSMA5/PSMB4/PSMB6/PSMB5/PSMB10/PSMB3/PSMA6/PSMB7	16	0.210526	5.38173e-10	1.70281e-09
M2	Reactome	R-HSA-6798695	Neutrophil degranulation	ALDOA/S100A8/S100A9/GPI/LTA4H/ALDOC/PSMB1/PSMA2/PSMA5/SERPINB1/S100A11/NCSTN/PSMB7/PYCARD	14	0.184211	4.59929e-06	1.44396e-05
M2	Reactome	R-HSA-70263	Gluconeogenesis	ALDOA/GPI/ALDOC/GOT1	4	0.0526316	9.51425e-05	0.000296406
M2	Reactome	R-HSA-71387	Metabolism of carbohydrates	ALDOA/GPI/ALDOC/AKR1B1/GOT1/TKT/TALDO1/GNPDA1/UGP2	9	0.118421	0.000202896	0.000627273
M2	Reactome	R-HSA-70326	Glucose metabolism	ALDOA/GPI/ALDOC/GOT1/GNPDA1	5	0.0657895	0.000454516	0.00139454
M2	Reactome	R-HSA-70171	Glycolysis	ALDOA/GPI/ALDOC/GNPDA1	4	0.0526316	0.00162107	0.00493635
M2	Reactome	R-HSA-8950505	Gene and protein expression by JAK-STAT signaling after Interleukin-12 stimulation	LCP1/TALDO1/GSTO1	3	0.0394737	0.00227349	0.00687138
M2	Reactome	R-HSA-8963691	Phenylalanine and tyrosine metabolism	FAH/HPD	2	0.0263158	0.00250867	0.007526
M2	Reactome	R-HSA-9755779	SARS-CoV-2 targets host intracellular signalling and regulatory pathways	SFN/YWHAE	2	0.0263158	0.0029969	0.0089246
M2	Reactome	R-HSA-5628897	TP53 Regulates Metabolic Genes	GSR/GPI/SFN/YWHAE	4	0.0526316	0.00308193	0.00911082
M2	Reactome	R-HSA-75035	Chk1/Chk2(Cds1) mediated inactivation of Cyclin B:Cdk1 complex	SFN/YWHAE	2	0.0263158	0.00352592	0.0103478
M2	Reactome	R-HSA-156581	Methylation	MAT2A/GSTO1	2	0.0263158	0.00409515	0.0119319
M2	Reactome	R-HSA-9020591	Interleukin-12 signaling	LCP1/TALDO1/GSTO1	3	0.0394737	0.0041792	0.0120898
M2	Reactome	R-HSA-111447	Activation of BAD and translocation to mitochondria	SFN/YWHAE	2	0.0263158	0.00470402	0.01323
M2	Reactome	R-HSA-4419969	Depolymerization of the Nuclear Lamina	LMNA/TMPO	2	0.0263158	0.00470402	0.01323
M2	Reactome	R-HSA-71336	Pentose phosphate pathway	TKT/TALDO1	2	0.0263158	0.00470402	0.01323
M2	Reactome	R-HSA-9735871	SARS-CoV-1 targets host intracellular signalling and regulatory pathways	SFN/YWHAE	2	0.0263158	0.00470402	0.01323
M2	Reactome	R-HSA-15869	Metabolism of nucleotides	GSR/ADA/TYMP/NUDT5	4	0.0526316	0.00489683	0.0136773
M2	Reactome	R-HSA-2559584	Formation of Senescence-Associated Heterochromatin Foci (SAHF)	H1-4/CABIN1	2	0.0263158	0.00535196	0.0148462
M2	Reactome	R-HSA-5602498	MyD88 deficiency (TLR2/4)	S100A8/S100A9	2	0.0263158	0.00603843	0.0166365
M2	Reactome	R-HSA-5603041	IRAK4 deficiency (TLR2/4)	S100A8/S100A9	2	0.0263158	0.00676287	0.0185065
M2	Reactome	R-HSA-156580	Phase II - Conjugation of compounds	MAT2A/GSS/GSTO1/UGP2	4	0.0526316	0.00687092	0.018676
M2	Reactome	R-HSA-447115	Interleukin-12 family signaling	LCP1/TALDO1/GSTO1	3	0.0394737	0.00717753	0.0193793
M2	Reactome	R-HSA-2995383	Initiation of Nuclear Envelope (NE) Reformation	LMNA/TMPO	2	0.0263158	0.00752473	0.0201822
M2	Reactome	R-HSA-5686938	Regulation of TLR by endogenous ligand	S100A8/S100A9	2	0.0263158	0.00915857	0.0244028
M2	Reactome	R-HSA-8862803	Deregulated CDK5 triggers multiple neurodegenerative pathways in Alzheimer's disease models	LMNA/YWHAE	2	0.0263158	0.0100295	0.0263762
M2	Reactome	R-HSA-8863678	Neurodegenerative Diseases	LMNA/YWHAE	2	0.0263158	0.0100295	0.0263762
M2	Reactome	R-HSA-8956321	Nucleotide salvage	ADA/TYMP	2	0.0263158	0.0109357	0.0285739
M2	Reactome	R-HSA-5668599	RHO GTPases Activate NADPH Oxidases	S100A8/S100A9	2	0.0263158	0.0118767	0.0308337
M2	Reactome	R-HSA-3371453	Regulation of HSF1-mediated heat shock response	HSPA4/HSPA2/YWHAE	3	0.0394737	0.0121142	0.03125
M2	Reactome	R-HSA-9734009	Defective Intrinsic Pathway for Apoptosis	LMNA/YWHAE	2	0.0263158	0.0128519	0.0329433
M2	Reactome	R-HSA-9678108	SARS-CoV-1 Infection	SFN/YWHAE/GANAB/PYCARD	4	0.0526316	0.0169065	0.0430638
M2	Reactome	R-HSA-1614635	Sulfur amino acid metabolism	GOT1/BHMT2	2	0.0263158	0.0170855	0.0432478
M2	Reactome	R-HSA-114452	Activation of BH3-only proteins	SFN/YWHAE	2	0.0263158	0.0182246	0.0458445
M2	Reactome	R-HSA-211859	Biological oxidations	MAT2A/GSS/GSTO1/ACY1/UGP2	5	0.0657895	0.0188615	0.0471537
M2	Reactome	R-HSA-5260271	Diseases of Immune System	S100A8/S100A9	2	0.0263158	0.019395	0.0476058
M2	Reactome	R-HSA-5602358	Diseases associated with the TLR signaling cascade	S100A8/S100A9	2	0.0263158	0.019395	0.0476058
M2	Reactome	R-HSA-70268	Pyruvate metabolism	DLD/ME1	2	0.0263158	0.019395	0.0476058
M16	CC	GO:0030018	Z disc	DES/CFL2	2	0.25	0.00118248	0.0209073
M16	CC	GO:0031674	I band	DES/CFL2	2	0.25	0.00141017	0.0209073
M16	CC	GO:0070820	tertiary granule	ITGAM/MMP9	2	0.25	0.00190066	0.0209073
M16	CC	GO:0030017	sarcomere	DES/CFL2	2	0.25	0.00317846	0.022626
M16	CC	GO:0030016	myofibril	DES/CFL2	2	0.25	0.00378931	0.022626
M16	CC	GO:0043292	contractile fiber	DES/CFL2	2	0.25	0.00411381	0.022626
M16	Reactome	R-HSA-6785807	Interleukin-4 and Interleukin-13 signaling	ITGAM/MMP9	2	0.333333	0.00140761	0.0365978
M4	BP	GO:0051346	negative regulation of hydrolase activity	KNG1/APOA2/AHSG/SERPINA5/SERPINA7/SERPINA6/SERPINF2/ECM1/FETUB	9	0.529412	4.96402e-12	2.15935e-09
M4	BP	GO:0010466	negative regulation of peptidase activity	KNG1/AHSG/SERPINA5/SERPINA7/SERPINA6/SERPINF2/ECM1/FETUB	8	0.470588	1.3066e-11	2.84185e-09
M4	BP	GO:0010951	negative regulation of endopeptidase activity	KNG1/AHSG/SERPINA5/SERPINA7/SERPINA6/SERPINF2/FETUB	7	0.411765	5.49778e-11	7.97178e-09
M4	BP	GO:0045861	negative regulation of proteolysis	KNG1/AHSG/SERPINA5/SERPINA7/SERPINA6/SERPINF2/ECM1/FETUB	8	0.470588	1.89732e-10	2.06334e-08
M4	BP	GO:0052547	regulation of peptidase activity	KNG1/AHSG/SERPINA5/SERPINA7/SERPINA6/SERPINF2/ECM1/FETUB	8	0.470588	1.40431e-09	1.22175e-07
M4	BP	GO:0052548	regulation of endopeptidase activity	KNG1/AHSG/SERPINA5/SERPINA7/SERPINA6/SERPINF2/FETUB	7	0.411765	9.76985e-09	7.08314e-07
M4	BP	GO:0030195	negative regulation of blood coagulation	PLG/KNG1/SERPINF2	3	0.176471	1.20766e-05	0.000697316
M4	BP	GO:1900047	negative regulation of hemostasis	PLG/KNG1/SERPINF2	3	0.176471	1.28242e-05	0.000697316
M4	BP	GO:0050819	negative regulation of coagulation	PLG/KNG1/SERPINF2	3	0.176471	1.52487e-05	0.000737018
M4	BP	GO:0030193	regulation of blood coagulation	PLG/KNG1/SERPINF2	3	0.176471	3.33497e-05	0.00121878
M4	BP	GO:1900046	regulation of hemostasis	PLG/KNG1/SERPINF2	3	0.176471	3.6294e-05	0.00121878
M4	BP	GO:0050766	positive regulation of phagocytosis	APOA2/AHSG/CFP	3	0.176471	3.78281e-05	0.00121878
M4	BP	GO:0050818	regulation of coagulation	PLG/KNG1/SERPINF2	3	0.176471	4.10229e-05	0.00121878
M4	BP	GO:0007596	blood coagulation	F13A1/PLG/KNG1/SERPINF2	4	0.235294	4.29658e-05	0.00121878
M4	BP	GO:0061045	negative regulation of wound healing	PLG/KNG1/SERPINF2	3	0.176471	4.61396e-05	0.00121878
M4	BP	GO:0050817	coagulation	F13A1/PLG/KNG1/SERPINF2	4	0.235294	4.68285e-05	0.00121878
M4	BP	GO:0007599	hemostasis	F13A1/PLG/KNG1/SERPINF2	4	0.235294	4.76306e-05	0.00121878
M4	BP	GO:0051918	negative regulation of fibrinolysis	PLG/SERPINF2	2	0.117647	6.08752e-05	0.00147115
M4	BP	GO:1903035	negative regulation of response to wounding	PLG/KNG1/SERPINF2	3	0.176471	7.80385e-05	0.00178667
M4	BP	GO:0050764	regulation of phagocytosis	APOA2/AHSG/CFP	3	0.176471	9.97681e-05	0.00216996
M4	BP	GO:0051917	regulation of fibrinolysis	PLG/SERPINF2	2	0.117647	0.000119089	0.00246684
M4	BP	GO:0002526	acute inflammatory response	APOA2/AHSG/SERPINF2	3	0.176471	0.000142905	0.00282563
M4	BP	GO:0030502	negative regulation of bone mineralization	AHSG/ECM1	2	0.117647	0.000163192	0.00295785
M4	BP	GO:2000047	regulation of cell-cell adhesion mediated by cadherin	PLG/SERPINF2	2	0.117647	0.000163192	0.00295785
M4	BP	GO:0061041	regulation of wound healing	PLG/KNG1/SERPINF2	3	0.176471	0.000245924	0.00427907
M4	BP	GO:0050878	regulation of body fluid levels	F13A1/PLG/KNG1/SERPINF2	4	0.235294	0.000271115	0.00438038
M4	BP	GO:0042730	fibrinolysis	PLG/SERPINF2	2	0.117647	0.000271886	0.00438038
M4	BP	GO:0030194	positive regulation of blood coagulation	PLG/SERPINF2	2	0.117647	0.000292643	0.00438965
M4	BP	GO:1900048	positive regulation of hemostasis	PLG/SERPINF2	2	0.117647	0.000292643	0.00438965
M4	BP	GO:0050820	positive regulation of coagulation	PLG/SERPINF2	2	0.117647	0.00033641	0.00472059
M4	BP	GO:0070168	negative regulation of biomineral tissue development	AHSG/ECM1	2	0.117647	0.00033641	0.00472059
M4	BP	GO:1903034	regulation of response to wounding	PLG/KNG1/SERPINF2	3	0.176471	0.000463189	0.00629647
M4	BP	GO:0042060	wound healing	F13A1/PLG/KNG1/SERPINF2	4	0.235294	0.000569091	0.00729642
M4	BP	GO:0030279	negative regulation of ossification	AHSG/ECM1	2	0.117647	0.000570295	0.00729642
M4	BP	GO:0006953	acute-phase response	AHSG/SERPINF2	2	0.117647	0.000863957	0.0104395
M4	BP	GO:0044331	cell-cell adhesion mediated by cadherin	PLG/SERPINF2	2	0.117647	0.000863957	0.0104395
M4	BP	GO:0006909	phagocytosis	APOA2/AHSG/CFP	3	0.176471	0.00119983	0.0141061
M4	BP	GO:0090303	positive regulation of wound healing	PLG/SERPINF2	2	0.117647	0.00143751	0.0164557
M4	BP	GO:1903036	positive regulation of response to wounding	PLG/SERPINF2	2	0.117647	0.00215032	0.0239843
M4	BP	GO:0030500	regulation of bone mineralization	AHSG/ECM1	2	0.117647	0.0023791	0.0258728
M4	BP	GO:0007162	negative regulation of cell adhesion	PLG/KNG1/CTLA4	3	0.176471	0.00266411	0.0282656
M4	BP	GO:0008202	steroid metabolic process	APOA2/GC/SERPINA6	3	0.176471	0.00293859	0.0304354
M4	BP	GO:0070167	regulation of biomineral tissue development	AHSG/ECM1	2	0.117647	0.00375948	0.038032
M4	CC	GO:0072562	blood microparticle	F13A1/PLG/KNG1/APOA2/AHSG/GC/SERPINF2	7	0.388889	3.0547e-11	1.43571e-09
M4	CC	GO:0031091	platelet alpha granule	F13A1/PLG/KNG1/AHSG/SERPINA5/SERPINF2	6	0.333333	1.54197e-10	3.62362e-09
M4	CC	GO:0062023	collagen-containing extracellular matrix	F13A1/PLG/KNG1/AHSG/SERPINA5/SERPINF2/CFP/ECM1	8	0.444444	1.41868e-09	2.22261e-08
M4	CC	GO:0031093	platelet alpha granule lumen	F13A1/PLG/KNG1/AHSG/SERPINF2	5	0.277778	3.38854e-09	3.98153e-08
M4	CC	GO:0034774	secretory granule lumen	F13A1/PLG/KNG1/AHSG/SERPINF2/CFP/ECM1	7	0.388889	8.48683e-09	6.33786e-08
M4	CC	GO:0060205	cytoplasmic vesicle lumen	F13A1/PLG/KNG1/AHSG/SERPINF2/CFP/ECM1	7	0.388889	9.04799e-09	6.33786e-08
M4	CC	GO:0031983	vesicle lumen	F13A1/PLG/KNG1/AHSG/SERPINF2/CFP/ECM1	7	0.388889	9.43937e-09	6.33786e-08
M4	CC	GO:0005788	endoplasmic reticulum lumen	KNG1/APOA2/AHSG/CFP	4	0.222222	0.000164187	0.000964598
M4	CC	GO:0009897	external side of plasma membrane	PLG/SERPINA5/CTLA4	3	0.166667	0.00660169	0.0344755
M4	CC	GO:0031094	platelet dense tubular network	SERPINA5	1	0.0555556	0.0101004	0.0431375
M4	CC	GO:1904090	peptidase inhibitor complex	SERPINA5	1	0.0555556	0.0101004	0.0431375
M4	CC	GO:0042627	chylomicron	APOA2	1	0.0555556	0.0110138	0.0431375
M4	CC	GO:0031089	platelet dense granule lumen	ECM1	1	0.0555556	0.0128383	0.0464154
M4	MF	GO:0004866	endopeptidase inhibitor activity	KNG1/AHSG/SERPINA5/SERPINA7/SERPINA6/SERPINF2/FETUB	7	0.388889	1.69691e-10	6.93745e-09
M4	MF	GO:0030414	peptidase inhibitor activity	KNG1/AHSG/SERPINA5/SERPINA7/SERPINA6/SERPINF2/FETUB	7	0.388889	2.24255e-10	6.93745e-09
M4	MF	GO:0061135	endopeptidase regulator activity	KNG1/AHSG/SERPINA5/SERPINA7/SERPINA6/SERPINF2/FETUB	7	0.388889	2.93132e-10	6.93745e-09
M4	MF	GO:0004857	enzyme inhibitor activity	KNG1/APOA2/AHSG/SERPINA5/SERPINA7/SERPINA6/SERPINF2/FETUB	8	0.444444	7.26617e-10	1.28974e-08
M4	MF	GO:0061134	peptidase regulator activity	KNG1/AHSG/SERPINA5/SERPINA7/SERPINA6/SERPINF2/FETUB	7	0.388889	1.24655e-09	1.7701e-08
M4	MF	GO:0004867	serine-type endopeptidase inhibitor activity	SERPINA5/SERPINA7/SERPINA6/SERPINF2	4	0.222222	1.70863e-06	2.02188e-05
M4	MF	GO:0004869	cysteine-type endopeptidase inhibitor activity	KNG1/AHSG/FETUB	3	0.166667	1.89935e-05	0.000192648
M4	MF	GO:0005496	steroid binding	APOA2/GC/SERPINA6	3	0.166667	0.000116839	0.00103695
M4	MF	GO:0002020	protease binding	SERPINA5/SERPINF2/ECM1	3	0.166667	0.000311683	0.00245883
M4	MF	GO:0031210	phosphatidylcholine binding	APOA2/SERPINA5	2	0.111111	0.000388152	0.00275588
M4	MF	GO:0050997	quaternary ammonium group binding	APOA2/SERPINA5	2	0.111111	0.0012133	0.00783127
M4	KEGG	hsa04610	Complement and coagulation cascades	F13A1/PLG/KNG1/SERPINA5/SERPINF2	5	0.5	2.10999e-08	4.00897e-07
M4	Reactome	R-HSA-114608	Platelet degranulation	F13A1/PLG/KNG1/AHSG/SERPINF2/ECM1	6	0.461538	3.80487e-09	1.31674e-07
M4	Reactome	R-HSA-76005	Response to elevated platelet cytosolic Ca2+	F13A1/PLG/KNG1/AHSG/SERPINF2/ECM1	6	0.461538	4.78815e-09	1.31674e-07
M4	Reactome	R-HSA-76002	Platelet activation, signaling and aggregation	F13A1/PLG/KNG1/AHSG/SERPINF2/ECM1	6	0.461538	2.69468e-07	4.94024e-06
M4	Reactome	R-HSA-381426	Regulation of Insulin-like Growth Factor (IGF) transport and uptake by Insulin-like Growth Factor Binding Proteins (IGFBPs)	PLG/KNG1/APOA2/AHSG	4	0.307692	1.06667e-05	0.000128049
M4	Reactome	R-HSA-140877	Formation of Fibrin Clot (Clotting Cascade)	F13A1/KNG1/SERPINA5	3	0.230769	1.16408e-05	0.000128049
M4	Reactome	R-HSA-75205	Dissolution of Fibrin Clot	PLG/SERPINF2	2	0.153846	0.000100655	0.00092267
M4	Reactome	R-HSA-8957275	Post-translational protein phosphorylation	KNG1/APOA2/AHSG	3	0.230769	0.000248016	0.00194869
M4	Reactome	R-HSA-140875	Common Pathway of Fibrin Clot Formation	F13A1/SERPINA5	2	0.153846	0.000296302	0.00198186
M4	Reactome	R-HSA-140837	Intrinsic Pathway of Fibrin Clot Formation	KNG1/SERPINA5	2	0.153846	0.000324304	0.00198186
M4	Reactome	R-HSA-194002	Glucocorticoid biosynthesis	SERPINA6	1	0.0769231	0.0118084	0.0463901
M4	Reactome	R-HSA-8877330	RUNX1 and FOXP3 control the development of regulatory T lymphocytes (Tregs)	CTLA4	1	0.0769231	0.0118084	0.0463901
M4	Reactome	R-HSA-8963888	Chylomicron assembly	APOA2	1	0.0769231	0.0118084	0.0463901
M4	Reactome	R-HSA-8963901	Chylomicron remodeling	APOA2	1	0.0769231	0.0118084	0.0463901
M4	Reactome	R-HSA-9757110	Prednisone ADME	SERPINA6	1	0.0769231	0.0118084	0.0463901
M4	Reactome	R-HSA-8957322	Metabolism of steroids	GC/SERPINA6	2	0.153846	0.0138346	0.0486563
M4	Reactome	R-HSA-196791	Vitamin D (calciferol) metabolism	GC	1	0.0769231	0.0141546	0.0486563
M4	Reactome	R-HSA-5140745	WNT5A-dependent internalization of FZD2, FZD5 and ROR2	ROR1	1	0.0769231	0.0153257	0.0495832
