# Supplementary material for: Plasma Proteome-Driven Liquid Biopsy for Individualized Monitoring and Risk Stratification of Immune-Related Adverse Events in Checkpoint Immunotherapy
Source: Mol Cell Proteomics. 2025 Dec 13;25(1):101488. doi: 10.1016/j.mcpro.2025.101488 (PMC12818211; doi:10.1016/j.mcpro.2025.101488)
Supplement: Supplementary Table 6 [file mmc6.xlsx]

## Sheet: Sheet1
Supplementary Table 6 | ELISA validation for discovery cohort (n = 47).
irAE group	Id	IL1RL1 (log2, pg/ml)	ADM (log2, pg/ml)	FABP3 (log2, pg/ml)	VWCE (log2, pg/ml)	TNC (log2, pg/ml)	TNFAIP6 (log2, pg/ml)	VSIG4 (log2, pg/ml)	PLIN3 (log2, pg/ml)
Control	C-01	14.9248	1.8839	3.31468	7.91194	10.6822	15.2843	7.20887	7.32504
Control	C-02	15.4629	0.735856	6.85252	7.83086	10.8643	14.0349	7.9447	7.4703
Control	C-03	14.6886	2.68469	4.09176	7.8551	12.4565	14.2301	7.26312	7.26193
Control	C-04	16.6643	2.4133	5.33025	7.78132	12.128	15.3169	5.0982	7.54474
Control	C-05	17.626	1.97978	8.57294	7.80627	12.417	15.8441	0.641996	7.28322
Control	C-06	17.626	2.37453	5.16317	7.84059	12.0308	13.2431	2.67321	7.87136
Control	C-07	15.5901	2.61978	5.38209	8.22279	11.5052	14.3483	6.86288	7.91144
Control	C-08	18.6314	2.15441	5.33025	7.8551	12.3072	14.4043	7.93264	7.22584
Control	C-09	15.8034	2.50232	6.49577	8.00713	11.8364	13.7309	5.47005	7.39258
Control	C-10	15.4514	2.66552	8.38148	7.81614	11.0581	15.8198	9.8044	8.71834
Control	C-11	16.7453	2.50949	9.22206	8.27286	11.5052	15.2843	7.46422	7.4703
Mild	M-01	18.3856	1.0018	10.9281	8.39757	10.3846	14.3483	4.39332	8.12199
Mild	M-02	16.4713	2.95618	8.33046	7.93508	10.7204	13.8126	5.76865	7.87642
Mild	M-03	20.0803	2.43607	7.724	8.14292	12.1898	13.4569	9.8419	8.00798
Mild	M-04	16.6931	2.90795	4.41576	8.90871	11.4349	13.3537	8.41858	8.6555
Mild	M-05	16.9486	3.31434	6.44508	8.95667	12.8512	15.183	7.28082	8.95191
Mild	M-06	18.4674	1.82776	5.33025	8.90059	11.3862	14.2903	7.98041	8.27492
Mild	M-07	14.7357	1.61879	7.2113	7.65081	10.9961	15.5004	3.26414	7.53865
Mild	M-08	17.3601	2.69734	8.32182	8.58925	11.528	14.0349	7.65838	8.86287
Mild	M-09	15.1132	2.59298	5.89674	8.8788	12.7549	16.0497	5.02623	8.92854
Mild	M-10
Mild	M-11	16.6931	1.63195	3.50647	8.32156	12.4695	14.5109	4.87105	8.16573
Mild	M-12	16.8488	1.93794	6.9685	7.86949		16.3869	5.67544	7.25477
Mild	M-13	18.0307	2.633	5.70275	9.14473	12.2929	14.5109	8.25351	8.97502
Mild	M-14
Severe	S-01	20.3426	1.27746	3.50647	10.4911		13.3537	7.93264	10.0634
Severe	S-02	17.3769	1.68344	7.90644	7.84544	13.122	13.4569	6.51014	7.92132
Severe	S-03	19.8704	2.06972	5.70275	7.63992	11.1467	12.9947	8.64615	8.15271
Severe	S-04
Severe	S-05	20.4527	1.90576	5.66084	8.15107	11.2306	15.411	10.2917	8.88399
Severe	S-06	20.3608	2.07937	8.14966	8.22279		14.795	8.95139	7.24758
Severe	S-07	20.3426	3.59511	7.91725	7.91659	11.8735	17.3011	9.8044	7.59267
Severe	S-08	20.6703	1.65792	8.14966	7.88848	11.9452	12.9947	6.45278	7.82
Severe	S-09	20.4237	1.3429	12.9999	8.64898	14.8274	21.1446	7.15282	10.0262
Severe	S-10	20.4376	2.00025	6.7704	7.83086	12.6648	13.5537	7.55654	8.02203
Severe	S-11	20.3058	1.2436	6.00247	7.87901	12.7984	13.9642	12.4412	7.8612
Severe	S-12	20.7085	1.80468	10.3709	8.94347	12.4303	15.183	8.64615	9.00071
Severe	S-13	20.5816	4.77538	8.58808	8.00713		15.6403	8.06108	7.5017
Severe	S-14	20.5393	1.90576	12.2468	8.18331	11.2576	13.2431	5.9397	8.06357
Severe	S-15	21.1	1.32682	6.52053	7.64537	12.4565	15.667	3.68366	7.84072
Severe	S-16	18.195	1.09964	11.2085	7.78132	10.7576	19.4031	6.29962	7.98431
Severe	S-17	20.3595	4.24568	7.97035	9.24953	11.7199	20.8599	11.3783	8.81686
Severe	S-18	13.6194	2.8749	8.95186	7.59566	12.606	15.4711	7.0142	7.76177
Severe	S-19	20.1482	3.67469	4.90708	9.76441	12.3213	14.6111	9.77106	10.7739
Severe	S-20	20.4376	3.21623	8.56534	8.147	13.2184	15.4413	13.1288	8.23783
Severe	S-21	19.8011	2.19052	7.30552	7.73548	11.1177	14.0349	8.87202	7.26193
Severe	S-22	20.4527	1.85048	6.49577	8.9593	11.0882	13.4569	7.55654	7.29728
