# Supplementary material for: Plasma Proteome-Driven Liquid Biopsy for Individualized Monitoring and Risk Stratification of Immune-Related Adverse Events in Checkpoint Immunotherapy
Source: Mol Cell Proteomics. 2025 Dec 13;25(1):101488. doi: 10.1016/j.mcpro.2025.101488 (PMC12818211; doi:10.1016/j.mcpro.2025.101488)
Supplement: Supplementary Table 7 [file mmc7.xlsx]

## Sheet: Sheet1
Supplementary Table 7 | Predicted values for discovery cohort
Id	IL1RL1	FABP3	ProIRAE score	ProIRAE label
C-01	-3.07521	-4.30589	0.00818689	C
C-02	-3.28085	-5.555	0.00554686	C
C-03	-1.86385	-3.9078	0.0202193	C
C-04	-1.90338	-4.21713	0.013805	C
C-05	-1.35904	-4.36619	0.0146767	C
C-06	-2.88565	-4.85915	0.00549842	C
C-07	-1.86653	-5.49676	0.0102968	C
C-08	0.112708	-4.42457	0.0569184	M
C-09	-1.10409	-3.74226	0.026069	M
C-10	0.317906	-4.01293	0.093712	M
C-11	-2.81326	-5.91368	0.00932976	C
M-01	-1.40296	-2.94192	0.0627604	M
M-02	-0.138787	-3.98042	0.0466273	M
M-03	0.143723	-4.13455	0.0658787	M
M-04	-0.560506	-4.64037	0.0227786	M
M-05	-0.40015	-3.6307	0.0431415	M
M-06	-0.551698	-4.91252	0.0229004	M
M-07	-0.561896	-4.52276	0.0232647	M
M-08	-0.411842	-3.67391	0.0413186	M
M-09	-0.737807	-4.03085	0.0249114	M
M-10	-2.08426	-3.7766	0.0240741	M
M-11	-1.39108	-3.64568	0.0277307	M
M-12	-0.850128	-2.80288	0.072828	M
M-13	-0.72466	-2.38688	0.130802	M
M-14	1.22878	-1.20564	0.985725	S
S-01	1.22634	-4.3394	0.457497	S
S-02	-0.660719	-1.42998	0.504864	S
S-03	3.16949	-0.495622	1	S
S-04	-0.166041	0.820227	0.999607	S
S-05	1.41983	-4.18309	0.622276	S
S-06	1.7298	0.199433	0.999971	S
S-07	4.58978	0.603443	1	S
S-08	2.38942	-2.27473	0.998866	S
S-09	2.14146	-1.09786	0.999711	S
S-10	0.227028	-2.54193	0.265349	S
S-11	1.49779	-1.55713	0.987132	S
S-12	2.09107	3.19785	1	S
S-13	1.76284	2.5553	1	S
S-14	4.1899	-0.793463	1	S
S-15	5.76497	-4.37952	1	S
S-16	-0.33772	-3.57412	0.0479516	M
S-17	7.06198	1.62742	1	S
S-18	0.117891	-2.33505	0.290355	S
S-19	5.93321	-0.438886	1	S
S-20	4.10725	-0.469957	1	S
S-21	1.08674	1.84253	1	S
S-22	3.0254	-0.451646	1	S
