# Supplementary material for: Plasma Proteome-Driven Liquid Biopsy for Individualized Monitoring and Risk Stratification of Immune-Related Adverse Events in Checkpoint Immunotherapy
Source: Mol Cell Proteomics. 2025 Dec 13;25(1):101488. doi: 10.1016/j.mcpro.2025.101488 (PMC12818211; doi:10.1016/j.mcpro.2025.101488)
Supplement: Supplementary Table 8 [file mmc8.xlsx]

## Sheet: Sheet1
Supplementary Table 8 | Predicted values for validation cohort
Id	IL1RL1	FABP3	ProIRAE score	ProIRAE label
CC1_1	-1.54743	-3.95963	0.0196826	C
CC1_2	0.655628	-5.61358	0.204797	M
CC1_3	-1.17367	-4.65589	0.0140875	C
CC1_4	-1.26833	-5.00492	0.0127438	C
CC1_5	-2.91861	-3.96731	0.0143905	C
CC1_6	-1.03669	-4.55108	0.015853	C
CC1_7	-0.617729	-4.45042	0.0225146	C
CS1_1	-2.60929	-3.4838	0.0411849	M
CS1_2	-0.673038	-4.84034	0.0201744	C
CS1_3	-0.0366632	-4.52572	0.0442455	M
CS1_4	-1.87617	-4.96075	0.00880646	C
CS1_5	-3.26602	-4.06323	0.011187	C
SS1_1	1.39847	-2.93275	0.834209	S
SS1_2	-3.08791	-2.24308	0.659635	S
SS1_3	1.72332	2.30892	1	S
SS1_4	0.255426	-1.75488	0.605334	S
SS1_5	0.830289	-4.31231	0.223964	M
SS1_6	-1.90887	-0.379254	0.966823	S
