# Supplementary material for: Plasma Proteome-Driven Liquid Biopsy for Individualized Monitoring and Risk Stratification of Immune-Related Adverse Events in Checkpoint Immunotherapy
Source: Mol Cell Proteomics. 2025 Dec 13;25(1):101488. doi: 10.1016/j.mcpro.2025.101488 (PMC12818211; doi:10.1016/j.mcpro.2025.101488)
Supplement: Supplementary Data [file mmc9.xlsx]

## Sheet: Clinical_info
Supplementary Data for clinial information in discovery and validation chort (n = 18)
N	Data	Id	Sex	Age	BMI	Cycle	Stage	Target	Drug	diagnose
1	Discovery	C-01	Female	61	22.54	4	IV	PD-1	Camrelizumab	Lung cancer
2	Discovery	C-02	Female	59	23.42	9	IV	PD-1	Camrelizumab	Lung cancer
3	Discovery	C-03	Male	61	22.58	10	IV	PD-1	Pembrolizumab	Lung cancer
4	Discovery	C-04	Male	68	20.76	2	IV	PD-1	Tislelizumab	Lung cancer
5	Discovery	C-05	Male	58	21.51	3	III	PD-1	Sintilimab	Esophageal cancer
6	Discovery	C-06	Male	77	14.69	3	IV	PD-1	Sintilimab	Esophageal cancer
7	Discovery	C-07	Male	50	18.51	1	IV	PD-1	Camrelizumab	Esophageal cancer
8	Discovery	C-08	Male	81	18.36	4	III	PD-1	Camrelizumab	Liver cancer
9	Discovery	C-09	Male	71	25.18	5	IV	PD-1	Sintilimab	Liver cancer
10	Discovery	C-10	Male	54	21.3	1	IV	PD-1	Nivolumab	Liver cancer
11	Discovery	C-11	Male	47	21.3	1	III	PD-1	Sintilimab	Liver cancer
12	Discovery	M-01	Male	61	22.3	3	III	PD-L1	Durvalumab	Lung cancer
13	Discovery	M-02	Male	64	27.68	1	IV	PD-1	Camrelizumab	Lung cancer
14	Discovery	M-03	Male	52	27.68	2	IV	PD-1	Pembrolizumab	Lung cancer
15	Discovery	M-04	Male	58	21.79	1	IV	PD-1	Pembrolizumab	Esophageal cancer
16	Discovery	M-05	Male	74	24.48	2	IV	PD-1	Sintilimab	Esophageal cancer
17	Discovery	M-06	Male	55	25.46	3	IV	PD-1	Sintilimab	Liver cancer
18	Discovery	M-07	Male	53	31.43	6	III	PD-1	Sintilimab	Liver cancer
19	Discovery	M-08	Male	58	24.22	1	IV	PD-L1	Atezolizumab	Liver cancer
20	Discovery	M-09	Female	52	20.3	1	IV	PD-L1	Atezolizumab	Liver cancer
21	Discovery	M-10	Male	39	25.2	4	IV	PD-1	Pembrolizumab	Liver cancer
22	Discovery	M-11	Male	30	22.49	10	IV	PD-1	Camrelizumab	Colon cancer
23	Discovery	M-12	Male	70	17.26	5	IV	PD-1	Camrelizumab	Gastric cancer
24	Discovery	M-13	Female	71	24.4	1	IV	PD-1	Tislelizumab	Lymphoma
25	Discovery	M-14	Male	55	27.5	1	IV	PD-1	Camrelizumab	Kidney cancer
26	Discovery	S-01	Male	61	21.25	5	IV	PD-1	Toripalimab	Lung cancer
27	Discovery	S-02	Female	56	22.89	1	IV	PD-1	Camrelizumab	Lung cancer
28	Discovery	S-03	Male	69	20.2	3	II	PD-L1	Atezolizumab	Lung cancer
29	Discovery	S-04	Female	68	23.3	1	IV	PD-1	Camrelizumab	Lung cancer
30	Discovery	S-05	Male	45	22.83	1	IV	PD-1	Sintilimab	Lung cancer
31	Discovery	S-06	Male	65	22.22	1	IV	PD-1	Camrelizumab	Lung cancer
32	Discovery	S-07	Male	47	31.77	2	IV	PD-1	Camrelizumab	Lung cancer
33	Discovery	S-08	Male	63	28.07	4	IV	PD-1	Sintilimab	Lung cancer
34	Discovery	S-09	Male	76	20.52	2	IV	PD-1	Camrelizumab	Lung cancer
35	Discovery	S-10	Male	76	24.6	1	III	PD-1	Camrelizumab	Lung cancer
36	Discovery	S-11	Female	61	21.15	1	IV	PD-1	Camrelizumab	Thymoma
37	Discovery	S-12	Male	65	30.64	1	II	PD-1	Tislelizumab	Lung cancer
38	Discovery	S-13	Male	73	21.12	2	IV	PD-1	Camrelizumab	Lung cancer
39	Discovery	S-14	Male	72	17.99	2	III	PD-1	Camrelizumab	Esophageal cancer
40	Discovery	S-15	Male	59	25.53	3	III	PD-1	Camrelizumab	Esophageal cancer
41	Discovery	S-16	Male	65	20.28	1	IV	PD-1	Sintilimab	Esophageal cancer
42	Discovery	S-17	Male	64	15.62	1	III	PD-1	Camrelizumab	Esophageal cancer
43	Discovery	S-18	Male	61	21.46	1	IV	PD-1	Camrelizumab	Nasopharyngeal carcinoma
44	Discovery	S-19	Male	49	23.9	1	III	PD-1	Camrelizumab	Nasopharyngeal carcinoma
45	Discovery	S-20	Male	59	20.6	3	IV	PD-1	Pembrolizumab	Kidney cancer
46	Discovery	S-21	Female	67	31.25	2	IV	PD-1	Sintilimab	Endometrial cancer
47	Discovery	S-22	Male	78	24.48	4	III	PD-1	Camrelizumab	Gallbladder cancer
48	Validation	cc-1-1	Female	64	19.53	3	IV	PD-1	Sintilimab	Colon cancer
49	Validation	cc-1-2	Female	60	21.5	8	IV	PD-1	Sintilimab	Peritoneal cancer
50	Validation	cc-1-3	Female	66	21.48	3	IV	PD-L1	Envafolimab	Cholangiocarcinoma
51	Validation	cc-1-4	Female	76	22	1	I	PD-L1	Durvalumab	Lung cancer
52	Validation	cc-1-5	Male	58	22.53	1	IV	PD-1	Sintilimab	Colon cancer
53	Validation	cc-1-6	Male	63	24.22	3	II	PD-1	Camrelizumab	Esophageal cancer
54	Validation	cc-1-7	Female	71	20.7	4	IV	PD-1	Sintilimab	Liver cancer
55	Validation	cs-1-1	Female	52	29.3	8	IV	PD-1	Camrelizumab	Colon cancer
56	Validation	cs-1-2	Male	72	24.31	4	IV	PD-1	Tislelizumab	Lung cancer
57	Validation	cs-1-3	Male	67	24.68	1	IV	PD-1	Camrelizumab	Colon cancer
58	Validation	cs-1-4	Male	56	21	22	III	PD-1	Nivolumab	Liver cancer
59	Validation	cs-1-5	Male	62	29.41	6	II	PD-1	Tislelizumab	Liver cancer
60	Validation	ss-1-1	Female	51	18.03	6	IV	PD-1	Tislelizumab	Cervical cancer
61	Validation	ss-1-2	Male	61	23.31	4	III	PD-1	Camrelizumab	Esophageal cancer
62	Validation	ss-1-3	Female	69	21.63	4	II	PD-1	Camrelizumab	Cervical cancer
63	Validation	ss-1-4	Male	69	20.28	1	IV	PD-1	Sintilimab	Lung cancer
64	Validation	ss-1-5	Male	50	27.16	10	II	PD-1	Camrelizumab	Bladder cancer
65	Validation	ss-1-6	Male	64	20.76	1	II	PD-1	Sintilimab	Lung cancer

## Sheet: Discovery
Supplementary Data for discovery chort (n = 47) | Comparable proteins with more than one unique peptide. Protein accession: Protein accession number of database used for search Protein description: Protein functional description Gene name: Name of the gene associated to the protein sequence MW [kDa]: Protein molecular weight, unit [kDa] Coverage [%]: Percent of identified peptide sequence coverin…
Protein.accession	Protein.description	Gene.name	MW.[kDa]	Coverage.[%]	Peptides	Unique.peptides	C-01	C-02	C-03	C-04	C-05	C-06	C-07	C-08	C-09	C-10	C-11	M-01	M-02	M-03	M-04	M-05	M-06	M-07	M-08	M-09	M-10	M-11	M-12	M-13	M-14	S-01	S-01-R	S-02	S-03	S-03-R	S-04	S-04-R	S-05	S-06	S-06-R	S-07	S-08	S-08-D	S-09	S-09-D	S-10	S-10-D	S-11
A0M8Q6	Immunoglobulin lambda constant 7 OS=Homo sapiens OX=9606 GN=IGLC7 PE=1 SV=3	IGLC7	11.2536	18.9	2	2	1433.38	4805.5	64.7834	190.893	890.582	1123.9	250.257	1318.06	2728.43	2861.07	1705.27	625.064	3068.55	2331.72	835.811	1616.43	1832.27	78.4211	3902.25	668.946	1704.34		2720.94	5247.71		349.002	779.993	735.936	857.062	1748.12	208.471	580.743		3121.86	3493.39	298.514	1284.2	677.959	2041.59	1841.59	862.655	966.549	1883.72
A0MZ66	Shootin-1 OS=Homo sapiens OX=9606 GN=SHTN1 PE=1 SV=4	SHTN1	71.6399	3	2	2								122.278																					3456.12							1688.71
A1L4H1	Soluble scavenger receptor cysteine-rich domain-containing protein SSC5D OS=Homo sapiens OX=9606 GN=SSC5D PE=1 SV=3	SSC5D	165.743	13.5	17	17	588.968	1842.24	1710.31	1946.32	2183.38	1291.01	3369.76	1464.35	2196.79	1467.97	1870.45	2740.82	2084.12	841.094	1294.59	1135.19	1147.03	1522.02	1106.33	1154.39	2109.36	2032.76	2759.9	3031.73	2695.92	1956.94	1364.51	1961	762.275	1214.59	3205.04	2312.23	3717.72	1937.21	1770.12	2771.6	2552.6	2517.76	2002.55	1118.15	1799.72	1368.42	1252.89
A8K2U0	Alpha-2-macroglobulin-like protein 1 OS=Homo sapiens OX=9606 GN=A2ML1 PE=1 SV=3	A2ML1	161.107	1.1	2	2										2256.32			612.327										318.738					2786.14	4733.21							6151.72				3047.44			593.448
A8K7I4	Calcium-activated chloride channel regulator 1 OS=Homo sapiens OX=9606 GN=CLCA1 PE=1 SV=3	CLCA1	100.226	1.8	2	2						10924.4	16848.4	18427.6									13861.1																	11329.9	4398.69						24640.1	25108.4
O00148	ATP-dependent RNA helicase DDX39A OS=Homo sapiens OX=9606 GN=DDX39A PE=1 SV=2	DDX39A	49.1295	6.1	3	3	512.885	493.409	1011.26	244.389	848.117		388.374		1052.37	326.105	726.579	596.789		480.624	460.174	793.375	531.685	327.397	712.564			668.462		808.569		415.353	563.495	2344.84	1379.58	287.973		345.231	353.893	5983.63	1278.58	5849.93	689.846	679.216	414.529	629.866	1308.94	432.025	732.936
O00151	PDZ and LIM domain protein 1 OS=Homo sapiens OX=9606 GN=PDLIM1 PE=1 SV=4	PDLIM1	36.0717	25.8	13	13	205.804	777.444	635.199	2044.42	477.291	339.745	1193.91	656.119	448.533	704.7	647.848	1805.48	653.586		1718.57	3463.26	969.199	728.908	135.681	1421.12	542.913	2013.69	451.898			1470.7	587.167	1345.43	813.984	208.726	1068	1026.74	2137.27	777.913	296.5	1150.93	767.931		426.272		460.693
O00187	Mannan-binding lectin serine protease 2 OS=Homo sapiens OX=9606 GN=MASP2 PE=1 SV=4	MASP2	75.7024	19.2	15	15	2488.73	5255.96	6652.81	7930.26	7394.8	4794.54	5426.39	6019.25	5088.05	3867.12	4212.47	6816.36	3456.59	6874.15	7272.71	5115.67	5151.84	5239.42	2622.27	5126.08	6168.84	7931.08	4990.92	3019.5	10372.1	8913.02	7617.05	5451.46	1203.63	3626.04	5962.58	5872.16	8883.61	6569.65	6590.39	3809.22	5558.09	7466.39	5016.39	4965.39	7348.04	5928.97	8253.73
O00194	Ras-related protein Rab-27B OS=Homo sapiens OX=9606 GN=RAB27B PE=1 SV=4	RAB27B	24.6078	12.8	3	2		722.043		533.954					699.693	177.024	712.45	1808.27	369.966			307.655				416.286		377.067				475.024		594.4					937.348			244.254	297.946	150.846
O00241	Signal-regulatory protein beta-1 OS=Homo sapiens OX=9606 GN=SIRPB1 PE=1 SV=5	SIRPB1	43.2111	11.6	4	3				693.025	550.634	641.619	747.299			1212.64			1007.34	1820.72	940.829	751.307	2423.04	1069.95	1367.13	1248.47			2774.85	3394.72				647.378	1485.93	1811.84	546.036	411.118	1207.53	812.027		1030.03	1247.05	1076.96	1483.86	753.186	774.818	525.594	4160.59
O00299	Chloride intracellular channel protein 1 OS=Homo sapiens OX=9606 GN=CLIC1 PE=1 SV=4	CLIC1	26.9227	17.4	5	5	1968.11	3731.27	2766.71	9205.99	1860.09	1326.78	2238.51	2296.23	3771.04	1824.29	4335.11	4879.63	3864.53	1005.27	3893.26	5623.93	3951	1483.05	615.365	4131.13	2507.49	3356.43	2118.76		286.668	3506.21		6705.11	1315.02	263.595	3013.48	3686.4	5022.82	4213.11	1415.72	4868.15	2640.32	1770.56	1813.74	2070.94	2213.73	1277.06	2062.72
O00391	Sulfhydryl oxidase 1 OS=Homo sapiens OX=9606 GN=QSOX1 PE=1 SV=3	QSOX1	82.5777	27.6	21	21	7667.48	9842.22	12089.8	10603.2	15558.2	12115.6	7981.11	14208.2	13514.4	14941	8916.38	13722.9	10572.3	8842.01	9384.14	12352.8	10046.8	11128	23575.4	11778.9	15848.5	8717.68	15266.7	14740.7	22510.1	8394.97	7362.76	15949.2	5536.77	18883.6	11059.3	12699.5	17463.2	22623	15770	10728.7	14678.6	12686.6	14108.3	15005.8	15720.9	16940	23362.5
O00429	Dynamin-1-like protein OS=Homo sapiens OX=9606 GN=DNM1L PE=1 SV=2	DNM1L	81.8772	7.2	7	7		318.355	332.103	905.969		133.264	107.55	213.68			898.698	1185.77	386.716		532.052	1075.15				508.346	369.436	653.087				653.327	306.94	896.076				438.974	822.028	861.565	629.356	893.527	529.925				536.725		164.229
O00462	Beta-mannosidase OS=Homo sapiens OX=9606 GN=MANBA PE=1 SV=3	MANBA	100.895	7.7	7	7	992.888	611.321	1495.97	716.026	1220.95	983.233	949.735	1671.9	1511.17	874.935	639.528	1083.58	589.671	921.649	789.581	947.371	821.361	732.374	942.568	803.506	1984.76	1282.05	821.567	970.113	723.667	790.212	591.72	1003.67	839.852	1092.4	1062.54	973.797	692.206	1787.72	949.898	1248.17	1483.46	1167.41	1310.01	1546.31	834.743	844.963	802.071
O00468	Agrin OS=Homo sapiens OX=9606 GN=AGRN PE=1 SV=6	AGRN	217.32	4.4	8	8	1257.29	1154.69	2342.21	1549.54	2525.22	1550.74	1347.32	2501.34	3005.89	1269.11	1100.88	1860.92	1571.69	2029.06	2250.07	1881.5	1599.2	1331.84	2168.54	1587.37	1719.45	2221.15	1394.34	3852.95	2976.42	1241.06	680.875	2919.01	1977.45	4640.02	2178.23	1713.39	2679.45	7531.33	2640.4	8798.86	2690.14	3312	3294.54	1896.07	1730.31	2902.6	4225.83
O00499	Myc box-dependent-interacting protein 1 OS=Homo sapiens OX=9606 GN=BIN1 PE=1 SV=1	BIN1	64.6994	10.8	5	5																									431.57			364.375	1716.05	1088.48	1097.08	664.883	200.533	311.456	1007.39	551.729
O00501	Claudin-5 OS=Homo sapiens OX=9606 GN=CLDN5 PE=1 SV=1	CLDN5	23.1474	9.2	2	2			286.468	490.432					986.042	347.073		1436.83					454.152				367.528	498.01		314.245				522.266	208.483			469.084										228.661
O00533	Neural cell adhesion molecule L1-like protein OS=Homo sapiens OX=9606 GN=CHL1 PE=1 SV=4	CHL1	135.071	14.2	17	17	1253.95	3760.9	2435.97	2560.3	2144.34	2226.29	2443.78	2281.92	2733.84	2235.86	1493.71	2075.38	1733.86	699.522	1121.06	1483.98	1216.38	1635.76	3912.41	2110.2	1332.36	1517.13	2752.58	871.515	1660.31	1837.61	1621.58	1372.2	1011.19	1587.99	1353.37	1438.49	1737.33	2150.02	1657.63	1206.07	1344.24	1221.7	1725.25	1659.78	1678.58	1447.1	2274.31
O00584	Ribonuclease T2 OS=Homo sapiens OX=9606 GN=RNASET2 PE=1 SV=2	RNASET2	29.4808	24.2	7	7	598.693	627.216	984.573	1793.06	1015.67	1083.65	1218.73	1406.14	951.447	1249.92	745.902	1189.5	830.806	711.963	1206.27	1339.94	984.337	1124.22	1550.49	1072.25	1160.95	479.277	1598.32	1342.75	1112.56	490.708	504.416	780.74	1454.95	970.874	864.953	964.272	887.88	445.234	634.12	1619.35	719.119	703.769	586.23	530.885	651.724	965.131	1402.83
O00592	Podocalyxin OS=Homo sapiens OX=9606 GN=PODXL PE=1 SV=2	PODXL	58.6352	7.3	4	4	1762.13	4401.75	3906.18	3220.92	4142.81	2730.27	4756	4352.38	3524.43	5430.75	1888.04	5821.96	2537.96	2165.55	2609.95	3368.83	3925.52	3671.64	6338.54	3033.91	3019.73	4285.83	4985.57	5514.53	3448.2	4103.21	3465.91	4553.22	3635.05	4259.92	2762.02	1677.48	4789.23	2003.05	3949.26	6828.1	3755.32	4734.31	3308.36	4935.5	3775.8	4307.83	4311.29
O00748	Cocaine esterase OS=Homo sapiens OX=9606 GN=CES2 PE=1 SV=1	CES2	61.8068	7	3	3			300.393																									535.217	2732.43	566.313			399.497	517.509	811.771	2098.05				673.571
O00754	Lysosomal alpha-mannosidase OS=Homo sapiens OX=9606 GN=MAN2B1 PE=1 SV=3	MAN2B1	113.744	3.5	3	3	1149.97	1432.16	2287.32	1613.16	1533.11	1479.96	2059.83	3343.12	2893.11	1746.77	1197.32	1482.34	1514.83	1893.81	1272.78	1923.35	1388.59	1896.08	1332.58	1403.76	1829.16	2124.11	1802.44	1786.38	1438.31	1041.22	949.762	1260.97	3583.84	2122.04	1382.41	858.988	2457.51	2669.7	1382.24	3331.74	2655.19	2314.68	2328.58	2101.3	1919.67	1016.67	1934.92
O00764	Pyridoxal kinase OS=Homo sapiens OX=9606 GN=PDXK PE=1 SV=1	PDXK	35.1023	7.1	2	2						545.763			486.28														550.565			461.78			10012.8	850.386		188.557		2266.74		11119	695.175	798.225		755.337			1182.19
O14579	Coatomer subunit epsilon OS=Homo sapiens OX=9606 GN=COPE PE=1 SV=3	COPE	34.482	10.1	2	2																													1537.13	1463.26			9931.1	1248.2		2336.24							383.625
O14618	Copper chaperone for superoxide dismutase OS=Homo sapiens OX=9606 GN=CCS PE=1 SV=1	CCS	29.0406	5.5	2	2	1132.75	1998.04	2156.91	4797.81	3728.36	2062.14	2132.05	2119.1	3040.63	1631.35	1613.47	2313.55	2215.94	1311.55	2376.73	3543.78	2183.74	4251.7		2430.92	3065.1	7237.76	4560.25	1671.37	2047.25	2995.58		3157.15	9062.87	2412.64	4297.61	2299.89	4755.51	2411.43	2991.26	9707.53	3020.98	5247.72	2661.54	6347.48	1820.36	1933.89	3038.78
O14737	Programmed cell death protein 5 OS=Homo sapiens OX=9606 GN=PDCD5 PE=1 SV=3	PDCD5	14.2851	17.6	2	2																													1124.32							3997.87
O14745	Na(+)/H(+) exchange regulatory cofactor NHE-RF1 OS=Homo sapiens OX=9606 GN=SLC9A3R1 PE=1 SV=4	SLC9A3R1	38.8684	20.7	7	7			298.219	733.745		267.437	416.511	453.93	557.668	355.633	392.573	546.542	479.202	154.139	441.356	679.239	661.786	481.179	363.056	830.096	231.895	334.748	375.94		131.048	368.963	94.6597	452.874	7951.15	1651.45		411.493	371.265	668.177	417.425	6355.91	247.337	238.085		366.437			419.125
O14786	Neuropilin-1 OS=Homo sapiens OX=9606 GN=NRP1 PE=1 SV=3	NRP1	103.134	15.8	14	14	1058.02	2218.68	2038.22	3630.37	2415.99	2244.74	2633.6	3953.06	1992.97	5784.51	1549.19	2182.39	2418.68	4857.55	3022.53	2267.78	3504.91	3019.35	4804.78	2251.64	2040.62	2674.05	4778.28	3193.78	3343.79	2653.87	2449.79	1895.45	2573.96	5326.11	2012.24	2350.53	3263.78	2876.96	2338.43	4034.63	2962.65	3126.77	3180.19	3242.72	5008.31	2682.52	4969.97
O14791	Apolipoprotein L1 OS=Homo sapiens OX=9606 GN=APOL1 PE=1 SV=5	APOL1	43.9742	28.9	15	15	6366.06	8986.4	7180.71	5995.24	8531.07	6903.24	6279.13	4617.32	8476.83	5412.31	5622.05	8108.79	6089.46	2441.02	6152.42	8332.44	6092.13	10088.1	3154.92	6045.13	7138.18	8487.41	5913.24	8506.07	7049.94	9117.97	8129.88	10774.2	3286.89	7728.48	9099.98	8307.02	13488.8	5287.11	4986.53	14532.4	10751.6	8558.58	5926.23	7146.98	5501.44	5352.72	11699.2
O14818	Proteasome subunit alpha type-7 OS=Homo sapiens OX=9606 GN=PSMA7 PE=1 SV=1	PSMA7	27.8868	18.5	6	5	475.814	1332.52	813.754	1036.33	1188.52	1461.4	1201.5	1307.98	1347.18	1030.93	2409.74	719.903	1486.14	629.295	1144.98	1397.64	4903.29	1231.81	538.815	1473.21	1373.59	2570.35	1636.79	2046.5	3348.09	1682.44	1475.78	4049.8	83512.8	136203	2429.07	2713.12	41852.1	42112.6	8968.38	59483.2	6878.19	8894.07	4011.46	7107.17	8963.13	6283.99	15939.6
O14983	Sarcoplasmic/endoplasmic reticulum calcium ATPase 1 OS=Homo sapiens OX=9606 GN=ATP2A1 PE=1 SV=1	ATP2A1	110.252	5	7	3									289.103			351.817		1084.16											438.372			782.689			1248.12	339.052			2540.79	477.663
O15031	Plexin-B2 OS=Homo sapiens OX=9606 GN=PLXNB2 PE=1 SV=3	PLXNB2	205.127	3.4	6	6	475.265	676.896	874.864	1714.66	775.345	903.561	1314.37	1375.11	1090.23	1499.22	853.672	1119.51	993.225	1341.34	1931.01	1408.27	760.37	1214.19	687.023	955.496	1192.14	935.107	1802.89	1711.3	1131.17	1456.74	1479.71	2387.9	2153.43	1784.2	2254.23	1969.04	3160.6	2717.35	1215.1	1286.64	1538.81	1301.62	742.607	1300.3	971.787	649.519	726.105
O15117	FYN-binding protein 1 OS=Homo sapiens OX=9606 GN=FYB1 PE=1 SV=2	FYB1	85.3871	4.2	3	3		1107.28		1484.03	1449.23							1079.76			638.809	540.625												546.479		2662.37	199.787	226.973	223.074		1637.94				1913.96				3500.2
O15143	Actin-related protein 2/3 complex subunit 1B OS=Homo sapiens OX=9606 GN=ARPC1B PE=1 SV=3	ARPC1B	40.9498	17.2	6	6	1845.78	5040.54	2484.12	7609.64	1440.75	2174.03	3365.96	1766.04	3982.93	3324.3	2635.78	5703.08	3899.75	590.7	2964.19	8228.09	3345.28	2356.42	1286.52	4372.2	1962.86	4035.06	3102.91	563.055	453.838	2998.09	1051.08	4226.57	8089.3	1333.21	1778.62	2626.83	3427.51	4189.85	1535.08	9301.65	2179.49	2495.2	3511.79	2315.86	2589.13	1529.51	1349.54
O15144	Actin-related protein 2/3 complex subunit 2 OS=Homo sapiens OX=9606 GN=ARPC2 PE=1 SV=1	ARPC2	34.333	28.7	9	9	792.763	1557.6	838.363	2402.91	679.276	955.162	1266.87	865.349	1460.39	769.529	1255.88	1998.6	1230.09	357.055	1333.71	3212.5	1293.49	837.487	439.423	1275.02	936.272	1314.62	964.732	662.787	219.813	1477.05	537.115	2593.37	7861.32	1603.19	905.582	1022.04	1987.81	2390.82	1023.89	8952.07	1185.52	1021.2	1135.41	1363.75	1296.57	779.494	1046.44
O15145	Actin-related protein 2/3 complex subunit 3 OS=Homo sapiens OX=9606 GN=ARPC3 PE=1 SV=3	ARPC3	20.5467	17.4	3	3	1004.4	2238.87	1167.47	3177.29	982.438	1149.71	1600.86	1104.27	1852.35	1653.54	1400.84	2743.1	1452	444.501	1438.37	3019.34	1701.55	1494.95	619.723	1962.36	1136.36	2020.95	1407.92	588.496	427.172	926.685	672.945	2329.79	9709.02	1537.98	1199.96	1448.72	2442.52	3185.94	1560.46	9899.66	1555.27	1509.98	1645.07	1094.84	1913.67	923.077	1642.35
O15204	ADAM DEC1 OS=Homo sapiens OX=9606 GN=ADAMDEC1 PE=1 SV=2	ADAMDEC1	52.7754	6	3	3	2959.89		4348.03	3606.17	4941.09	4056.58	10029.8		3310.47	5358.81		4362.06	5674.97	3062.2	4570.08	3157.8	3171.08	3756.08	4381.86	1246.35		1787.01	5204.82	1505.88	2757.17				1746.26	2983.53	7139.53	5821.24	4256.21	2936.54	6884.05	2582.49			3660.37	3278.79	2957.64	4799.65
O15212	Prefoldin subunit 6 OS=Homo sapiens OX=9606 GN=PFDN6 PE=1 SV=1	PFDN6	14.5827	17.1	2	2	127.664	389.153	78.8897	598.779	330.518	342.106	309.177	247.908	143.321	99.9523	467.651	358.368	251.254		134.862	578.013	299.781	415.334	152.284	281.569	318.802	515.306	415.267	224.79	93.4704	359.685		1013.43	4719.34	139.168	349.315		416.674	469.807	975.414	5026.74	294.676	450.361	358.701	1227.95	140.922	139.884	290.543
O15230	Laminin subunit alpha-5 OS=Homo sapiens OX=9606 GN=LAMA5 PE=1 SV=8	LAMA5	399.737	0.7	2	2					772.013				851.305						675.664	600.408							1135.33	903.939										1749.69		709.91					714.529	527.008
O15273	Telethonin OS=Homo sapiens OX=9606 GN=TCAP PE=1 SV=1	TCAP	19.0516	22.2	3	3										112.473		611.843	173.693		145.639				517.19			85.7991			16686.7			3285.98	1029.75	1017.23	10029.9	2656.7	293.366	866.355	4781.33	603.471			677.263	241.925	302.195	166.032	1855.38
O15382	Branched-chain-amino-acid aminotransferase, mitochondrial OS=Homo sapiens OX=9606 GN=BCAT2 PE=1 SV=2	BCAT2	44.2877	6.1	2	2																						272.19							1433.77							1104.37
O15389	Sialic acid-binding Ig-like lectin 5 OS=Homo sapiens OX=9606 GN=SIGLEC5 PE=1 SV=1	SIGLEC5	60.7152	5.1	3	3	1494.41	796.027	1766.37		864.182	1555.54		1525.78				604.333	985.024	2270.35	717.643	686.572			4701.77		379.07	334.806		11898.1	2052.21	1146.22	668.405	606.992	3396.01	4290.93	1522.35	2018.66	3704.58	2285.62	1343.86	4574.4
O15394	Neural cell adhesion molecule 2 OS=Homo sapiens OX=9606 GN=NCAM2 PE=1 SV=2	NCAM2	93.0463	10.8	12	12	1440.69	2377.95	2444.68	1510.12	1812.29	2721.65	1849.15	798.055	1946.2	2233.78	928.601	3189.19	1744.14	714.407	1067.82	1496.36	1496.89	922.383	3739.31	1584.15	1126.24	868.289	1879.82	1091.89	1855.53	1069	967.038	1340.94	1193.68	1257.41	907.348	772.197	1718.33	1730.2	1391.68	771.459	1146.96	1161.33	1733.54	2264.93	1988.45	2252.56	1874.65
O15511	Actin-related protein 2/3 complex subunit 5 OS=Homo sapiens OX=9606 GN=ARPC5 PE=1 SV=3	ARPC5	16.3204	21.9	3	2	363.284	1016.79	468.031	1561.58	356.507	498.236	731.089	442.756	827.833	619.677	857.362	1258.54	768.997	163.421	640.483	1650.83	811.258	487.632	296.923	921.094	453.719	996.925	589.023	334.786	199.996	755.609	382.32	1306.12	3882.56	948.465	571.071	473.075	1108.89	1154.25	654.911	4536.09	568.267	417.066	882.687	798.783	729.099	336.464	416.141
O43157	Plexin-B1 OS=Homo sapiens OX=9606 GN=PLXNB1 PE=1 SV=3	PLXNB1	232.298	3.4	8	8	910.305	993.84	1563.62	1155.93	1335.84	1359.26	1089.37	924.306	916.462	1151.37	885.055	1303.3	851.751	879.71	624.718	968.767	881.31	1647.23	1876.79	1280.24	1342.84	1897.47	2090.53	2001.48	1204.4	1473.01	1549.45	1830.95	943.454	1284.57	1510.16	868.179	2088.37	1810.92	1808.31	901.74	1320.21	1280.83	1529.4	1336.86	958.38	1393.51	1559.02
O43169	Cytochrome b5 type B OS=Homo sapiens OX=9606 GN=CYB5B PE=1 SV=3	CYB5B	16.6945	20.7	2	2																														489.449						3059.83
O43175	D-3-phosphoglycerate dehydrogenase OS=Homo sapiens OX=9606 GN=PHGDH PE=1 SV=4	PHGDH	56.6505	5.3	3	3	2467.45	2186.21	3046.07	526.32	3326.83	2263.91	1076.46	2206.12	3924.88	547.389	2359.16	3152.2	861.783	905.678	1183.93		1331.16	1925.14	1990.88	1495.45	1272.32	1357.23	704.848	1286.15	1060.68	1257.58	2274.95	11689.9	1812.99	699.761	639.169	402.236	969.432	10994.9	7407.46	4635.85	1575.86	1230.74	397.913		4037.01	1068.96	1485.7
O43240	Kallikrein-10 OS=Homo sapiens OX=9606 GN=KLK10 PE=1 SV=3	KLK10	30.1698	8	2	2		1136.9	382.12	782.845	390.906		502.806			919.449	293.039		1302.63		247.771		137.804		306.103	296.456	260.69	427.694		619.978		312.527		3477.68	1947.45	318.227	4760.16		232.611	392.304	242.041	2305.86			148.701	2760.25	651.172		4661.16
O43278	Kunitz-type protease inhibitor 1 OS=Homo sapiens OX=9606 GN=SPINT1 PE=1 SV=2	SPINT1	58.398	22.5	13	13	415.059	1298.4	548.576	582.578	625.964	760.277	767.628	714.992	895.366	1282.97	2114.8	475.077	703.082	686.728	682.73	379.962	505.591	666.753	1698.68	365.729	624.698	2173.36	1675.28	1780.48	272.199	996.928	840.142	584.588	853.659	688.995	414.552	439.012	1752.92	1243.06	846.248	3519.95	2616.14	1707.44	1030.29	842.45	2989.07	1782.55	1485.67
O43396	Thioredoxin-like protein 1 OS=Homo sapiens OX=9606 GN=TXNL1 PE=1 SV=3	TXNL1	32.2513	12.8	3	3	725.082	890.984	508.681	1785.26	927.495	644.645	995.645	438.681	900.264	863.985	1536.82	1297.55	1136.53	485.653	653.017	2057.91	1477.3	1228.05	318.655	1322.73	1389.25	2179.71	1240.22	705.384	559.104	664.444	638.673	2635.59	1514.35	358.771	959.102	648.62	937.845	381.739	913.51	3097.51	1151.83	1671.1	829.91	3191.35	711.453	767.848	874.06
O43399	Tumor protein D54 OS=Homo sapiens OX=9606 GN=TPD52L2 PE=1 SV=2	TPD52L2	22.2377	15.5	5	5		455.148		2120.96	1144.86	939.892	1839.12	1019.21	1918	1209.13		3746.27	5038.6			918.055	329.131	1845.03	504.596	2033.97	3049.15	4127.95		408.33				4233.04	3810.07	92.9281	409.032	4306.8	2591.02	1309.58	2105.22	7694.02		798.834	714.471	810.324	1254.4		909.426
O43405	Cochlin OS=Homo sapiens OX=9606 GN=COCH PE=1 SV=1	COCH	59.483	4.7	3	3	528.259	693.896	1145.16	753.837	732.471	398.985			835.138		793.657	671.064	655.529	281.51	504.727		183.621	551.023	667.518	601.379	614.078		532.422	1283.44	424.679			673.513	683.872	1102.1			514.156	1831.94		8814.52	616.587	580.396	949.432	995.866	1108.92	809.968
O43451	Maltase-glucoamylase OS=Homo sapiens OX=9606 GN=MGAM PE=1 SV=6	MGAM	312.022	1.5	2	2	385.649			383.731		423.841		521.877	685.694				252.105				422.454	473.432					1612.79	7332.17										2521.83	1270.89	920.179			990.036				2109.1
O43493	Trans-Golgi network integral membrane protein 2 OS=Homo sapiens OX=9606 GN=TGOLN2 PE=1 SV=4	TGOLN2	45.8796	9.6	5	5	620.338	1022.73	1707.03	1506.7	1391.43	2504.54	1731.16	1221.32	1621.64	2089.63		2182.91	1487.23	2419.17	1850.16	1304.08	2382.69	1719.56	4163.28	2238.12		652.949	3417.31	1007.25	2178.98	2445.26		1225.3	1625.92	967.642	1286.28	788.033	1536.1		1047.72	1648.06		1691.48	1992.11	2748.34	985.459		4044.62
O43505	Beta-1,4-glucuronyltransferase 1 OS=Homo sapiens OX=9606 GN=B4GAT1 PE=1 SV=1	B4GAT1	47.1191	11.8	5	5	3199.17	3678.64	3883.93	2203.3	3560.51	6244.49	4762.48	3925.17	4677.44	2148.91	4650.61	4507.47	4329.46	2277.62	4447.71	5350.06	1933.91	4456.66	6651.74	2618.76	2637.46	4440.71	4814.04	3412.14	3890.91	3688.09	2776.6	4695.97	2337.15	3342.34	5365.47	5069.11	4456.18	6500.31	5757.18	3374.5	4368.57	3282.99	978.51	3222.94	3868.77	4358.46	3094.81
O43516	WAS/WASL-interacting protein family member 1 OS=Homo sapiens OX=9606 GN=WIPF1 PE=1 SV=3	WIPF1	51.2585	8	4	4		798.547		1837.23			1144.37	857.331			498.999	514.369			1459.56	1065.43				303.959		930.13				862.893							1280.67	681.163		293.836
O43707	Alpha-actinin-4 OS=Homo sapiens OX=9606 GN=ACTN4 PE=1 SV=2	ACTN4	104.854	15.8	14	13	900.769	946.452	1464.45	1009.56	1729.33	644.175	596.398	717.362	1547.85	824.637	894.647	1305.72	979.791	628.39	912.851	1539.45	754.89	631.537	800.72	798.19	816.661	1059.81	738.449	1299.25	615.801	583.824	662.941	1464.84	8806.68	613.602	1257.42	553.943	815.498	5282.22	1676.09	9847.43	663.082	764.032	1006.86	1262.62	1735.88	601.907	739.851
O43790	Keratin, type II cuticular Hb6 OS=Homo sapiens OX=9606 GN=KRT86 PE=1 SV=1	KRT86	53.5006	30.5	22	2		198.365	252.987	167.704					1603.74			819.832	154.688						227.686		133.334			428.36				192477	158.881	155.051				392.59	232.962	281.095	2158.19	348.128	250.095	153.321	1417.12	294.705
O43866	CD5 antigen-like OS=Homo sapiens OX=9606 GN=CD5L PE=1 SV=1	CD5L	38.0878	30.5	10	10	15256.1	34410.9	29610.9	65021.7	52999.2	19532.6	19970.7	37046.1	23017	21622.2	9487.69	30842.5	30323.4	40400.8	24462.6	41000.1	56732	12742.1	65664.8	19494.1	22242	21524.8	35925.6	76262.4	16924	10678.8	5729.53	9445.12	18575.2	12245.6	27414.7	23451	3179.77	11285.4	18618.4	5687.15	11376.2	19404.4	46635.8	72118	8482.82	8197.32	10677.4
O43895	Xaa-Pro aminopeptidase 2 OS=Homo sapiens OX=9606 GN=XPNPEP2 PE=1 SV=3	XPNPEP2	75.6248	6.2	6	6			1050.61			3867.54		960.674	581.69							695.19		655.437					513.118			596.037	910.737		1510.26					968.922		1416.17				178.438
O60218	Aldo-keto reductase family 1 member B10 OS=Homo sapiens OX=9606 GN=AKR1B10 PE=1 SV=2	AKR1B10	36.0196	14.6	5	5									533.557	1252.28							1976.35		1271.49										34732.2	660.392						7194.38
O60437	Periplakin OS=Homo sapiens OX=9606 GN=PPL PE=1 SV=4	PPL	204.747	1.7	3	3																												1725.9	890.81	511.023	88.9151					1077.22
O60462	Neuropilin-2 OS=Homo sapiens OX=9606 GN=NRP2 PE=1 SV=3	NRP2	104.831	12.4	13	13	811.826	1455.07	1396.78	1400.63	1815.44	1319.93	1529.9	2429.45	1364.09	2078.17	1241.69	1385.76	1405.59	1309.21	1819.88	1551.3	1576.33	1129.08	2056.39	1245.8	875.109	1106.14	2315.72	2778.27	1508.8	1032.88	994.187	1724.55	1491.71	3092.19	1091.87	1215.15	2038.37	4675.31	1921.17	3301.33	2187.22	2376.71	1377.72	1541.24	3083.69	2102.47	2525.53
O60506	Heterogeneous nuclear ribonucleoprotein Q OS=Homo sapiens OX=9606 GN=SYNCRIP PE=1 SV=2	SYNCRIP	69.6026	7.9	5	2	505.644	626.506	710.924	534.917	656.921		541.742		424.328	518.739	523.414	600.141	501.855			997.455	757.536		343.404		576.208	561.32	970.497	496.528	443.231	266.194		885.366	4354.24	517.968	862.992	270.13	814.289	2550.2	1016.35	7675.4				348.383	834.446	499.35	576.166
O60610	Protein diaphanous homolog 1 OS=Homo sapiens OX=9606 GN=DIAPH1 PE=1 SV=2	DIAPH1	141.347	1.4	2	2		90.4816	569.803	695.169	868.721			206.352	173.351	119.179	259.166	805.64		116.958	337.285	302.786	118.794	249.966				1092.89	339.915	288.219	69.9226	379.002	147.587	370.008	228.058		800.574		580.64	878.472	346.494	1496.69	154.351	255.098	245.137	295.374	683.245	366.495
O60664	Perilipin-3 OS=Homo sapiens OX=9606 GN=PLIN3 PE=1 SV=3	PLIN3	47.075	13.4	4	4		308.444		250.843	467.441	148.14	265.332	155.223	282.128	567.714		372.48	469.761	351.315	330.743	584.599	322.172	272.062	547.839	338.081	216.004	605.827	528.577	396.615	960.082		254.778	431.636	1630.22	1092.34	491.833	432.424	1291.83	768.977	581.248	3010.9	557.822	469.348	597.029	386.236	1128.09	365.415	1216.38
O60844	Zymogen granule membrane protein 16 OS=Homo sapiens OX=9606 GN=ZG16 PE=1 SV=3	ZG16	18.1326	13.8	2	2	368.922	2066.99	2107.18	1610.12	2924.3	1883.03	1627.38	439.667	4860.83	1976.79	428.019	2761.88	3499.28	495.69	631.665	4128.78	1336.7	1769.37	2140.74	2739.06	2192.49	2464.09	3288.52	634.128	1694.6	1122.92	442.645	1542.76	1119.09	437.987	3454.28	4006.89	2074.14	1968.48	1818.82	2890.74		710.101	1604.57	3438.21	1229.85	1860.92
O75023	Leukocyte immunoglobulin-like receptor subfamily B member 5 OS=Homo sapiens OX=9606 GN=LILRB5 PE=1 SV=2	LILRB5	64.0669	17.6	9	9	738.384	1106.4	546.104	1313.37	1730.26	1171.91	1246.44	1664.77	1608.72	1879.78	454.356	1177.28	791.59	1211.59	976.875	698.697	1262.74	1470.48	3636.09	1234.46	1309.67	785.293	1484.76	1803.14	854.666	1116.81	774.995	1048.44	1085.59	1532.08	1703.51	1329.25	890.891	803.426	1175.12	1296.23	886.937	891.337	1220.36	941.023	747.355	283.923	1462.26
O75083	WD repeat-containing protein 1 OS=Homo sapiens OX=9606 GN=WDR1 PE=1 SV=4	WDR1	66.1935	17.5	12	12	1821.18	5815.92	2245.13	10586.2	1630.09	1684.09	4423.3	2736.43	3331.92	2764.97	5714.04	6036.08	5011.93	737.596	4928.75	7720.55	4450.56	3121.45	1605.42	4168.76	2869.06	5971.87	3349.35	1021.28	562.861	4628.83	1822.42	6262.64	3699.93	881.457	2969.33	4907.99	4429.75	4251.8	1544.22	7200.97	2518.83	1773.2	2729.09	2936.01	2853.05	884.378	2161.4
O75144	ICOS ligand OS=Homo sapiens OX=9606 GN=ICOSLG PE=1 SV=2	ICOSLG	33.3488	6.6	2	2	12156.1	21404.1	20148.3	19521.7	21781.1	17042.4	16755.7	14579.7	18801	16050.1	7918.14	15254.5	12985.7	9557.47	10469.7	11195.1	9963.88	13276.8	21526.8	11453.3	15617.2	10950.4	10984.2	16055.4	14429.5	14978.6	10713.6	12731	8229.69	7927.2	24692.2	18292.5	15653.7	6112.36	11434	10989.5	9293.58	6375.13	5989.29	2567.58	7041.72	6464.95	16130.3
O75173	A disintegrin and metalloproteinase with thrombospondin motifs 4 OS=Homo sapiens OX=9606 GN=ADAMTS4 PE=1 SV=3	ADAMTS4	90.1968	3.7	3	3														603.497															1333.38	659.681						475.298					175.681		271.025
O75223	Gamma-glutamylcyclotransferase OS=Homo sapiens OX=9606 GN=GGCT PE=1 SV=1	GGCT	21.0077	17	3	3		1119.17		733.094					539.673	2791.17			2482.07	392.414							219.979		846.233	708.584				1491.67	2858	1195.99	593.591			1595.48		8652.74	190.159	1361.92	795.596	2247.6	2511.89	457.425	4011.37
O75326	Semaphorin-7A OS=Homo sapiens OX=9606 GN=SEMA7A PE=1 SV=1	SEMA7A	74.8238	9.5	6	6	530.375	1131.06	1069.19	673.752	1171.38	1768.16	563.142	2078.9	1975.38	1859.17	1058.31	992.523	1223.67	921.484	574.856	1310.57	1266.78	730.67	3135.8	570.806	1658.36	717.643	2104.78	2561.73	927.539	1128.91	808.281	743.049	4484.98	3178.12	584.666	1181.83	1431.3	3166.69	948.525	2404.92	857.915	778.31	1357.12	3098.58	1118.84	1608.75	1580.49
O75339	Cartilage intermediate layer protein 1 OS=Homo sapiens OX=9606 GN=CILP PE=1 SV=4	CILP	132.565	10.1	14	14	248.299	889.761	789.137	768.595	1149.36	1458.15	547.841	598.473	2152.36	866.519	1048.62	740.034	1034.3	1540.14	513.952	2130.81	539.033	558.929	1863.83	1030.07	468.17	976.958	1336.4	3804.14	2111.05	955.832	788.803	2738.88	1067.19	2371.92	910.73	3064.86	2248.88	5285.98	4171.5	3142.58	931.831	677.139	3168.6	4562.16	1714.31	1730.22	1379.54
O75340	Programmed cell death protein 6 OS=Homo sapiens OX=9606 GN=PDCD6 PE=1 SV=1	PDCD6	21.8685	19.9	4	4	471.209	1329.5	280.02	561.82	614.946	581.13	728.564	938.308	588.639	501.864	2135.91	716.254	1098.13	1118.07	1367.18	1259.48	1532.83		472.529	627.359	1492.36	592.872	632.378	998.531	554.061	1953.54	467.166	1067.57	1209.64	1463.73	1236.97	600.351	2837.12	2482.05	1090.97	12519.4	803.298	1408.29	589.427	1777.53	827.526	969.187	1234.72
O75342	Arachidonate 12-lipoxygenase, 12R-type OS=Homo sapiens OX=9606 GN=ALOX12B PE=1 SV=1	ALOX12B	80.3556	3.4	2	2		1994.36		1176.39	1142.79					5649.1			1697.24			809.765			1200.37	520.303		733.73		1950.83	254.873		477.811	3855.57								1314.9		1187.89	831.128	2032.92			4847.09
O75347	Tubulin-specific chaperone A OS=Homo sapiens OX=9606 GN=TBCA PE=1 SV=3	TBCA	12.8548	35.2	4	4		958.492	710.011	3437.77	1413.54		1376.6	1576.51		711.566	2801.75		765.648	1098.03	1004.39	807.229	973.458	925.55	444.114	605.374	1266.37	3536.4	1656.12		836.12	1542.78	565.701	1324.93	6954.71	1245.11	2433.15	1700.65	2554.14	2141.31	1715.95	17179.5	1750.29	2042.5	2583.06	1853.38	1413.41		2211.63
O75368	Adapter SH3BGRL OS=Homo sapiens OX=9606 GN=SH3BGRL PE=1 SV=1	SH3BGRL	12.7743	46.5	6	6	1772.46	4191.34	2335.55	4701.17	1298.54	1828.96	2098.48	1148.31	3205.68	1448.84	2978.59	4294.51	4053.37	826.953	2038.94	4986.74	3008.2	3325.55	1343.87	2630.91	2412.62	3957.11	2259.69	3350.2	478.077	2064.98	295.099	4998.07	3529.58	1516.14	2105.07	3093.71	2343.35	552.938	1144.32	4193.91	1149.75	2151.77	1824.02	7647.13	1016.81	381.212	2648.25
O75369	Filamin-B OS=Homo sapiens OX=9606 GN=FLNB PE=1 SV=2	FLNB	278.164	11.8	28	28					94.4898	200.379				80.095			159.545				195.07											157.89	4724.75	595.391	393.777		184.419	312	261.898	2911.06					192.086		322.419
O75390	Citrate synthase, mitochondrial OS=Homo sapiens OX=9606 GN=CS PE=1 SV=2	CS	51.7124	5.2	3	3		381.434				128.458						357.621					224.558							175.222		108.717		301.69	2529.06	208.057		303.618		364.277	1957.82	2314.48		113.496		167.748			181.226
O75436	Vacuolar protein sorting-associated protein 26A OS=Homo sapiens OX=9606 GN=VPS26A PE=1 SV=2	VPS26A	38.1699	13.1	4	4		571.325	416.354	329.759	327.188	485.549	217.378	329.234	230.297	292.391	523.639	387.861	830.72	93.9537	462.219	507.982	339.142	149.592	429.749	558.778		225.637	416.242	485.506	170.081	378.262	231.215	2376.43	6297.7	886.831	357.624	321.704	565.838	1331.26	905.791	9783.55	375.054	629.664	602.813	775.929	1011.02	352.359	778.441
O75503	Ceroid-lipofuscinosis neuronal protein 5 OS=Homo sapiens OX=9606 GN=CLN5 PE=1 SV=2	CLN5	41.4966	9.2	3	3			825.312	760.003	471.147	1390.48	500.792	821.012	582.447	603.247	674.236		682.161	366.486		1756.57	280.398		487.631	1023.46	658.492		1311.33	1202.52			295.233	598.025	1880.71	214.875	1090.08	995.364		2000.07	2666.17	1617.71				766.526			1536.95
O75509	Tumor necrosis factor receptor superfamily member 21 OS=Homo sapiens OX=9606 GN=TNFRSF21 PE=1 SV=1	TNFRSF21	71.8448	6.1	4	4	331.31	719.31	609.492	791.882		714.909	1217.36		485.724	1747.19			770.149	1907.85					1941.52	660.343		1520.06	1664.49						752.199	1240.78				545.068		988.36		710.294		1192.84	1393.69		1700.87
O75556	Mammaglobin-B OS=Homo sapiens OX=9606 GN=SCGB2A1 PE=1 SV=1	SCGB2A1	10.8838	21.1	2	2	728.965																					4683.45														823.09
O75563	Src kinase-associated phosphoprotein 2 OS=Homo sapiens OX=9606 GN=SKAP2 PE=1 SV=1	SKAP2	41.2168	2.8	2	2	223.506	1053.03	335.151	1562.22			245.778		666.046			2201.8			372.302	991.39	347.354	462.113		539.787		1134.91	411.64			433.401		999.603			344.535			501.159			401.481				292.69
O75594	Peptidoglycan recognition protein 1 OS=Homo sapiens OX=9606 GN=PGLYRP1 PE=1 SV=1	PGLYRP1	21.7308	11.7	2	2	788.391	716.184	1163.67	849.715	1007.69	746.93	1142.51	1233.03	849.859	1035.75	245.638	822.554	1252.34	1844.05	695.53	1050.95	433.393	854.189	1699.88	395.729	344.731	602.254	2376.71	2117.27	1009.34			473.344	3999.53	1612.89			677.153	1341	572.76	750.984	365.242	377.556	697.738	692.852		572.484	4410.57
O75636	Ficolin-3 OS=Homo sapiens OX=9606 GN=FCN3 PE=1 SV=2	FCN3	32.903	32.4	10	10	44315.5	75520.7	94052.9	75704	112867	99869.3	71989.2	33867.9	105900	84403.7	36697.5	93634.5	27054.8	65546.6	47030.1	115207	86055.3	77418.4	46527.3	47606.3	75453.3	90532.6	74035.7	29731.8	104834	66571.5	61421.8	49928.7	31653.8	29082.6	55666.8	53907.7	134691	55639.6	52378.9	81796.5	29139.8	35085.5	54206.6	40285	73587.4	71887.9	93061.3
O75821	Eukaryotic translation initiation factor 3 subunit G OS=Homo sapiens OX=9606 GN=EIF3G PE=1 SV=2	EIF3G	35.611	7.2	2	2					303.578				337.179																				999.039					1074.32		2464.93					468.2
O75874	Isocitrate dehydrogenase [NADP] cytoplasmic OS=Homo sapiens OX=9606 GN=IDH1 PE=1 SV=2	IDH1	46.6593	26.6	12	11	384.037	1123.63	546.228	519.587	470.097	2853.68	428.518	480.761	677.512	421.319	660.435	429.406	967.442	389.434	553.801	620.877	1427.63	435.189	1154.02	923.9	536.436	708.004	712.969	622.673		1200.5	519.369	1099.31	102121	11162.4	651.282	554.891	2248.18	4069.58	1902.59	46484.9	469.893	619.387	433.401	881.42	1157.89	850.424	2279.92
O75882	Attractin OS=Homo sapiens OX=9606 GN=ATRN PE=1 SV=2	ATRN	158.537	21.3	32	32	15590.3	19069	30831.9	18122.8	18998.8	26765.1	16618.2	12997.4	27787.3	16691	12724.9	24921.2	16597.8	7287.44	11673.9	19846.9	16183.9	15479.2	14134.9	19305.3	16845.1	10914.8	14598	12958.2	15765.2	14866.6	12767.2	19254.9	14056.6	17601.5	16167.1	15154.4	9647.58	14523.7	13255.9	10843.2	11947.2	13456.7	16374.2	18543.1	14630.5	13941.4	14663.4
O75891	Cytosolic 10-formyltetrahydrofolate dehydrogenase OS=Homo sapiens OX=9606 GN=ALDH1L1 PE=1 SV=2	ALDH1L1	98.8292	13.7	13	10		915.299				626.271	24.7187			413.111	1662.37		591.981		425.297								750.972		809.793			1123.7	4260.82				599.615	469.94	873.227	10605.4			1039.01			782.424	2817.84
O75976	Carboxypeptidase D OS=Homo sapiens OX=9606 GN=CPD PE=1 SV=2	CPD	152.931	1.7	3	3	852.331	1221.76	1113.76	1565.36	1754.56	1525.13	1459.86	3234.03	1349.07	1927.57	1159.81	1673.55	1277.82	1828.84	3130.77	1691.52	1843	997.742	1836.04	1267.91	2670.9	2893.9	2609.73	2333.42	2018.47	1802.93	1129.85	1656.73	2870.51	3967.77	1645.65	1431.73	1956.46	3302.94	1627.4	3919.31	3031.55	2047.92	2281.58	2307.79	1642.42	1985.06	3294.96
O76003	Glutaredoxin-3 OS=Homo sapiens OX=9606 GN=GLRX3 PE=1 SV=2	GLRX3	37.432	6.3	2	2	283.419	159.801	390.976	358.216	1081.67	515.798	548.317	146.605	896.975	594.597	777.244	866.707	846.812	103.104	176.384	1872.09	704.626	983.382	230.555	530.391	735.692	1161.43	991.215	698.055		344.382	61.1359	1005.41	1085.42	144.295	945.346	286.176	468.96	1907.23	851.526	3535.74	454.782	845.685	854.89	2767.24	635.137	382.791	515.371
O76011	Keratin, type I cuticular Ha4 OS=Homo sapiens OX=9606 GN=KRT34 PE=1 SV=2	KRT34	49.4236	8.7	4	4																								1591.48				38921.8		1406.51											2170.83
O76013	Keratin, type I cuticular Ha6 OS=Homo sapiens OX=9606 GN=KRT36 PE=1 SV=1	KRT36	52.2471	8.1	4	3																751.625												37253.6		934.297
O94760	N(G),N(G)-dimethylarginine dimethylaminohydrolase 1 OS=Homo sapiens OX=9606 GN=DDAH1 PE=1 SV=3	DDAH1	31.1218	18.9	5	4				236.956								141.382																117.65	16841.4	435.928				377.355	632.433	20617.7							158.376
O94769	Extracellular matrix protein 2 OS=Homo sapiens OX=9606 GN=ECM2 PE=2 SV=1	ECM2	79.7893	10.2	8	8	780.475	350.225	798.312	657.307	904.417	836.641	1299.23	1052.57	601.387	436.083	554.436	878.199	1120.22	1025.68	855.506	1255.62	305.898	752.316	633.917	687.256	752.442	1063.02	1563.18	865.668	1141.69	889.002	782.44	1869.22	353.156	1546.38	1381.49	1446.84	1104.69	1120.83	414.567	465.003	1312.04	1617.56	2243.77	928.356	1779.73	1563.46	1230.48
O94856	Neurofascin OS=Homo sapiens OX=9606 GN=NFASC PE=1 SV=4	NFASC	150.027	2.1	2	2	159.092	375.885	324.653		289.484	656.353	401.844	331.784	1422.78	842.618		467.644	573.651		244.656	838.683	595.276	377.093	1637.63	1323.36	595.345		783.281	1603.77		322.036		540.257	1079.01	852.594		366.165		575.238	813.241	7137.39	281.776			992.827		434.807	343.745
O94985	Calsyntenin-1 OS=Homo sapiens OX=9606 GN=CLSTN1 PE=1 SV=1	CLSTN1	109.793	8.2	11	10	2933.34	4805.27	2729.47	2293.21	3630.49	3492.15	3303.48	1000.35	4418.72	5697.9	2663.01	2548.72	2749.63	2017.49	2032.11	2764.75	2345.52	2892.53	5668.68	2087.54	2481.65	2297.52	4849.45	7281.85	2651.67	2407.27	1411.93	3203.09	3968.44	8855.34	1605.38	2848.49	3712.89	7632.62	3222.75	29906.9	3106.13	1956.3	2411.52	4510.58	2441.22	3799.52	3928.49
O95197	Reticulon-3 OS=Homo sapiens OX=9606 GN=RTN3 PE=1 SV=2	RTN3	112.611	1.8	2	2							1686.58					932.313											403.071			1652.93		2220.74	1191.74							552.995							453.755
O95274	Ly6/PLAUR domain-containing protein 3 OS=Homo sapiens OX=9606 GN=LYPD3 PE=1 SV=2	LYPD3	35.9707	8.7	3	3	124.53	175.098	178.036	102.598	190.855	210.903	134.393	51.3278	186.764	424.944	41.1797	176.825	132.933	61.3013	37.244	226.876	133.701	96.4406	263.779	61.0004	86.1117	41.6599	101.467	524.431	82.1764	98.0843	75.1309	91.588	170.165	167.566	115.386	99.701	93.7122	114.679	94.9125	150.33	79.7027	60.6685	67.2062	124.666	125.993	71.7095	191.849
O95394	Phosphoacetylglucosamine mutase OS=Homo sapiens OX=9606 GN=PGM3 PE=1 SV=1	PGM3	59.852	2.8	2	2													255.684						164.302										1275.22					492.843	583.547	1954.54
O95428	Papilin OS=Homo sapiens OX=9606 GN=PAPLN PE=2 SV=4	PAPLN	137.7	7.1	11	11	174.258	674.569	751.003	780.127	822.157	642.703	542.449	1273.01	818.647	1555.16	436.827	694.513	672.904	572.095	1235.66	859.409	830.903	434.473	951.636	663.409	789.356	621.618	1815.44	1051.99	825.482	930.825	764.465	1221.82	1062.78	953.856	894.72	965.442	1511.28	2018.56	1086.59	719.439	324.326	283.822	977.904	642.761	924.88	760.383	1373.17
O95445	Apolipoprotein M OS=Homo sapiens OX=9606 GN=APOM PE=1 SV=2	APOM	21.2533	38.3	8	8	38269.3	55355.8	70780.7	54528.3	122082	77894.1	49836.6	19028.4	40440.3	37603.2	24717.1	101912	41605.5	14395.4	38986.2	92918.9	46106.6	39073.1	30586.9	33154.5	89545.1	95196.5	48175.1	19028.5	49728.4	66390.4	54924.4	78264.9	12967.3	16970.5	67969.2	51533.1	65640.9	39522.1	40680.5	29565.5	40984.2	43307.9	22923.8	25226.4	24895.9	23374	31726.7
O95479	GDH/6PGL endoplasmic bifunctional protein OS=Homo sapiens OX=9606 GN=H6PD PE=1 SV=2	H6PD	88.8927	21.4	21	21	1711.83	1631.18	4777.4	1917.27	1930.96	2157.02	1139.41	4910.56	1424.98	1794.74	3371.72	1030.68	1484.08	1525.11	2315.19	1833.27	1165.35	1733.68	1740.94	3718.38	2897.3	1307.64	1360.08	1438.78	1906.03	2179.35	1698.62	1212.79	1561.92	2568.45	1347.33	1099.99	3594.9	3729.9	1681.58	5769.53	2465.52	2460.11	3081.3	1940.36	1617.18	1483.25	3029.69
O95497	Pantetheinase OS=Homo sapiens OX=9606 GN=VNN1 PE=1 SV=2	VNN1	57.0117	11.9	6	6	6121.66	487.457	11352	4724.25	4755.3	5092.13	8263.26	7826.06	24588	7887.23	3464.85	2953.03	5669.37	3073.3	5517.25	7873.99	1798.75	4956.01	8889.56	6131.62	13197	2975.2	9240.21	4240.57	4216.09	9466.82	7859.98	7277.26	5701.58	7414.55	8011.98	8213.92	764.661	5066.96	1977.58	22719.3	767.763	1313.64	5776.92	8448.51	1951.17	1532.65	6823.55
O95544	NAD kinase OS=Homo sapiens OX=9606 GN=NADK PE=1 SV=1	NADK	49.2282	3.8	2	2										82.0744																			3315.49	3032.8			1683.42	814.56		2898.4		593.506
O95633	Follistatin-related protein 3 OS=Homo sapiens OX=9606 GN=FSTL3 PE=1 SV=1	FSTL3	27.6635	31.2	7	7	96.8684	141.233	214.132	337.48	334.116	151.815	271.717	691.077	256.328	281.926	172.344	510.175	343.422	567.536	348.92	143.609	183.215	226.684	478.929	335.529	244.16	220.889	964.775	605.609	740.618	219.253	249.918	190.39	1495.42	1754.31	649.652	911.19	821.907	523.287	708.728	2330.9	376.016	215.429	2022.02	376.717	559.297	373.331	480.944
O95747	Serine/threonine-protein kinase OSR1 OS=Homo sapiens OX=9606 GN=OXSR1 PE=1 SV=1	OXSR1	58.0222	4.2	2	2	170.356	225.381		261.882	41.8543						305.389	200.921			172.694	204.999	62.2051	452.608		76.931	92.0665	530.278		251.058	198.562	108.09		414.698	327.864	204.149			184.725	364.817	291.168	253.048	333.917	432.135	56.4108	1145.98
O95810	Caveolae-associated protein 2 OS=Homo sapiens OX=9606 GN=CAVIN2 PE=1 SV=3	CAVIN2	47.1732	8.7	5	5		1337.98	1898.59	2051.28	461.67		714.383	534.895	618.181		296.989	2054.28	561.836		1596.17	2812.7	928.234	578.378		1326.69	426.818	1798.97	688.289		84516.5	1617.08	592.635	1558.63			1223.43	1764.73	1681.71	517.956	356.798		882.313		356.953	64.9662	3763.08		266.144
O95817	BAG family molecular chaperone regulator 3 OS=Homo sapiens OX=9606 GN=BAG3 PE=1 SV=3	BAG3	61.5947	10.4	5	5	256.585	177.232																		115.986				458.534	514.171			959.513	1266.2	547.194	514.477	756.376	516.114	392.222		1277.92		223.346			229.181
O95831	Apoptosis-inducing factor 1, mitochondrial OS=Homo sapiens OX=9606 GN=AIFM1 PE=1 SV=1	AIFM1	66.9006	16.6	9	9						312.258															411.666			102.795					12395.8	1022.22			143.309	1404.72	108.976	3619.92						509.063
O95861	3'(2'),5'-bisphosphate nucleotidase 1 OS=Homo sapiens OX=9606 GN=BPNT1 PE=1 SV=1	BPNT1	33.3923	10.7	3	3																													2181.15	94.9749				937.02		5033.15
O95866	Megakaryocyte and platelet inhibitory receptor G6b OS=Homo sapiens OX=9606 GN=MPIG6B PE=1 SV=1	MPIG6B	26.1634	14.5	5	5		266.544		577.435			128.584		547.668		443.873	1660.59					4012.74			246.829			3549.4					227.273					254.558
O95897	Noelin-2 OS=Homo sapiens OX=9606 GN=OLFM2 PE=1 SV=2	OLFM2	51.3863	3.5	3	3		655.917	900.242	1165.94	1821.25	747.067	620.483	1219.73	2753.01		330.178	1787.32	749.137		664.658		322.962	860.206	725.085	202.605	1023.52	1298.76	591.552		512.813	1791.34	733.419	423.516			2434.88	709.345	1129.85	1302.13	671.545	923.51		452.571					354.582
O95954	Formimidoyltransferase-cyclodeaminase OS=Homo sapiens OX=9606 GN=FTCD PE=1 SV=2	FTCD	58.9266	4.1	2	2						624.011																							3019.96	869.14	336.402		383.954	926.651	455.892	1191.57						402.793	1276.57
O95967	EGF-containing fibulin-like extracellular matrix protein 2 OS=Homo sapiens OX=9606 GN=EFEMP2 PE=1 SV=3	EFEMP2	49.4055	8.8	5	5		1309.06	855.464	3158	2085.64	989.383	1422.63	4365.96	530.276	1641	2073.93	1082.5	2004.79	3187.98	3370.68	1484.53	1292.97	1493.46	2431.05	994.501	1549.38	2929.14	3040.03	1547.58	1990.53	2382.96	2220.8	1282.8	299.046	2285.99	2832.85	2462.77	1735.33	2236.5	2066.1	2341.81	1893	553.789	1586.39	1244.13	2462.31	1188.31	1813.51
O95980	Reversion-inducing cysteine-rich protein with Kazal motifs OS=Homo sapiens OX=9606 GN=RECK PE=1 SV=1	RECK	106.457	9.3	10	10	847.138	2223.49	1814.19	1713.73	1892.28	2038.16	1636.15	1252.3	2069.63	1638.5	1027.01	1639.15	1720.64	992.764	1484.44	1877	1416.88	1314.82	4042.65	1473.79	1816.57	896.92	2244.68	2553.27	1458.45	1347.49	1412.63	1640.37	1361.79	2553.77	1822.55	1889.35	1717.89	2647.7	2048.85	1659.52	1357.34	885.099	1902	1265.61	1452.16	1062.08	1337.15
O95998	Interleukin-18-binding protein OS=Homo sapiens OX=9606 GN=IL18BP PE=1 SV=2	IL18BP	21.0993	8.8	2	2	23019.8	22250	40730.3	32532.9	31421.8	45417	44487.4	49972.2	31110.6	65765.5	9150	31256.9	38934.9	56977.5	52571.4	36261.5	51762.5	23433.8	75080.6	31243.3	31790	12242.1	95651.5	106265	34247.3	15467.9	7978.77	18880.3	78763.5	68967.2	44511.2	44183.3	28900	38575.9	41404.2	32981.9	26498.6	20827.8	70595.9	34633.4	46313.9	29172.6	147409
P00167	Cytochrome b5 OS=Homo sapiens OX=9606 GN=CYB5A PE=1 SV=2	CYB5A	15.3301	26.9	4	4						197.803				303.662			1699.13																13391.4	8120.36			740.417	1750.19	1376.17	14164.3		408.831		413.276		573.965
P00325	All-trans-retinol dehydrogenase [NAD(+)] ADH1B OS=Homo sapiens OX=9606 GN=ADH1B PE=1 SV=3	ADH1B	39.8355	10.9	3	3			542.843		2148.18	8106.21										1116.23			390.31	702.021								1069.33	801464	16499.8	888.459			30701.2	6505.25	538719		3645.92				4788.45	4037.9
P00326	Alcohol dehydrogenase 1C OS=Homo sapiens OX=9606 GN=ADH1C PE=1 SV=2	ADH1C	39.8676	22.1	10	2	204.134	294.551	390.218	124.172	881.762	7265.55	563.541	322.618	320.632	66.9591		181.546	367.66		548.219	392.613	543.073	290.573	523.798	1228.46	186.919		171.551	863.008		258.24		373.984	472805	13299	320.253	254.556	926.103	12588.3	2671.95	267436	715.885	1474.08	296.873	346.002	1048.21	3198.1	2114.1
P00338	L-lactate dehydrogenase A chain OS=Homo sapiens OX=9606 GN=LDHA PE=1 SV=2	LDHA	36.6887	41	15	13	783.105	1808.62	1139.69	1169.56	1087.4	1676.5	943.533	954.498	1323.04	1074.35	2202.52	1430.05	1344.31	288.627	780.043	1768.72	1617.37	1014.06	1494.94	1793.07	946.44	2299.76	1345.12	597.906	1077.22	2589.07	1796.96	3392.57	22636.4	1724.83	2452.38	2392.5	4539.1	4015.85	2983.96	39832.1	2289.03	1918.91	941.863	2248.22	3560.24	2204.64	1340.53
P00352	Aldehyde dehydrogenase 1A1 OS=Homo sapiens OX=9606 GN=ALDH1A1 PE=1 SV=2	ALDH1A1	54.8618	27.1	13	13	435.799	473.51	455.973	340.457	829.86	4010.56	560.033	547.172	615.382	505.325	649.921	368.904	620.627		355.181	1062.06	3387.36	1856.12	677.973	750.041	1313.45	1262.36	1307.11	551.806	349.831	401.748	169.18	1652.64	176367	28903.2	951.925	211.681	3078.39	7558.43	3809.87	44779.7	712.448	1605.43	764.044	1142.03	449.958	1243.07	5508.16
P00367	Glutamate dehydrogenase 1, mitochondrial OS=Homo sapiens OX=9606 GN=GLUD1 PE=1 SV=2	GLUD1	61.3979	32.6	19	6	24.4941	28.2174	50.9402	124.917	48.3803	416.792		72.2777	42.9587			122.467		16.066			356.363	54.2974	68.6968	74.2034	166.16		147.439	67.7873				45.3828	38080.4	29408.9		16.8077	279.598	1731.17	489.585	7836.65	77.4078	55.662	48.5198	165.637	165.562	310.881	320.486
P00387	NADH-cytochrome b5 reductase 3 OS=Homo sapiens OX=9606 GN=CYB5R3 PE=1 SV=3	CYB5R3	34.2349	9	3	3	222.374					9573.63	8934.91		464.801			1012.52	5086.8		12061.1	316.643	296.032			20195.5					4584.89			941.319	5828.22	25940			324.196	3536.67	434.939	860.478	10703.6	7446.82		967.81			7957.23
P00390	Glutathione reductase, mitochondrial OS=Homo sapiens OX=9606 GN=GSR PE=1 SV=2	GSR	56.257	19	10	10	1304.9	2496.88	1405.08	1459.52	1773.56	1479.05	1910.4	1283.29	1472.34	2005.56	2350.1	1650.32	1178.66	969.232	1344.55	1474.29	4829.69	1813.88	4854.54	2658.24	1763.88	1711.81	2041.78	4831.04	2062.7	2401.82	1822.06	2808.93	17629.1	31436.3	1884.71	1741.08	8090.27	8109.51	3425.78	15539.1	3121.96	3817.94	2618.76	4879.34	5495.43	5078.86	5959.76
P00439	Phenylalanine-4-hydroxylase OS=Homo sapiens OX=9606 GN=PAH PE=1 SV=1	PAH	51.8621	6.2	3	3																													666.774							1055.69
P00441	Superoxide dismutase [Cu-Zn] OS=Homo sapiens OX=9606 GN=SOD1 PE=1 SV=2	SOD1	15.9357	37	4	4	460.922	549.13	582.727	549.266	552.013	729.115	619.539	299.243	831.208	613.438	775.25	532.993	796.964	385.557	257.992	1207.55	795.447	1213.52	506.431	923.501	954.825	1477.38	1119.21	1111.59	643.932	384.505	83.506	1058.41	26544	3553.66	1362.34	456.489	769.894	1189.54	725.684	21399.4	777.406	1421.55	919.67	2497.48	628.62	736.009	1490.97
P00450	Ceruloplasmin OS=Homo sapiens OX=9606 GN=CP PE=1 SV=1	CP	122.205	39.6	55	55	8615.98	15048.7	14108.6	19581.3	12712.8	16957.9	14718.3	20247	14495.5	10838.5	15649	14303.8	12740.2	11258.4	15388.4	14495.4	12173.3	10006.7	7122.46	19956.6	15151.5	13434.7	11703.8	10805.9	12550.1	18366	15365.4	11195.1	10069.5	17570	13238.5	9921.57	14766.8	16403.1	11481.3	14264.4	12782.6	14619.6	19714.6	13430.3	19508.3	15061.8	17648.5
P00451	Coagulation factor VIII OS=Homo sapiens OX=9606 GN=F8 PE=1 SV=1	F8	267.009	4.6	13	13	471.44	537.843	510.821	876.959	469.567	629.685	422.628	626.189	600.174	310.127	669.487	913.404	640.343	2013.91	1114.06	719.643	597.842	315.893	671.499	267.114	846.689	1610.2	1584.61	1132.82	841.164	1205.93	1283.4	2091.69	371.334	1471.95	1750.74	1521.86	880.445	798.807	1137.56	1683.06	1196.55	697.054	917.759	421.211	2074.97	1283.66	1661.23
P00480	Ornithine transcarbamylase, mitochondrial OS=Homo sapiens OX=9606 GN=OTC PE=1 SV=3	OTC	39.9351	26.6	9	9	24.9976	38.1982	53.8084		34.4898	1139.63	110.188	223.359		32.7428							1605.58	87.4121	126.704	182.813	206.018		336.524	136.553		115.887		152.807	39939.9	18757.9	118.325	24.8391	1269.18	1270.56	888.976	14837.5	117.93	42.1259	34.9604	53.4915	134.184	379.101	813.745
P00488	Coagulation factor XIII A chain OS=Homo sapiens OX=9606 GN=F13A1 PE=1 SV=5	F13A1	83.2683	26.4	22	22	2085.34	2969.72	2931.17	2924.88	3315.88	4743.53	2650.07	1317.69	3274.53	3317.31	1426.93	3267.11	2210.02	1283.05	1320.48	5029.44	1458.14	2282.42	1739.68	4126.23	1495.27	1550.35	1778.62	2282.54	2645.15	3041.28	2321.06	2390.78	615.125	761.53	2628.09	2221.81	532.472	1431.88	1811.3	968.674	1353.93	124.491	1350.42	1000.43	1995.51	1790.97	1978.18
P00491	Purine nucleoside phosphorylase OS=Homo sapiens OX=9606 GN=PNP PE=1 SV=2	PNP	32.1179	40.5	12	12	634.379	1087.29	563.332	747.495	1322.95	693.351	719.26	655.051	861.752	663.716	1456.95	985.465	718.642	273.456	513.472	1974.02	629.447	1887.13	266.286	1072.62	1434.32	2739.06	570.912	853.637	553.079	811.73	417.996	1876.2	911.332	436.861	1461	498.81	1059.56	872.179	527.045	2082.55	1986.27	2063.83	1108.27	3445.64	773.65	527.728	934.286
P00492	Hypoxanthine-guanine phosphoribosyltransferase OS=Homo sapiens OX=9606 GN=HPRT1 PE=1 SV=2	HPRT1	24.5794	36.7	7	7	401.385	348.601	393.485	200.216	375.04	370.404	142.77	128.581	338.292	228.288	376.632	289.591	216.7	155.016		572.648	200.336	448.634	233.786	164.35	510.359	493.966	348.631	225.21	174.002	363.159	134.133	506.981	933.127	325.143	322.841	152.507	334.834	881.485	392.108	2649.46	583.555	699.049	254.65	660.464	387.169	124.092	383.125
P00505	Aspartate aminotransferase, mitochondrial OS=Homo sapiens OX=9606 GN=GOT2 PE=1 SV=3	GOT2	47.5177	34.7	17	17		106.317	125.125	452.029	98.9611	1434.6		65.497	181.804	66.2049	246.492	56.7592	56.1996	49.5879		324.131	178.277	39.8878	143.78	77.1186	106.027	112.076	163.109	293.329	635.078	42.0977	220.202	191.416	78620	1808.6	410.445	274.581	174.707	340.525	1370.52	13245.3	3615.34	265.355	92.5809	136.782	139.669	424.321	471.028
P00533	Epidermal growth factor receptor OS=Homo sapiens OX=9606 GN=EGFR PE=1 SV=2	EGFR	134.277	7.2	8	8	258.961	604.354	503.919	661.801	698.018	919.041	596.549	307.619	626.764	465.21	564.426	737.365	325.189	577.787	586.538	510.071	382.608	497.242	912.323	513.8	631.235	648.348	469.508	727.182	579.844	838.521	397.794	607.426	289.345	261.667	910.949	824.919	1138.22	808.029	1093.99	364.987	365.86	550.41	531.519	493.089	726.714	582.122	735.888
P00558	Phosphoglycerate kinase 1 OS=Homo sapiens OX=9606 GN=PGK1 PE=1 SV=3	PGK1	44.6147	42.4	22	17	961.62	1573.67	1144.78	2220.22	1424.54	996.96	1244.48	1244.56	1127.74	768.777	2055.99	1436.42	1456.68	498.459	1009.28	2371.89	1725.7	1655.72	942.143	1319.12	1663.6	2508.55	1643.59	416.888	1018.16	1499.61	636.8	3396.96	7619.78	566.18	1926.41	1324.07	2028.1	3017.52	1545.34	15313.2	1906.78	2397.84	816.399	2191.78	1550.84	1017.84	1693.58
P00568	Adenylate kinase isoenzyme 1 OS=Homo sapiens OX=9606 GN=AK1 PE=1 SV=3	AK1	21.6348	33	6	5	1397.73	1186.85	771.485	2062.43	1930.56	1114.89	594.919	584.133	1535.79	1207.1	1837.34	985.424	1247.84	485.319	1146.95	1961.25	1519.98	3143.35	1056.34	804.761	2269.78	3373.68	1325.24	895.382	1064.63	731.152	432.926	1861.99	1187.24	537.489	1921.61	794.296	503.248	1631.46	1543.26	2447.26	2427.71	3706.43	1305.29	3198.05	841.125	750.56	1333.25
P00734	Prothrombin OS=Homo sapiens OX=9606 GN=F2 PE=1 SV=2	F2	70.0369	55.9	39	39	39257	44333	46123.7	36659.8	54719	50340.3	35797.9	26004.1	38534.9	36412.6	29042.9	57935.7	33696.6	12715.5	32942.1	47517.3	28551	33482.7	27959.3	41457.9	42865.4	48047.1	35823.5	26938	40696.7	41162.4	36019.5	48438.4	12447.1	25891.9	41945.3	33929.4	44238.6	29470.6	32663.4	7580.79	31602.3	31153.3	29660.6	26669.2	27419.4	28316	29030.5
P00736	Complement C1r subcomponent OS=Homo sapiens OX=9606 GN=C1R PE=1 SV=2	C1R	80.1185	33.3	25	25	28656	36896.2	47465.9	29319.5	35118.3	47197.3	32744.7	44378.6	35632.6	44552.7	34476.3	37647.9	44976.1	44381.5	46604.8	42428.9	33391	39143.9	36443	36581.1	43901.3	41881.3	57594.8	28628.2	43469.8	42930.6	41767.1	37736.7	12449.7	33470.3	50032.8	35206.4	36567.6	34719.7	50386.5	17843.8	47754.2	51853.7	37783.4	48530.2	49779.7	47311.8	53047.8
P00738	Haptoglobin OS=Homo sapiens OX=9606 GN=HP PE=1 SV=1	HP	45.2053	59.1	30	17	5843.87	16639.7	5010.07	54405.3	7932.98	9395.02	64901.7	38954.4	7792.66	5330.52	9531.76	5134.56	30073.3	60859.5	11627.5	5193.77	5252.58	11891.6	343.874	31547	20674.1	18780.2	32206.1	3754.53	73216.7	7674.52	9647.73	3327.7	19073.7	26553	49550.8	35856.5	308664	9548.5	21299.2	1506.53	10727	11531.6	22228.8	990.283	41268.4	39997.7	13856
P00739	Haptoglobin-related protein OS=Homo sapiens OX=9606 GN=HPR PE=2 SV=2	HPR	39.0296	24.1	6	6	1165.31	1912.46	970.84	5136.98	2467.75	3159.41	2510.53	3067.82	1282.31	1149.94	2823.75	2613.58	87787.1	389.684	2562.59	2019.95	315.406	552.864	357.294	1892.61	1832.03	1853.66	529.671	256.938	1024.75	2425.01	1831.93	361.748	1269.79	1109.06	1054.36	687.993	5430.28	415.957	1911.3	454.88	1185.64	1061.83	357.009	356.538	1781.54	1403.74	536.169
P00740	Coagulation factor IX OS=Homo sapiens OX=9606 GN=F9 PE=1 SV=2	F9	51.7784	32.3	14	14	18815.4	14677.5	23209.7	19102.8	22199.3	14821.1	18164.4	16304.6	17783.1	14353.6	16584.7	26327.9	15104.9	13926	22103.3	23355.5	17084.9	20721.4	12432.1	21202.4	18085.2	31518.9	20348.8	19816	30623.3	26522.2	30766.4	34485.6	10214.7	17911.4	28442.2	28492.7	30874.7	19602.9	27420	11437.6	33840	31647.4	18065.1	19433.9	25201.2	23578.6	28173.6
P00742	Coagulation factor X OS=Homo sapiens OX=9606 GN=F10 PE=1 SV=2	F10	54.7317	34.4	17	17	4959.37	6208.6	7394.47	5896.27	7525.39	5659.37	6608.28	6384.5	4638.57	4954.43	4095.65	7095.85	5575.86	4035.77	5171.11	7153.85	4599.72	4934.27	3482.26	5879.82	5847.59	4915.8	5051.22	6417	5776.13	6533.15	5457.07	6682.8	2933.84	5253.15	9050.04	8472.33	4774.91	8740.83	6585.09	1875.33	2994.32	4519.07	5091.51	4396.76	7775.98	6763.85	6651.56
P00746	Complement factor D OS=Homo sapiens OX=9606 GN=CFD PE=1 SV=5	CFD	27.0329	38.7	8	8	2820.79	6070.03	5815.34	8445.04	10276.1	7646.22	6286.33	6442.88	7092.81	4552.19	2146.41	11314.3	8014.75	4335.57	6992.37	9974.47	4527.36	8918.69	10212.3	7374.82	5186.96	5929.73	9252.7	7494.6	11696.8	5148.48	3778.93	4173.8	4732.62	3575.22	7967.53	4247.63	5821.58	3729.63	4239.39	9085.53	3499.45	2332.82	5196.01	4168.17	4797.23	4468.86	8478.88
P00747	Plasminogen OS=Homo sapiens OX=9606 GN=PLG PE=1 SV=2	PLG	90.569	56	69	63	31828.7	36996.6	41552.6	33204.7	34397.7	42378.9	32478.9	18509.5	36622.5	27872.1	22582.3	43567.4	30309.5	16238	22234.2	35683.2	31708.7	26052.4	18386.6	37370.1	32547.8	31125.8	34243.9	24463.7	31276.9	26244.2	23927.7	40703.1	11576.8	13925.3	32071.8	34406	18601	17110.1	21348.5	8276.05	16334.3	18541.3	24335.4	25905	30003.3	36331.2	21591.5
P00748	Coagulation factor XII OS=Homo sapiens OX=9606 GN=F12 PE=1 SV=3	F12	67.7921	36.3	22	22	10332.1	25728.1	32422.6	9102.59	22005	25491.9	22255.2	4313.53	13982.5	16899.9	16890.8	14943.8	9435.31	4681.11	6973.74	11787.6	12498.1	19120	15459.3	14799.6	19269.3	9084.4	21433.8	10548.4	21866.4	7820.79	8295.87	14277.2	6102.2	6029.13	13869.8	14177.5	10189.8	10757.9	10899.5	9060.14	12899.3	11708.9	6757.51	9415.34	9878.47	11992.4	10750.2
P00751	Complement factor B OS=Homo sapiens OX=9606 GN=CFB PE=1 SV=2	CFB	85.5329	44.8	49	49	25485.5	25536.4	41291.8	36064.8	24814	32965.3	40480.6	41181.6	27180.5	35855.3	36355.8	49967.9	36065.7	29931.6	49678.3	29643.1	26028.3	31858	21868	40116.2	31152.8	37949.2	30629.3	6537.1	36008.5	39555.7	31603.6	16978.3	19893.5	24477.6	27638.2	25176.2	25556.3	18382	23238.8	9754.36	34179.7	45067.4	31043.7	18486.6	33987.3	24033.7	28971.1
P00915	Carbonic anhydrase 1 OS=Homo sapiens OX=9606 GN=CA1 PE=1 SV=2	CA1	28.8702	48.7	12	12	3229.39	2388.44	2222.49	1132.01	4236.98	2654.6	2915.01	1090.05	3770.23	2227.25	2235.8	2465.5	2293.58	1369.68	474.665	4463.62	2574.62	7170.14	2518.8	2864.07	4464.74	6129.06	7809.04	5289.58	2273.11	1850.18	486.793	5317.97	2429.31	2020.79	4332.59	767.458	2352.57	2006.11	2599.82	5155.29	4824.83	10704.5	3509.05	20436.5	1564.39	2386.02	2575.01
P00918	Carbonic anhydrase 2 OS=Homo sapiens OX=9606 GN=CA2 PE=1 SV=2	CA2	29.2461	45.8	10	10	6098.95	5685.6	4540.74	4836.24	9726.29	6080.42	5565.67	2835.43	6885.54	3975.12	6673.59	5888.31	4807.52	3509.75	1152.73	9435.37	5540.15	14086.2	5107.16	5396.64	10917.6	15436.3	17374.9	13366.8	5162.25	3799.85	976.642	10135.7	6256.45	5200.5	8468.18	1885.04	3792.5	5356.81	5490.09	10557.8	11347.9	24573.2	9785.52	44470.5	3991.83	6721.25	7793.39
P00966	Argininosuccinate synthase OS=Homo sapiens OX=9606 GN=ASS1 PE=1 SV=2	ASS1	46.5304	25	13	13	78.7402	275.176	138.043		151.833	2177.08	230.173		157.479	667.344		135.782	140.923		169.855	134.248	220.822	213.116	182.294	222.923	167.146	166.763	155.418		92.3953	129.696	162.942	288.392	33640.8	2246.75		50.6204	475.333	1676.47	2800.18	45851.5	238.47	249.701	174.269	103.194	289.849	928.705	2008.81
P00995	Serine protease inhibitor Kazal-type 1 OS=Homo sapiens OX=9606 GN=SPINK1 PE=1 SV=2	SPINK1	8.50677	22.8	2	2	441.086	475.552	809.437	1075.86	512.267	735.587	870.734	7033.42	1321.67	830.77	1002.21	811.49	892.314	62657	2176.22	651.22	1382.93	1100.22	1260.56	3437.05	13579.3	1494.56	2653.63	1796.75	836.14	608.665	329.428	638.184	4110.03	3424.21	2017.75	1972.1	1007.84	3085.77	1851.89	3374.56	2686.02	1564.9	910.403	666.135	1037.49	611.643	1138.06
P01008	Antithrombin-III OS=Homo sapiens OX=9606 GN=SERPINC1 PE=1 SV=1	SERPINC1	52.6024	54.3	40	40	58729.5	67119.5	73861.6	50239.1	53812.3	82736.2	60877.8	26353.1	63496.9	55960.6	25537.5	75514.9	50870.7	20937.5	33890.5	52479.2	48838.5	49306.8	42621.9	56298.3	44210	34054	57445.7	43983.9	54426.3	36827.3	36518.1	64358.9	22715.8	22003.2	42008.8	51928.2	45553.9	65190.4	50547.9	19862.3	41880.2	35376.8	31344.3	47352.6	44959.8	58577.8	51446.9
P01009	Alpha-1-antitrypsin OS=Homo sapiens OX=9606 GN=SERPINA1 PE=1 SV=3	SERPINA1	46.7366	49	29	28	3975.85	7234.01	7104.8	14351.8	4237.9	5881.94	8741.93	22873.8	7678.04	7803.02	17125.9	5856.83	6010.31	24585.5	23354.2	6647.13	9330.58	7678.92	13958.6	10286.4	8955.65	12083.5	10602	13208.3	18953.1	14432.8	14053.8	8673.44	11952	28601.2	2615.08	2629.86	8116.93	2785.48	5189.2	17682.3	15712.9	16434.4	14750.7	13264.2	24087.2	16193	18807.3
P01011	Alpha-1-antichymotrypsin OS=Homo sapiens OX=9606 GN=SERPINA3 PE=1 SV=2	SERPINA3	47.6509	37.6	19	19	36254.8	53121.2	60602.6	85075.4	54114.7	66331.4	58170.2	127661	44088.3	41706.9	57129.9	61308.1	53636.2	111143	122582	58236.7	64377.4	40452.8	39599.5	57467.9	54939.3	61411.3	88426.7	38879.7	79158.3	104316	103019	69167.4	70237.9	147863	55593.2	57322.3	152639	109570	96633.4	111201	73039.7	78576.8	99753.5	89235.2	151043	128077	137039
P01019	Angiotensinogen OS=Homo sapiens OX=9606 GN=AGT PE=1 SV=3	AGT	53.1542	21.6	13	13	40897.2	42857.1	68876.7	52928.5	48110.1	45910.5	42073.7	35428.4	48734.4	42330.6	32140	65221.5	37898.9	23239.3	55407.6	42495	49737.9	40716.8	36472	41082.2	55942.9	52715.2	53966.7	43085.2	62407.3	61150.4	59149.1	94951.8	32430.2	43243.7	67033.7	87688	97950.2	183513	72682.1	53378.3	58177.2	57455.7	50984	64478	77869.6	70787.3	69712.3
P01023	Alpha-2-macroglobulin OS=Homo sapiens OX=9606 GN=A2M PE=1 SV=3	A2M	163.291	35.8	58	49	9282.79	26204	13106.2	18994.9	17355.5	22644.4	15584.8	17412.7	44688	57534.4	11675.8	12257.7	9393.94	4042.94	8817.19	17855.8	27648.9	33483.9	24153.3	13555.1	54276.9	11421.5	28582.7	14996.3	10791.4	17001.3	17273.5	31047.5	14437.4	11909.1	47865	32643.5	23842.5	7789.28	35971.3	7273.49	15134	13232.3	38532.1	27728	21506.9	17270	14083
P01024	Complement C3 OS=Homo sapiens OX=9606 GN=C3 PE=1 SV=2	C3	187.148	59.8	143	141	33993.1	41855	58819.1	39542.9	35769.7	40928.1	32996.7	35470.3	44959.5	33783.6	32807	40564.8	39884.7	18310.1	34999.3	40464.3	34212.6	32506.8	23249.9	47478.6	47130	39630.7	33406.3	16508	43424.6	36427	29877.3	39898.2	7171.93	9793.38	42227.2	36458.2	43781.3	20148.4	30642.3	8763.5	37725.2	46146.5	31202.3	29618.8	39222	37713.4	36456.8
P01031	Complement C5 OS=Homo sapiens OX=9606 GN=C5 PE=1 SV=4	C5	188.305	33.1	75	75	23014.6	29832.1	30574.3	31619.4	21370.8	35230	20892.9	18384.6	26481.3	21351.6	22531.3	25446.2	28185.7	18519.4	21761	30592.7	26784.1	19102.4	18279.8	33354.3	33836	25780.7	39428.4	15376.7	22983.7	21574.1	17223.1	31947.3	11898.1	17404.7	27077.2	23415.1	26480.3	30278.9	32104.2	14267.8	25553.5	35495.8	28518	26452.7	24345.9	27950.8	22021.5
P01033	Metalloproteinase inhibitor 1 OS=Homo sapiens OX=9606 GN=TIMP1 PE=1 SV=1	TIMP1	23.1709	35.7	6	6	4383.21	7600.67	9915.01	10826.2	9020.24	6811.44	11058	51868.7	10272.7	16250.6	8563	8941.07	10363.9	23648.3	16058	8709.41	13948.9	8021.2	18688.5	10229.3	10859.6	13737.3	24308.9	23680.1	9823.56	11798.3	10827.1	10604.7	103283	89462.6	14368.9	12114.6	25386.4	20671.6	11903	163135	24499.9	16552.8	33300.1	18856	19692.5	14843.7	28226.1
P01034	Cystatin-C OS=Homo sapiens OX=9606 GN=CST3 PE=1 SV=1	CST3	15.7992	42.5	6	6	4697.07	12104	24515.9	22513.2	26141.5	16367.2	21422.1	19901	20989.9	27215.8	8114.08	27002	27458	22523.1	18545.3	22307	23670.2	23935.5	22804	18916	12850.9	11935.7	38188.1	31725.3	49319.3	11438	10994.8	19477.3	20627.5	32719.8	29122.4	24477.1	32835.9	40733.5	29277.6	49625.4	11523.8	13136.6	36297.2	27515.4	43152.8	44169.9	41686.1
P01040	Cystatin-A OS=Homo sapiens OX=9606 GN=CSTA PE=1 SV=1	CSTA	11.0065	49	5	5	4875.03	12614.1	6575.44	11836.9	7431.49	11321.8	6139.68	3797.02	5140.2	12898	3013.68	3499.63	24893.3	10144.6	4735.93	6449.33	5299.67	4045.02	7935.12	10502.4	4230.61	3630.11	5532.45	27441.1	4781.76	5762.55	3214.66	10636.9	16749.3	11487.6	6760.18	4847.39	1783.46	18866.3	4553.14	14926.8	3835.32	5528.33	10328.3	15347.6	14933	9033.88	20274.8
P01042	Kininogen-1 OS=Homo sapiens OX=9606 GN=KNG1 PE=1 SV=2	KNG1	71.9574	45.3	35	35	9829.77	14200.5	15356.2	13308.2	15015.7	13543.7	12869.4	10449.5	13350.3	13594.3	8700.66	15195.7	10277.3	7600.21	10629.6	14776.4	11942	11888.9	8501.65	10801.4	9423.16	9140.03	13407.3	8910.93	9801.52	8869.84	7158.01	13389.8	5436.1	8249.39	13120.1	11055.8	9558.67	12040	10850.6	5266.4	10488.3	10405.8	9680.42	9221.61	10720	10014.7	10015.8
P01130	Low-density lipoprotein receptor OS=Homo sapiens OX=9606 GN=LDLR PE=1 SV=1	LDLR	95.376	14.5	14	13	247.591	437.287	314.752	267.747	1141.81	337.935	583.684	928.804	732.172	279.954		234.234	463.116	588.03	489.02	429.503	470.943	293.292	243.591	304.701	485.429	647.6	489.375	647.06	182.047	796.633	566.146	925.48	2639.35	2832.53	695.05	669.639	2784.29	709.486	463.543	5403.75	2870.8	2690.36	578.113	901.557	712.42	894.578	2153.07
P01137	Transforming growth factor beta-1 proprotein OS=Homo sapiens OX=9606 GN=TGFB1 PE=1 SV=2	TGFB1	44.3411	5.9	4	4		1451.79		1801.96			907.382	1172.83	1912.81	815.579	1354.25	2193.69	991.763	973.079	1101.93	1464.82	1254.14		674.932	574.035		1232.35	1482.74	2499.83	1262.55	830.778		3594.13	1725.07	1475.95	1206.24		2715.64	2348.83		1795.99		2130.69	819.946				862.046
P01266	Thyroglobulin OS=Homo sapiens OX=9606 GN=TG PE=1 SV=5	TG	304.79	9	22	22					360.683	76.2497	44.9344	207.081	505.919	471.604					99.3748	147.324			95.2653			93.9469				38.9106							258.461			20.0843					31950.5	24189.8	59.4798
P01344	Insulin-like growth factor II OS=Homo sapiens OX=9606 GN=IGF2 PE=1 SV=1	IGF2	20.1403	21.1	3	3	15067.2	17425.9	16320.4	15295.8	22671.3	14749.6	22098.6	9397.73	11105.2	10624.5	14498.8	18476.4	10702.8	10154.9	8832.97	8785.28	6858.95	11292.8	5842.87	13475.8	8242.63	19792	10228.6	8681.28	17602.8	11063.7	10400.9	7124.1	7616.71	9983.97	17213.5	14944.2	18269.2	22549.9	17962.1	4883.07	15169.5	11766.7	7744.34	6681.36	10492.1	9726.77	9912.2
P01591	Immunoglobulin J chain OS=Homo sapiens OX=9606 GN=JCHAIN PE=1 SV=4	JCHAIN	18.0986	45.3	7	7	8072.89	11353.3	6036.16	7798.39	13881.3	9901.97	6041.85	17767.2	11399.1	7966.62	6360.4	6866.17	6957.89	25897.1	3386.01	8523.56	18742.3	4257.12	18514.5	8833.2	7532.46	5234.61	13229.4	15297.1	5171.01	4100.7	4381.14	3413.11	7928.97	9192.37	3671.5	5434.66	466.101	14360.9	17960.3	5215.57	6205.62	9359.55	30338.5	19990.3	3481.7	2499.16	139.685
P01619	Immunoglobulin kappa variable 3-20 OS=Homo sapiens OX=9606 GN=IGKV3-20 PE=1 SV=2	IGKV3-20	12.5571	27.6	3	2	144621	111677	25050.9	77156.5	66327.6	64894.6	41247.9	125327	44812	55519.1	267439	43329	81795.5	156117	42289.7	54696.3	173095	176785	256421	147947	66631.5	49870	71253.6	85388.8	36025.4	33093.2	57014	53968.2	73271.2	90373.3	28485.6	40465.6	2262.75	48272.7	237922	29759.4	166830	64844.8	122053	101775	47416.9	55734.1	104735
P01780	Immunoglobulin heavy variable 3-7 OS=Homo sapiens OX=9606 GN=IGHV3-7 PE=1 SV=2	IGHV3-7	12.9427	23.1	3	2	88221.5	46745	29322.2	40668.4	37384.9	57105.4	22857.4	32249.3	60978.9	32960	90751.6	41265	61246.5	63877.7	24817.9	40845.2	75920.5	71727.6	121336	45662.2	45574.6	27748.7	35440	43460.8	25568.6	20078.1	42969.7	42776	33067.2	41313	15324.2	29155.7	1883.03	27302.4	120128	10144.5	110662	61317	85502.8	65845.5	23202.4	20532.1	67251.8
P01833	Polymeric immunoglobulin receptor OS=Homo sapiens OX=9606 GN=PIGR PE=1 SV=4	PIGR	83.2836	16.5	13	13	395.423	1049.8	1343.21	1621.41	1041.47	1705.36	1709.32	10726	1845.71	2427.72	7175.51	1674.72	1255.13	4818.46	3186.61	1902.42	3105.81	2484.95	8534.59	3628.85	1074.48	1478.33	2219.64	3781.63	555.002	2439.56	2624.42	1639.39	2540.02	3616.05	1509.23	1287.81	2327.45	4458.77	4252.07	3957.6	2322.17	3022.85	2421.11	2275.03	1648.4	1641.28	45923.6
P01834	Immunoglobulin kappa constant OS=Homo sapiens OX=9606 GN=IGKC PE=1 SV=2	IGKC	11.765	72.9	7	7	3371.83	4259.86	949.128	1120.05	1744.2	1662.77	1150.26	2237.14	2282.77	908.246	4604.97	1636.04	2215.7	2332.58	965.661	1076.46	3067.66	3633.02	3982.17	2055.16	1848.02	627.891	1955.53	759.244	756.783	730.22	1335.17	941.039	712.169	544.152	770.682	983.887	50.6663	1256.9	9375.58	661.765	3645.96	1380.21	1577.09	1797.21	1230.33	1355.86	2967.6
P01857	Immunoglobulin heavy constant gamma 1 OS=Homo sapiens OX=9606 GN=IGHG1 PE=1 SV=1	IGHG1	36.1059	25.5	6	6	4204.84	3912.06	365.509	377.92	1084.25	1705.54	700.143	1581.84	1175.97	1586.5	9917.58	1058.55	1092.68	5528.68	954.015	755.343	5387.14	4435.62	8963.91	4884.57	1213.6	1102.19	587.612	1399.28	771.762	584.684	2071.76	1809.79	793.122	582.129	140.608	805.072	63.2409	1029.46	7284.72	695.494	7022.13	1930.8	798.657	707.124	837.047	1109.54	5696.26
P01859	Immunoglobulin heavy constant gamma 2 OS=Homo sapiens OX=9606 GN=IGHG2 PE=1 SV=2	IGHG2	35.9006	30.1	9	8	7440.49	3321.6	517.392	459.187	781.649	1895.84	1107.85	1154.27	4629.24	1279.61	6320.18	1118.1	2527.42	6096.61	1439.66	869.571	5196.44	11066.9	6812.16	2523.41	1181	861.094	736.489	2853.09	998.814	776.869	1873.64	2093.94	1424.87	2166.83	217.696	1283.29	18.8581	2854.39	5833.69	442.197	5100.85	1441.69	1259.05	1080.56	834.449	915.449	4953.11
P01860	Immunoglobulin heavy constant gamma 3 OS=Homo sapiens OX=9606 GN=IGHG3 PE=1 SV=2	IGHG3	41.2869	46.9	17	6	16469.4	11792.6	1368.94	1416.68	3387.27	6195.2	2955.79	5860.02	8081.8	6491.48	20327.3	3318.56	5667.32	19845.6	4155.67	3061.06	14444.4	18660.4	25800.8	11543.3	3675.95	3290.09	2239.36	8556.12	2769.66	2098.03	6039.43	5050.7	3532.46	4417.36	526.646	3008.19	156.222	6588.79	18808.6	1599.25	17767.4	5301.69	4553.97	3906.74	3012.57	3569.39	18166.6
P01861	Immunoglobulin heavy constant gamma 4 OS=Homo sapiens OX=9606 GN=IGHG4 PE=1 SV=1	IGHG4	35.9406	11.9	3	3	3584.57	17062.7		2189.8	1271.43	3745.06	2760.72	11652.5	6896	6089.62	24673.1	1193.76	2437.34	7814.78	3401.51	7641.76	5917.5	11433.2	32525	756.742	2852.86	1979.11	685.533	2386.44	1561.21	7000.02	19962.6	2410.81	2794.12	3233.29	333.555	1863.03		4324.66	19872	1162.54	15506.2	2592.43	682.531	167.332	6182.21	5259.52	1905.58
P01871	Immunoglobulin heavy constant mu OS=Homo sapiens OX=9606 GN=IGHM PE=1 SV=4	IGHM	49.4397	35.8	16	16	32541.7	28930.8	19291.8	12411	57215.3	36956.5	19637.9	59319.8	26822.5	25204	18718.9	21969.2	10266	37863	7451.94	21369.5	63968.5	17662.4	28360.3	38279.9	24176.9	18251.2	28836.7	7010.15	12681	9291.37	11326.6	10178.5	28037.3	29281.4	8294.76	14583.7	2208.33	15100.1	21762.5	17580.3	28697.4	29608.6	70129.1	57928.7	8946.36	8783.58	302.256
P01876	Immunoglobulin heavy constant alpha 1 OS=Homo sapiens OX=9606 GN=IGHA1 PE=1 SV=2	IGHA1	37.6546	27.5	8	8	22612.6	19747.6	4566.43	21669.6	12054.7	17616.4	4880.67	12660.8	9408.87	8492.29	34541.6	9998.78	24521.9	14156.4	8857.86	13751.8	12423.7	12165.8	24171.6	14777.3	23338.3	6139.18	21530	10196.7	7188.69	2924.6	3848.58	6548.15	6126.96	7038.77	9402.89	9005.99	279.554	4024.1	19062.2	3212.59	20709.8	19281.1	15808	10662.1	20556.6	16728.7	286.39
P01877	Immunoglobulin heavy constant alpha 2 OS=Homo sapiens OX=9606 GN=IGHA2 PE=1 SV=4	IGHA2	36.5913	32.1	10	4	31386.7	35831.5	6253.4	35995.9	21943.3	24428.4	9397.99	22512.3	23190.6	17827.8	33896.7	14753.9	46128.2	25408.3	17865.8	21912.9	22759.6	14226.4	44290.4	19584.6	32941	10519.5	47827	22711.2	15258.6	5163.67	5476.92	8921.71	23555.2	39484.9	13371.5	18684	479.978	31715.6	30985.4	9664.71	22086.9	28590.1	40291.8	31324.8	55456.9	51357.2	582.699
P01880	Immunoglobulin heavy constant delta OS=Homo sapiens OX=9606 GN=IGHD PE=1 SV=3	IGHD	42.3528	15.1	5	5	7302.5	9947.6	562.669	3820.77	937.018	2262.49	1965.38	481.564	502.579	4866.18	1375.98	2815.78	10376.3	1893.12	2801.84	12083.2		2503.33		1794.4	21823.9	2265.37	3251.69	4921.63	482.715	282.192	373.42		965.551	934.615	288.565				3650.69	286.15	874.654	372.732	432.128	547.28	19173	15947.8
P02042	Hemoglobin subunit delta OS=Homo sapiens OX=9606 GN=HBD PE=1 SV=2	HBD	16.0555	47.6	6	6	2566.4	2942.31	1578.95	3148.46	3418.01	1887.22	4801.65	2163.77	1723.99	1981.83	2824.77	1126.64	3040.37	2391.43	512.568	3026.47	1830.93	3694.43	51719.2	2886.03	4659.82	9092.24	8927.9	1867.48	5261.92	1883.26	616.219	5721.3	4464.15	3960.61	7489.69	1499.94	17212.9	1019.95	2144.35	56252.4	3676.01	5648.15	4656.31	347877	2733.2	3608.19	3155.97
P02144	Myoglobin OS=Homo sapiens OX=9606 GN=MB PE=1 SV=2	MB	17.1838	44.8	8	8			2396.81		238.879			26.0768			576.416	52.2907	231.345				1489.18						22.916		443.594			298.143	1449.02	866.929	1844.91	991.885	108.143	1182.96	1071.05	1055.6		11.7438	403.04	229.751	74.823	357.705	274.016
P02452	Collagen alpha-1(I) chain OS=Homo sapiens OX=9606 GN=COL1A1 PE=1 SV=6	COL1A1	138.911	19.2	30	30	410.978	544.194	1100.26	667.577	779.631	544.356	983.31	1239.92	453.294	828.324	388.441	517.403	862.2	1650.96	925.666	479.057	466.341	465.693	1964.27	894.354	596.425	966.589	1678.35	2095.41	786.153	455.927	346.462	408.302	2314.8	3514.02	690.735	379.314	852.616	3011.18	845.329	2301.18	343.967	451.562	2405.98	1131.52	907.122	1215.13	973.369
P02461	Collagen alpha-1(III) chain OS=Homo sapiens OX=9606 GN=COL3A1 PE=1 SV=4	COL3A1	138.564	8.3	12	12	542.591	1063.83	1212.04	1647.94	1846.29	1043.99	1661.47	4573.37	1329.1	1674.47	1214.68	736.928	1629.19	2626.67	2876.76	1405.05	1486.27	1266.69	3245.29	1381.29	1460.42	1432.31	3293.9	4439.15	1686.17	543.008	464.017	988.976	3226.31	7989.62	2062.35	1271.08	948.707	2822.58	1833.31	24160.3	2209.21	1136.81	2207.5	2899.2	2695.76	1458.08	5825.77
P02511	Alpha-crystallin B chain OS=Homo sapiens OX=9606 GN=CRYAB PE=1 SV=2	CRYAB	20.1589	18.3	3	3																									1115.05			18138.9			1753.17	1086.11		733.454	3080.09	570.812							554.935
P02533	Keratin, type I cytoskeletal 14 OS=Homo sapiens OX=9606 GN=KRT14 PE=1 SV=4	KRT14	51.5615	43	24	7	5465.03	21587.2	12074.8	12139.5	12650.2	16600.3	10260.6	7059.11	11048.1	18062.1	5097.91	3649.44	34049	8540.33	8795.68	15393.2	8664.7	10485.3	17275.1	18084.8	4138.99	9965.76	7417.98	15224.5	9761.41	14259.3	8008.45	49318.4	32342.6	17539.9	18238.9	8840.87	5069.77	16100.7	6631.24	30829.1	8888.07	8473.19	13153.1	13278.8	38382.3	7565.46	43476.2
P02538	Keratin, type II cytoskeletal 6A OS=Homo sapiens OX=9606 GN=KRT6A PE=1 SV=3	KRT6A	60.045	41.7	29	2	2977.45	9046.2	5893.26	8214.1	5235.12	8758.61	7089.34	4276.31	8493.59	15183	3381.28	2595.8	14843.6	5356.58	4632.3	9700.52	3872.61	5617.5	10899.9	8318.6	2768.06	5437.98	4290.94	7502.58	4778.47	7324.51	4580.83	24685.1	32926.6	8770.81	10324.3	6305.55	2666.23	7704.07	3918.83	14224.1	4368.39	5291.45	7554.67	5853.07	19418.2	3908.81	20802.3
P02545	Prelamin-A/C OS=Homo sapiens OX=9606 GN=LMNA PE=1 SV=1	LMNA	74.1395	26.5	18	17		401.667	123.25	215.726	250.15	267.055	184.108	139.895	146.654	285.967	459.848		391.273	52.734	76.7282	453.969	694.693	205.295	241.887	222.645	133.397	317.425	359.893	470.487	148.608	200.705	215.477	1937.1	7301.14	2481.29	1296.66	238.223	706.125	870.594	2113.98	7415.18	333.254	375.451	431.398	816.624	677.322	313.892	966.219
P02549	Spectrin alpha chain, erythrocytic 1 OS=Homo sapiens OX=9606 GN=SPTA1 PE=1 SV=5	SPTA1	280.014	9.6	27	27	603.065	361.284	602.351	210.822	911.443	1025.87	278.735	519.629	1029.87	399.565	384.261	1422.85	386.834		82.0121	227.718	725.631	1341.71	564.334	319.676	2033.94	1199.63	957.622	390.476	1331.81	483.992	230.716	1315.6	388.871	331.955	660.801	54.5845	360.461	712.023	903.115	409.435	461.974	507.212	570.649	2159.35	269.632	972.828	667.225
P02585	Troponin C, skeletal muscle OS=Homo sapiens OX=9606 GN=TNNC2 PE=1 SV=2	TNNC2	18.1221	26.2	4	4		97.0565												471.578											1412.58			442.036	2300.75	1369.29	2428.34	1792.38		4037.59	2672.92	1073.97			627.085		205.498
P02647	Apolipoprotein A-I OS=Homo sapiens OX=9606 GN=APOA1 PE=1 SV=1	APOA1	30.7778	86.5	39	39	31508.2	36770.3	40899.8	25025.3	16540.5	51715.2	25542.9	16265.8	48108.4	38158.1	18960.3	46581.9	28233.1	11498.7	22178.7	19316	29394.6	25500.5	25368.3	23416.9	28322.5	23165.1	40913.5	35999.9	32939.5	32317.7	27095.9	38209.3	20215.9	28704.4	41840.1	32479.5	28421.3	33178.2	43179	20758.1	38001.2	34344.4	30225.3	26127.6	26684.9	31999.6	22614.7
P02649	Apolipoprotein E OS=Homo sapiens OX=9606 GN=APOE PE=1 SV=1	APOE	36.1541	74.1	33	33	16242.1	22440.5	17620.2	14950.1	82235.8	23250	25411.4	28934.5	17774.5	17026.3	8304.79	27358.3	18001.2	28166.8	13317.4	37446.3	25924.9	13471.7	38443	12200.5	14489.2	20452.8	34107.8	79824.5	18731.7	18005	19917.7	71043	13608.4	31764.5	37052	36802	49470.7	82587.1	45202.8	81963.8	46998.3	52574.5	41719.8	60025.3	29654.3	51873.8	51708.1
P02652	Apolipoprotein A-II OS=Homo sapiens OX=9606 GN=APOA2 PE=1 SV=1	APOA2	11.175	52	9	9	303371	254204	227601	91060.3	135316	214509	111978	77834.4	222501	183078	37199.1	246315	157810	21610.1	35022.8	191326	153412	96261.9	159537	80750	183722	48194.7	139240	109141	73043.7	72437.4	54676.8	129171	93337.1	134058	46624	68111.8	36134.1	92069.1	47182.8	33198.7	76505.8	88998.6	87520.6	84879.7	75357.1	109238	65979.4
P02654	Apolipoprotein C-I OS=Homo sapiens OX=9606 GN=APOC1 PE=1 SV=1	APOC1	9.33192	37.3	6	6	3188.8	4346.9	3149.04	2746.83	12497.2	4422.98	3111.7	3842.72	3878.71	2262.94	1550.53	5036.82	2989.58	1252.84	1149.78	7127.93	3223.74	1977.61	3208.19	1971.28	2986.39	2926.94	3253.41	5059.23	2195.98	2281.37	2184.37	5566.67	630.693	797.122	4414.48	4226.28	4096.05	3057.05	3503.39	7100.53	4291.99	3115.68	1908.9	2971.83	1691.59	3055.02	2752.98
P02655	Apolipoprotein C-II OS=Homo sapiens OX=9606 GN=APOC2 PE=1 SV=1	APOC2	11.2839	56.4	7	7	203647	438218	498953	298570	1.87544e+06	347993	642118	612625	722419	175171	100756	609003	623613	400296	174848	1.13157e+06	348838	309364	195572	440682	505918	568642	446375	465058	335305	284402	356744	1.13394e+06	73727.9	194220	1.00559e+06	615564	824432	853618	824653	1.14379e+06	290133	436498	463712	432392	459651	622174	641758
P02656	Apolipoprotein C-III OS=Homo sapiens OX=9606 GN=APOC3 PE=1 SV=1	APOC3	10.8523	49.5	5	5	65223.4	89476.2	108344	43746.9	454623	75054.3	126199	70235.3	131709	52361.4	20972.9	104642	73871	29766.1	42322.7	140827	50613	72391.2	43125.2	48977.2	56005.1	43054.5	70018.1	170756	88520.1	60871.2	114915	306286	11792.6	23539.3	176486	162366	233818	157239	101244	202528	63229.4	61861.7	78686.6	147888	93837.1	158989	59361.1
P02671	Fibrinogen alpha chain OS=Homo sapiens OX=9606 GN=FGA PE=1 SV=2	FGA	94.973	54.6	57	57	8689.88	17084.9	17691.5	35595.2	15228	14022.9	33390	73598.3	16402.3	15730.9	40140	13991.9	21440.6	43182.9	66564.4	18701.6	14828.6	15795.1	6755.29	23801.4	31982.9	41227.9	26157.8	12382.8	30811.1	44156	28773	9928.01	22835	24569.4	28589.7	15208.3	26722.6	7263.38	15191.2	8115.61	20201.3	4740.8	25179.6	16120	35705.5	14478.1	10616.5
P02675	Fibrinogen beta chain OS=Homo sapiens OX=9606 GN=FGB PE=1 SV=2	FGB	55.9282	54.8	37	37	11664.4	21204.5	23559.7	40463.7	19399.1	18165.3	41158.8	96176.4	20649.7	20213.2	43405	20815.5	27125.3	43743.1	80130.3	25454.6	18655.2	21997.3	7831.02	33408.6	44018.9	56161.3	32772.6	12512.2	46211.4	56301.9	38807.8	13314.4	26626.7	20853.5	34942.5	20274	21830.7	6399.24	16329.3	8590.98	24555.7	1465.14	27359.8	8111.84	38953.1	18120.1	12735.2
P02679	Fibrinogen gamma chain OS=Homo sapiens OX=9606 GN=FGG PE=1 SV=3	FGG	51.5117	60.3	27	27	17010	29844.3	36696.3	75155.4	32107.1	31683.7	70610.6	167965	34452.3	32372.1	94612.9	31906.5	41137.9	79376.5	152055	39987.9	32496.2	35635.8	11980.5	58180	66987.4	96160.2	50952.8	20679.8	76099.9	112747	70004.9	19179.2	39009.3	37146	59005.7	32105.5	38350.4	11133.2	29229.5	14718.2	40750.1	2445.02	48340.6	10298.5	64890.1	28378	20529.3
P02730	Band 3 anion transport protein OS=Homo sapiens OX=9606 GN=SLC4A1 PE=1 SV=3	SLC4A1	101.792	13.6	14	14	1220.72	978.095	1253.67	472.634	1273.7	1795.21	630.437	849.978	1807.33	795.756	609.671	2743.25	671.541	41.0532	213.842	411.791	1037.29	2408.52	955.443	736.645	4874.26	2545.63	1824.83	711.104	2457.85	1061.7	238.061	3373.41	806.128	326.493	1408.27	3173.86	822.128	4454.24	4731.28	833.531	833.329	1757.04	948.26	3064.26	469.236	1867.83	1005.61
P02741	C-reactive protein OS=Homo sapiens OX=9606 GN=CRP PE=1 SV=1	CRP	25.0386	25.4	7	7	3383.84	1247.58	29836	67805.5	3193.1	514.253	36549.1	508410	14767.8	6040.83	90011.1	4926.08	52110.2	432315	432686	17467	2319.74	2241.62	22144.6	75904.2	33015.6	119933	41149.9	4697.67	29975.8	410324	152058	1610.41	345070	380295	22200.2	5975.94	75769	17165.4	24620.8	212399	617469	505776	162045	8198.4	118771	12303.2	226448
P02743	Serum amyloid P-component OS=Homo sapiens OX=9606 GN=APCS PE=1 SV=2	APCS	25.3871	35.9	10	10	358673	466262	844351	720164	442373	207872	713788	428710	650117	406055	382382	826818	659985	260828	407805	661973	469992	535590	195274	530860	732577	561351	457706	101525	609587	655720	597812	506696	105752	226872	511204	525236	434086	935452	398773	172782	639292	866341	703538	640280	989418	840863	409887
P02745	Complement C1q subcomponent subunit A OS=Homo sapiens OX=9606 GN=C1QA PE=1 SV=2	C1QA	26.0166	19.6	3	3	34340.9	29341.6	25920.7	16313.8	22713.4	25116.6	24591.5	44671.5	30756.9	27089.4	38361.9	34777.7	22200.7	37357	21946.8	35490.4	40238.4	35158.5	71289.9	26695.7	18955.7	18433.2	27424	92765.6	26212.3	13212.8	18878.9	23101.2	18813.8	33305.9	16724.6	24731.5	12359.5	31901.3	28880.8	23545.5	28528.2	27131.9	34583	44445.2	25140.6	24703.6	84738.5
P02746	Complement C1q subcomponent subunit B OS=Homo sapiens OX=9606 GN=C1QB PE=1 SV=3	C1QB	26.7218	12.3	7	7	933.085	996.322	830.822	765.238	843.925	816.267	1219.72	2398.34	842.584	1193.81	1642.68	952.841	654.011	1650.91	1150.79	840.051	731.506	1167.12	2112.99	945.795	729.211	911.356	1434.81	1577.08	1205.62	742.904	806.726	882.118	864.883	1470.36	851.922	1025.02	1305.03	603.87	3080.67	705.096	1303.38	932.647	1384.02	1337.47	874.943	948.532	3600.19
P02747	Complement C1q subcomponent subunit C OS=Homo sapiens OX=9606 GN=C1QC PE=1 SV=3	C1QC	25.7736	26.1	6	6	674.127	442.186	296.271	165.938	359.389	114.361	307.644	841.532	376.201	301.938	837.36	683.764	349.602	538.486	379.731	536.444	737.947	740.949	1246.46	523.66	235.651	326.831	166.757	1741.51	416.24	160.52	339.557	288.991	301.262	429.061	149.323	91.7318	293.776	289.827	1035.76	237.184	485.272	297.656	608.259	625.915	207.978	329.732	846.998
P02748	Complement component C9 OS=Homo sapiens OX=9606 GN=C9 PE=1 SV=2	C9	63.1734	37.9	29	28	12296.9	20297.6	21878	37979.7	20423.9	22657.9	27454.7	31252.3	13849.8	20304.7	26494.3	26301.5	27943.2	25550.8	35029.2	28116	22228.5	19068.1	13584.5	33881.5	30570.6	32140.4	35660.7	7010.61	29432.8	38851.7	32015.5	17704.9	6947.08	20045.8	25774	25201.7	33842.3	30846	24550.5	8071	35104.3	41305.5	24925.9	13205.2	27282.7	27128.5	28781
P02749	Beta-2-glycoprotein 1 OS=Homo sapiens OX=9606 GN=APOH PE=1 SV=3	APOH	38.2981	56.8	27	27	23866.3	16428	26862.1	18104.4	23810.3	24314.2	14187.3	8752.72	26669.4	27370.3	11567.5	30001.7	19631.3	11028.6	12793	19981.8	21172.1	23945.3	18234.8	23095.6	20491.6	17194.7	24790.8	21984.7	22777.7	14578	13261.6	27744.5	11562.1	13630.3	27609.2	23661.2	15198.2	23454.7	19754.8	6869.15	14534.2	15605.9	16623.7	19580.4	20279.5	27246.8	13236
P02750	Leucine-rich alpha-2-glycoprotein OS=Homo sapiens OX=9606 GN=LRG1 PE=1 SV=2	LRG1	38.1779	43.5	16	16	52304.4	74351.5	88099.2	195923	69669.9	74806.1	152280	446168	63242	105002	117737	74988.9	128144	271683	361362	111585	78143.8	74963.7	89654.7	171834	84720.6	145279	193741	41360.5	106466	199101	136728	42103.7	250308	286685	94865.9	66377.6	150362	144013	96046.8	69139.3	250119	199255	166181	71473.6	208702	109277	158047
P02751	Fibronectin OS=Homo sapiens OX=9606 GN=FN1 PE=1 SV=5	FN1	272.32	40.5	105	105	31194.1	34274	43216.4	28037.1	32649.9	37945	20922.6	13740.9	49704.1	25312.6	28557.3	44789.2	27412.8	10537.4	12229.9	41338.4	23940.7	31523.2	16867.6	32133.9	22333.3	47742.5	34624.7	17824.5	32741.7	23482.8	21313.5	39481.2	15309.2	14016.6	31150.1	22144.5	16148.7	18979.2	25082.3	16227.4	29461.8	21942.7	19993	14789.5	25140.8	24648.3	20172.4
P02753	Retinol-binding protein 4 OS=Homo sapiens OX=9606 GN=RBP4 PE=1 SV=3	RBP4	23.01	35.3	13	13	43163.9	38775.4	57126.2	37347.4	34431.6	35503.3	21775.2	6006.36	35081.6	18775.2	17320.7	68605.7	34344.1	12154.3	10542.6	26947.7	26329.8	35793.8	10520.3	28874.6	26453.3	18384.5	24149.9	51048.2	43002.6	10999.5	15962.3	39206.9	13412.2	21842.4	42326.1	38062.4	37041.9	18675.4	32570.1	5337.77	17989.3	15756.6	23031.4	35748.7	21724	33784.6	21060.3
P02760	Protein AMBP OS=Homo sapiens OX=9606 GN=AMBP PE=1 SV=1	AMBP	38.9995	44.6	19	19	1826.25	2042.61	2437.83	1690.19	1939.44	2230.27	1489.82	1605.65	2041.31	1961.65	1380.74	2879.29	2284.58	1554.94	1332.06	1621.76	2149.25	1918.54	1479.3	1969.62	1688.53	1458.11	2628.19	1551.87	2367.49	1266.46	1146.81	1894.71	876.812	1257.21	1681.5	1787.13	1323.74	1494.25	1524.51	672.747	1747.66	1274.2	1220.18	1446.32	1820.49	2187.07	1669.08
P02763	Alpha-1-acid glycoprotein 1 OS=Homo sapiens OX=9606 GN=ORM1 PE=1 SV=2	ORM1	23.5396	48.3	10	7	2175.83	2477.51	5802.38	25364.5	3828.41	3001.94	14340.8	46869.6	1717.79	1525.72	29335.4	3269.57	4764.05	26229.9	83310.9	4476.83	1832.56	2548.06	1312.13	5840.89	3976.37	9174.11	10965.3	828.092	14773.3	29078.8	27293.7	2143.17	7109.87	5915.87	6148.32	4219.34	61595.1	5337.98	9155.08	5471.5	18372	12703	8923.34	3297.41	15815.2	7241.38	22459.4
P02765	Alpha-2-HS-glycoprotein OS=Homo sapiens OX=9606 GN=AHSG PE=1 SV=2	AHSG	39.3407	32.2	17	17	13580.3	10938.2	16618.8	6076.52	11055.7	14661.3	7995.01	3053.2	17357.9	15893.4	3854.85	11866.5	10006.4	2032.25	5117.18	8527.23	19760.4	10347.5	12769.2	9427.85	13317.8	7744.49	6618.56	7333.48	4934.75	5318.48	4062.38	6670.07	4537.04	6695.92	9282.58	7591.66	2967.11	9068.11	6860.22	3095.89	2847.41	2764.43	8102.05	4567.31	6115.15	4071.79	4108.11
P02766	Transthyretin OS=Homo sapiens OX=9606 GN=TTR PE=1 SV=1	TTR	15.887	40.1	5	5	3040.29	2700.24	2991.67	1650.63	1770.84	3022.42	1132.67	284.085	2557.43	1647.16	726.433	3206.92	1670.29	327.005	491.892	1818.46	1750.11	1539.47	1154.71	2028.11	1569.49	842.896	1660.78	4124.21	1779.94	816.72	771.755	2296.69	1131.03	1205.08	1309.79	1724.18	1263.73	2758.97	1096.72	649.68	1335.79	1225.38	1151.64	2814.4	1696.23	2951.32	1605.49
P02768	Albumin OS=Homo sapiens OX=9606 GN=ALB PE=1 SV=2	ALB	69.3667	73.6	76	76	94313.5	63022	48412.9	19979.5	52621.9	69487.7	41932.7	26571.2	70215.2	60003.7	68834.4	45803.7	29355.7	28161	40173.6	33615.4	74469.5	103232	131031	48451.2	36468.3	24497.2	38836.2	140782	29185.9	34253.6	62494.6	29629.7	38521.9	47503.4	24905.7	28606.1	26576.7	20755.5	75569.1	42265.4	50307.8	30230.8	40261.3	81178.3	22014.8	37062.7	60460.6
P02771	Alpha-fetoprotein OS=Homo sapiens OX=9606 GN=AFP PE=1 SV=1	AFP	68.6776	38.9	21	21					307.101	651.719					582.56		271.638				98128.2	2068.11	8464.74		1.40501e+06	589.431		2855.64		133.278									7231.93	374.493	13.5366		273.832	1334.07
P02774	Vitamin D-binding protein OS=Homo sapiens OX=9606 GN=GC PE=1 SV=2	GC	52.9175	58.4	42	42	41646.2	56255.1	67212.1	63932.1	55074.8	59020.6	65321.1	41594.3	54549.8	47797.2	30438.7	58773.4	53407.4	29970.4	48136.4	45336.3	44598.5	42884.4	34274.6	54340.1	51684.1	45641.9	46993.5	24865.2	35682.5	37428.5	32139.8	37046.6	9677.1	10938.8	36912.3	39980.1	32801.6	37595.4	35616.8	9898.48	29622	36284.6	37022	32187.2	29797.9	28929.8	32593.9
P02775	Platelet basic protein OS=Homo sapiens OX=9606 GN=PPBP PE=1 SV=3	PPBP	13.8942	46.1	8	8	2416.22	10695	2508.49	18681.9	2037.02	1520.44	7579.23	2535.61	5409.26	3105.84	8963.58	5039.99	7706.77	1866.93	5842.3	5897.4	4939.12	4215.16	769.971	5877.25	3034.79	10453.4	4564.34	11467.3	4881.82	5184.17	2924.87	21823.8	2581.96	2604.43	20347.7	12017.3	11919.4	4602.58	5539.53	639.479	2921.07	10457.6	4404.06	3413.19	1219.86	819.67	810.066
P02778	C-X-C motif chemokine 10 OS=Homo sapiens OX=9606 GN=CXCL10 PE=1 SV=2	CXCL10	10.8811	20.4	2	2																															744.336												500.833
P02786	Transferrin receptor protein 1 OS=Homo sapiens OX=9606 GN=TFRC PE=1 SV=2	TFRC	84.8714	25.4	20	19	1713.03	1844.48	2998.85	2272.04	4110.03	2476.62	1015.64	4678.22	2025.64	2274.72	5146.15	3903.91	2678.69	2528.01	2731.73	3959.59	2424.03	1973.83	6053.21	1603.33	2522.47	7184.92	5189.32	5194.78	4701.4	3615.46	3243.27	3042.74	5773.59	11362.1	1681.51	1023.92	2259.92	9580.42	6226.25	5707.91	3722.45	4633.59	4486.57	13322.8	5530.85	6559.24	1893.45
P02787	Serotransferrin OS=Homo sapiens OX=9606 GN=TF PE=1 SV=4	TF	77.0499	58.9	52	52	5918.17	3646.4	1517.56	965.637	2223.2	4157.16	3102.23	2033.45	3054.22	3913.94	5655.96	2424.12	1342.35	1812.22	1050.87	1594.1	4345.12	7878.32	6724.3	2517.38	3152.22	1418.19	1184.32	2379.44	1203.61	1998.56	3849.34	2262.17	1457.8	1336.41	1534.23	1698.46	1310.37	1750.82	9230.54	857.13	2920.97	990.405	1657.67	1791.02	1197.33	1370.16	2195.56
P02788	Lactotransferrin OS=Homo sapiens OX=9606 GN=LTF PE=1 SV=6	LTF	78.182	23	16	16	2977.65	5937.92	2664.42	3276.25	3507.34	2887.88	1669.91	2957.94	5235.66	2852.55	1024.26	2027.23	5658.59	4690.23	1129.02	3840.12	516.833	3126.31	2459.02	1656.16	1659.06	6894.95	6012.74	8944.02	3281.98	1747.26	1351.64	2245.79	27393	4931.67	2977.32	1251.99	3320.51	6646.33	2521.39	7179.88	3528.16	3805.03	4467.84	2809.32	2083.8	2273.47	2755.94
P02790	Hemopexin OS=Homo sapiens OX=9606 GN=HPX PE=1 SV=2	HPX	51.6764	55.4	32	32	94902.7	111107	124519	125149	93221.6	134550	110034	92887.6	102137	87141.8	44362.1	121492	102908	39745	96793.2	113382	94194.4	96159.5	50575.5	130422	85993.7	76059.1	73544.8	62664.5	116127	79661.5	69569.9	124441	50186.4	77412.3	98912.4	95868	92830.5	59574.8	86009.8	7300.76	85162.9	97536.8	76519.2	91048.4	81905.4	98949.3	134373
P02792	Ferritin light chain OS=Homo sapiens OX=9606 GN=FTL PE=1 SV=2	FTL	20.0197	38.3	6	6	5.32524	24.2772	24.1821	18.6748	27.1622	22.4096	17.4764	4.17937	12.8993	5.3673	56.7326	23.3998	15.7485	70.2785	82.1316	62.3575	31.6084	17.5789	35.8589	24.272			57.6407	638.315	55.7137	24.0796	22.3692	31.2927	8326.26	1297.13	12.2949	20.0041	179.885	21.2124	17.6708	1627.91	33.8498	91.7627	308.496	91.1048	60.6373	35.4412	369.717
P02794	Ferritin heavy chain OS=Homo sapiens OX=9606 GN=FTH1 PE=1 SV=2	FTH1	21.2256	20.2	4	4	80.7732	137.662	170.146	116.244	156.291	177.46	113.307	52.3102	294.84	63.044	55.8702	173.369	116.713	130.363	270.113	303.567	144.743	138.255	272.399	135.672	25.4408	74.0753	507.664	1505.63	306.048	103.225	90.83	199.687	30222.4	4953.42	76.7175	140.594	428.392	183.924	234.799	5690.6	147.977	275.998	713.155	586.183	268.971	192.751	884.086
P02810	Salivary acidic proline-rich phosphoprotein 1/2 OS=Homo sapiens OX=9606 GN=PRH2 PE=1 SV=2	PRH2	17.0164	19.3	3	3																																								814.334
P02812	Basic salivary proline-rich protein 2 OS=Homo sapiens OX=9606 GN=PRB2 PE=1 SV=4	PRB2	40.8093	49.3	2	2			419.523		596.461	573.255	409.39																629.026						3504.34		316.604									1055.25
P03950	Angiogenin OS=Homo sapiens OX=9606 GN=ANG PE=1 SV=1	ANG	16.5501	42.2	6	6	2643.55	3199.08	4370.54	4395.77	5768.86	3877.45	5011.22	3801.98	5186.96	4266.86	2903.88	6560.96	4637.27	2020.05	3396.41	4716.41	5566.2	4087.27	1965.68	4590.85	4127.24	6102.71	2971.95	1140.14	5062.67	4342.85	5063.52	2437.46	1154.05	1814.54	4062.21	3841.82	3554.42	2948.08	2044.93	999.647	3134.56	1901.48	2428.63	1977.8	3411.04	3445.2	2004.82
P03951	Coagulation factor XI OS=Homo sapiens OX=9606 GN=F11 PE=1 SV=1	F11	70.1091	36.3	23	23	3204.08	4387.32	5103.07	3472.69	4434.41	4312.02	3613.54	2357.26	3506.64	2457.75	2964.53	4621.63	3119.43	1800.31	3193.01	3897.99	2559.7	3404.17	1499.37	3608.31	2859.34	3982.8	2017.66	2502.81	2976.9	3945.98	3452.27	4484.48	1216.38	1905.45	3468.03	3548.51	4512.33	4267.99	2996.64	1424.84	3138.7	3931.97	3112.54	3967.38	3816.36	4649.86	2645.54
P03952	Plasma kallikrein OS=Homo sapiens OX=9606 GN=KLKB1 PE=1 SV=1	KLKB1	71.3697	46.4	31	29	36439.9	43470.3	53922.3	19315.9	39712	42857	40155	12127.9	30416.1	28510.4	19179.2	42797.7	29249	11350.6	19873.3	35924.7	27703	36073	13697.6	33350.5	28920.2	29838.9	27959.1	33004.2	28409.8	26010.4	23857.4	51987	15320.2	22170.5	41501.7	43059	23281.8	31800.3	25511.8	12891.7	21497.6	27453.9	24055.8	27274.1	36630	38525.3	23799.2
P03973	Antileukoproteinase OS=Homo sapiens OX=9606 GN=SLPI PE=1 SV=2	SLPI	14.3261	33.3	5	5	482.935	662.36	658.564	1113.53	505.617	601.687	938.576	1045.68	1013.7	735.973	537.246	885.041	1106.23	1551.18	1227.33	297.185	487.569	525.588	679.756	605.208	545.89	398.573	1244.94	755.297	811.972	516.173	352.218	640.807	695.451	1488.3	792.934	1116.05	908.577	2000.71	1878.39	1502.01	775.821	597.423	1139.99	1280.39	1363.8	1215.22	1201.85
P04003	C4b-binding protein alpha chain OS=Homo sapiens OX=9606 GN=C4BPA PE=1 SV=2	C4BPA	67.0332	56.3	37	37	21243.1	54744.8	47408.7	54074.3	40197.5	43587.2	45962.5	44644.3	31876.9	21330.9	32568.6	48194.6	47153.7	23416.6	36335	54513.8	37330.8	27975.3	23048.7	58136	46225.2	42314.9	42458.3	13196.7	48948.3	45891.4	36612.5	42775.5	7040.94	16132.8	40103.2	32528.3	41065.2	35068.7	36665.1	12836.1	31022.5	39070.9	39958	33159.7	63259.5	55691.7	39007.8
P04004	Vitronectin OS=Homo sapiens OX=9606 GN=VTN PE=1 SV=1	VTN	54.3056	36.8	21	21	102441	94123.8	131120	108169	140595	118294	156218	149531	141129	122821	100874	135619	119619	141243	129333	130965	106877	135540	81993.9	136095	117121	122956	108317	57062.1	116407	126703	98184.8	154748	19566.2	33009.2	169455	155838	116476	93397.8	147610	15021.8	127402	113124	107779	55357.7	137813	100661	125068
P04040	Catalase OS=Homo sapiens OX=9606 GN=CAT PE=1 SV=3	CAT	59.7562	45.2	23	23	3868.75	3000.56	3621.64	1537.99	4362.59	4427.44	2871.34	2110.27	3611.95	3090.72	4032.29	2482.52	4072.28	1239.02	1289.5	4456.46	3817.88	6596.87	2814.02	3252.55	4726.08	8286.49	5430.62	5254.73	2516.05	2332.98	1012.75	6401.95	67949.3	78187.7	4867.54	1487.85	9493.92	18785.5	4734.92	15521.1	6576.9	11224.6	6010.25	14700.8	4180.02	4071.73	9318.46
P04062	Lysosomal acid glucosylceramidase OS=Homo sapiens OX=9606 GN=GBA1 PE=1 SV=3	GBA1	59.7163	6.3	3	3		335.418	187.656	384.384	200.127	309.364		126.437	412.591	478.281	208.98		395.247		92.6162	550.388		241.769	300.783	284.164	439.71	82.1358	305.113				199.172	568.498	284.955		503.068	305.804	134.823	541.665	279.871	594.528	220.125	346.797		506.286	521.986		631.141
P04066	Tissue alpha-L-fucosidase OS=Homo sapiens OX=9606 GN=FUCA1 PE=1 SV=4	FUCA1	53.6889	24.9	12	12	6350.25	9386.21	10160.1	4655.74	5171.07	6508.12	7501.49	8458.49	8792.67	6904.65	2257.76	6663.71	5480.08	4638.02	5835.08	6958.16	9549.32	7118.36	10026.6	3892.56	12959.4	6106.87	12666.1	12373.6	6140.4	4270.56	4616.58	6596.64	10687.2	8886.89	7218.16	8327.45	5760.58	14762.8	7128.95	6104.19	10270.6	7532.91	8011.54	9366.79	10412.8	10009.7	6834.82
P04070	Vitamin K-dependent protein C OS=Homo sapiens OX=9606 GN=PROC PE=1 SV=1	PROC	52.0713	18.2	10	10	7644.96	5660.3	6297.34	6589.38	9018.68	7076.21	5375.17	2856.99	5261.49	3656.1	3644.11	8414.85	4398.89	3464.33	6308.28	9118.13	5240.16	6284.21	5057.62	5384.65	7603.25	9320.07	7293.44	4528.23	9283.16	7764.14	6712.35	11990.5	1112.94	1587.72	11931.2	9371.07	7612.03	7030.78	9888.31	1293.56	7197.17	4761.48	3481.75	4936.24	5693.56	11210.6	6237.76
P04075	Fructose-bisphosphate aldolase A OS=Homo sapiens OX=9606 GN=ALDOA PE=1 SV=2	ALDOA	39.42	41.2	14	14	1781.96	3667.96	2414.94	5705.74	2798.77	1977.61	3293.83	2585.52	3465.25	3669.08	5135.56	4041.54	3523.81	2165.3	3535.2	5233.71	4490.46	3690.23	3764.08	3858.79	2644.15	6084.61	3762.21	2103.07	27499.5	5397.72	4020.13	9512.77	10729.9	10890.1	22667.6	23951.6	8430.54	32154.9	22357	30633.3	5850.4	6169.18	9199.95	9593.29	9050.81	3984.65	9881.2
P04080	Cystatin-B OS=Homo sapiens OX=9606 GN=CSTB PE=1 SV=2	CSTB	11.1396	45.9	3	3	504.184	1395.63	606.973	842.773	466.752	1897.86	369.79	1197.53	1753.91	2758.11	1356.49	1405.95	1398.39	818.505	273.755	747.707	1882.6	1193.93	798.122	755.709	844.096	755.902	1855.42	4443.93	683.31	1072.09	1367.64	2551.77	10749.4	2267.7	1719.92	497.786	1826.53	665.31	716.933	16074.5	1716.26	2213.78	2085.03	1445.59	2768.71	1679.09	3931.55
P04083	Annexin A1 OS=Homo sapiens OX=9606 GN=ANXA1 PE=1 SV=2	ANXA1	38.7142	10.7	4	4	373.525	2912.83	612.722	648.086	900.057	1389.83	601.933	1643.31	1179.38	740.604	321.656	603.43	2082.38	588.859	176.122	1679.82	265.122	1537.47	594.629	583.761	967.005	1875.61	1662.35	1432.42	642.544	1015.35	445.995	20224.6	1480.61	2608.22	1372.47	378.85	950.247	2377.72	1015.75	3589.79	1442.88	2818.42	911.232	9798.01	1221.49	1135.62	1882.33
P04114	Apolipoprotein B-100 OS=Homo sapiens OX=9606 GN=APOB PE=1 SV=2	APOB	515.605	43.6	238	238	31646.6	35650.3	25092.7	37695.2	24893.4	34552.2	22872.9	21016.8	16678.7	17284.9	26553.4	51636.9	34792.9	21640.1	30644.2	23279.9	26074.2	23516.9	25048.8	25409.1	48635.1	70039.6	39287.8	30190.1	27646.6	42188.2	35212.7	52419.7	9358.45	25420.3	44773.5	47648.1	61495.9	28262.5	41355.8	32438.7	14896.5	31234.4	18519.7	14053.4	35042.4	46052.8	31625.4
P04118	Colipase OS=Homo sapiens OX=9606 GN=CLPS PE=1 SV=2	CLPS	11.9538	19.6	2	2																								2097.07									466.276			357.943
P04156	Major prion protein OS=Homo sapiens OX=9606 GN=PRNP PE=1 SV=1	PRNP	27.6612	15.8	4	4	601.512	961.029	1077.96	1151.01	1252.62	1252.45	954.906	1415.43	1063.06	1232.26	501.103	1635.7	1322.35	1027.65	718.988	1256.85	537.636	1266.51	2050.76	1230.15	770.507	628.187	2727.9	2963.23	1724.7	514.227	348.963	1014.87	1440.88	1761.28	956.855	743.029	1092.24	841.74	551.059	1491.12	603.992	575.504	996.181	938.562	1356.96	1290.03	1629.63
P04179	Superoxide dismutase [Mn], mitochondrial OS=Homo sapiens OX=9606 GN=SOD2 PE=1 SV=3	SOD2	24.7501	23.9	6	6	240.271	450.474	328.349	270.132	322.759	999.988	297.172	907.381	708.398	2727.2	312.805	438.534	453.402	472.844	147.143	224.01	971.977	290.326	879.619	991.216	1929.37	548.737	845.662	7573.59	460.015	1890.21	883.226	889.389	98340.4	47224.1	1047.72	805.531	2324.1	2752.45	2520.94	45128.2	654.309	486.81	1134.11	2042.84	1104.95	707.086	2655.8
P04180	Phosphatidylcholine-sterol acyltransferase OS=Homo sapiens OX=9606 GN=LCAT PE=1 SV=1	LCAT	49.5779	24.8	9	9	35266.3	42460.7	51790	31265.3	82890	47917.8	39978.3	18908.9	37643.5	32671.4	28951.9	53242.1	29441.5	10792.9	27023.1	61437.2	26277.7	30284.9	15979.1	43487.1	47436.9	36102.6	35497.3	33221.4	30478.3	36012.9	26677.6	67786.6	12219.4	17781.9	65296	42785.8	37620.8	20804.5	23992	12555.4	25325.1	32575.4	18861.6	18079.7	23599	18375.6	23703.7
P04181	Ornithine aminotransferase, mitochondrial OS=Homo sapiens OX=9606 GN=OAT PE=1 SV=1	OAT	48.5348	8.2	4	4										132.897																			45905.3	1503.59				521.091	256.583	1527.72				125.962		157.903
P04196	Histidine-rich glycoprotein OS=Homo sapiens OX=9606 GN=HRG PE=1 SV=1	HRG	59.5783	37.9	27	27	5770.53	5248.31	4356.9	2071.31	6401.08	3946.56	3675.86	2664.05	5893.82	5144.22	2846.84	7414.57	4193.91	955.605	1943.05	4493.82	3056.14	2995.4	3171.87	2809.45	3290.96	5396.78	4328.7	1358.13	2226.53	3715.53	3496.08	2894.81	1274.11	1410.49	5271.53	3479.44	1302.04	989.983	1499.68	376.11	2333.39	2124.52	818.49	554.939	1167.31	627.486	1194.09
P04217	Alpha-1B-glycoprotein OS=Homo sapiens OX=9606 GN=A1BG PE=1 SV=4	A1BG	54.2535	43.8	25	25	109191	125246	86759.4	117113	55608.5	117612	154001	121028	117855	114143	119930	115661	106895	68713.4	137634	81888.1	101211	100388	117385	115804	103713	113360	135683	63360.7	119751	115725	89874	82336.9	79303.3	105564	128921	85242.6	114937	85751.3	100037	61278.9	102042	103055	108987	88158.5	98040.1	77651	118341
P04233	HLA class II histocompatibility antigen gamma chain OS=Homo sapiens OX=9606 GN=CD74 PE=1 SV=3	CD74	33.5156	11.5	3	3		556.113	1187.76	469.122			1863.73	2559.87	459.003	2273.17		686.317	2093.47	5090.01	1967.03	1213.45	2433.61	593.936	1771.18	1610.51	538.606		5071.1	6042.18	831.714			462.19	3794.58	2875.93	598.987		1249.33	899.605		4727.69	817.411	1667.13	2744.3		1732.72	1093.39	7520.27
P04259	Keratin, type II cytoskeletal 6B OS=Homo sapiens OX=9606 GN=KRT6B PE=1 SV=5	KRT6B	60.0669	8.2	4	2		1078.57	771.672	829.115		524.729	919.476	476.442	2051.89	3562.95	2225.09	455.874	3766.86	11234.2	644.118	3818.08	1284.98	918.552	5068.53	1645.12	205.716	1709.43	321.02	1633.51	578.816	2176.88	2094.93	5792.86	27283	294.645	1683.5	1634.44	154.528	1231.16	386.554	4171.68		593.12	1003.15	612.735	3292.92	339.207	1760.06
P04264	Keratin, type II cytoskeletal 1 OS=Homo sapiens OX=9606 GN=KRT1 PE=1 SV=6	KRT1	66.0387	40.7	36	32	4119.47	17299	9079.3	12536.7	12649	14689.4	7820.2	6400.55	7457.5	15742.7	3518.21	4003.62	38040.8	6995.21	7327.55	7476.4	6442.07	7686.6	12302.1	14748.7	3742.65	6097.29	5700.48	11159.3	8476.39	12452	5561.19	33452.1	13261.6	15002.3	10027.8	4488.28	5877.95	13021.6	5580.77	14758.5	9766.4	6810.62	8517.1	12513.7	29847.1	8228.97	36698.1
P04275	von Willebrand factor OS=Homo sapiens OX=9606 GN=VWF PE=1 SV=4	VWF	309.265	33.8	98	98	6268.98	7191.2	6312.03	8309.42	5891.86	7569.97	6081.95	15447.8	11424.7	6775.7	7734.1	14811.6	8479.6	14730.3	11518.9	9580.9	12561.7	5838.65	15347.5	5427.22	3599.69	14242.9	27742	10982.7	10292.1	10167.2	11323.2	27562.8	6364.04	9229.5	14475.2	13522.5	14942.1	20143	19075.3	25310.6	16220.9	10095.7	20738.1	13673.5	18599.1	19132	26985.8
P04278	Sex hormone-binding globulin OS=Homo sapiens OX=9606 GN=SHBG PE=1 SV=2	SHBG	43.7792	22.1	9	9	3812.98	20971.3	5325.15	17993.9	10857.9	14940.6	12102	4372.36	6036.16	11062.6	3282.54	13172.3	7033.56	2258.44	11841	15269.1	8148.01	4741.2	19527.8	5758.07	4522.78	15192.5	22035.2	5942.56	9307.04	9306.3	6711.43	3953.36	3066.21	7611.56	4807.8	4835.09	17083	9825.24	8923.74	2687.02	4453.79	6249.24	8066.28	3597.02	7103.9	3716.66	23544.8
P04279	Semenogelin-1 OS=Homo sapiens OX=9606 GN=SEMG1 PE=1 SV=2	SEMG1	52.1309	6.9	3	3			141.054	119.108	239.265	407.268									216.836		182.206	1387.36		571.529			333.143						14786.5	1598.15				342.492	2267.35	98.4213	592.221				170.336	262.459	350.021
P04406	Glyceraldehyde-3-phosphate dehydrogenase OS=Homo sapiens OX=9606 GN=GAPDH PE=1 SV=3	GAPDH	36.0532	31.9	10	9	1057.93	2359.48	1055.68	2238.36	1778.45	1504.48	1065.77	934.81	1262.49	1381.89	1720.71	1806.04	2218.7	733.168	1065.27	3466.82	1906.89	2144.53	825.49	1671.75	1750.7	3007.78	1599.56	1009.99	509.369	1051.65	607.45	4016.73	11518.8	778.893	1377.06	1198.68	2445.48	3637.25	1942.25	15818.9	1937.29	2182.53	835.292	4047.13	1393.83	862.677	3066.73
P04424	Argininosuccinate lyase OS=Homo sapiens OX=9606 GN=ASL PE=1 SV=4	ASL	51.658	32.8	15	15	107.081	189.705	117.094	142.576	149.446	661.727	173.552	1766.35	131.984	100.555	2891.67	148.394	112.791	181.011	199.111	253.158	472.263	360.526	386.717	234.74	282.553	264.39	242.038	172.657	126.795	246.64	265.399	1094.2	30915	30561.9	334.834	231.671	10363.2	13317.6	3111.84	32162.7	1500.68	1216.97	159.468	148.237	765.71	1059.09	8466.97
P04439	HLA class I histocompatibility antigen, A alpha chain OS=Homo sapiens OX=9606 GN=HLA-A PE=1 SV=2	HLA-A	40.8407	15.6	8	3		336.424		891.641	839.425	346.619	3912.67	3216.76	3105.24	765.146		3139.17	1958.94	299.604	1475.95	618.99	2961.62	1514.24	512.551	361.6	982.322	279.47	3436.26	688.842	1812.79	1637.53	839.945	548.052	144.619		556.449	593.459	3100.15	974.583	1563.06	1932.99	1431.2	1219.09	899.636	479.551	842.138	419.012	1128.38
P04632	Calpain small subunit 1 OS=Homo sapiens OX=9606 GN=CAPNS1 PE=1 SV=1	CAPNS1	28.3157	11.2	3	2	822.689	1984.47	1435.92	2231.81	1994.39	1592.68	1400.73	1940.12	1396.96	1501.99	3387.14	2237.04	1526.57	692.928	1323.84	1731.24	1975.05	2011.49	1954.78	1881.41	1621.02	2628.63	1989.87	2563.97	1367.39	2893.95	2254.24	3970.78	14681.5	17200.6	2968.53	2977.94	5003.75	7752.62	3750.06	20160	4782.48	4533.86	1859.53	3908	5628.04	3969.59	4508.57
P04746	Pancreatic alpha-amylase OS=Homo sapiens OX=9606 GN=AMY2A PE=1 SV=2	AMY2A	57.7069	17.2	9	2	892.337	1816.24	2828.97	1355.31	1868.56	2947.36	860.45	273.596	1889.46	1273.13	322.7	1021.41	1485.33		470.025	1459.33	720.586	1346.26	1663.06	1330.32	878.985	223.217	2536.26	5005.51	477.309	195.746	292.195	885.99	13599.9	1715.68	662.169	702.181	1155.92	831.599	1282.95	1114.65	954.162	665.799	961.953	6095.02	687.499	601.478	667.77
P04792	Heat shock protein beta-1 OS=Homo sapiens OX=9606 GN=HSPB1 PE=1 SV=2	HSPB1	22.7825	31.2	5	5	717.256	2917.43	655.315	2045.94	256.039	1074.55	769.874	965.453	1275.17	1081	1190.08	2326.7	2445.46	423.67	917.093	1296.14	1225.61	707.947	659.895	2358.94	1169.42	1350.3	813.043		1080.12	625.066	558.268	19604.5	6410.44	878.26	4277.77	1120.71	1523.13	1088.24	1009.72	12362.8	638.532	600.558	227.279	985.535	1078.88	491.452	1882.2
P04843	Dolichyl-diphosphooligosaccharide--protein glycosyltransferase subunit 1 OS=Homo sapiens OX=9606 GN=RPN1 PE=1 SV=1	RPN1	68.5694	6.1	4	4		149.359										505.495																1037.63	459.721						823.682	1268.54	406.343
P04899	Guanine nucleotide-binding protein G(i) subunit alpha-2 OS=Homo sapiens OX=9606 GN=GNAI2 PE=1 SV=3	GNAI2	40.4509	11.3	6	4		1078.32	640.019	1175.18	968.537	428.012		1479.33	1857.57	847.199		1542.33	981	482.949	786.494	1009.1		1038.9		824.922	535.438	1464.04	1466.72		219.121	1025.63		2035.53	2556.26	2777.82	872.857	282.664	2330.19	3223.48	6128.81	4611.9		877.622		1787.36	1697.29		970.636
P05060	Secretogranin-1 OS=Homo sapiens OX=9606 GN=CHGB PE=1 SV=2	CHGB	78.2763	7.1	4	4									586.972																							83.847		772.182		7174.77
P05062	Fructose-bisphosphate aldolase B OS=Homo sapiens OX=9606 GN=ALDOB PE=1 SV=2	ALDOB	39.473	47.5	20	18	140.975	182.172	162.453	70.3941	63.2979	933.943	148.072	185.632	142.446	78.0099	50.5502	78.9893	105.533	25.034	64.3282	101.142	131.745	172.271	382.506	227.593	110.081	87.4303	191.665	364.605	62.3316	28.6459	55.598	393.72	32571.2	26801.1	245.312	184.706	2404.8	4606	1098.75	10906.3	376.547	255.864	195.569	321.31	148.835	353.874	3015.89
P05067	Amyloid-beta precursor protein OS=Homo sapiens OX=9606 GN=APP PE=1 SV=3	APP	86.9432	10.3	9	8				365.352			245.428	237.277	422.78		311.643	244.74	220.36			371.706		307.755	310.523			482.572	150.242	286.104	286.209	355.363		1124.04	365.226	313.925	1103.61	415.342	806.907	304.376	780.645	5286.31	195.231	646.955	241.802			235.934	290.192
P05089	Arginase-1 OS=Homo sapiens OX=9606 GN=ARG1 PE=1 SV=2	ARG1	34.7349	22.7	7	7	451.275	970.363	447.495	885.062	810.006	725.06	527.224	463.199	387.718	693.748	213.689		1508.32	593.117	380.912	453.397	693.436	447.737	666.26	748.261	432.499	737.512	570.365	859.072	576.202	879.809	332.913	1942.01	8326.57	866.281	987.269	363.398	964.496	1191.76	1253.46	15805.2	554.487	598.478	468.726	731.615	1487.63	576.8	2343.33
P05090	Apolipoprotein D OS=Homo sapiens OX=9606 GN=APOD PE=1 SV=1	APOD	21.2755	41.3	10	10	31460.7	65790.3	84578.4	62481.5	121537	103025	78501.9	46744	73304	68637.1	24283.8	101451	59223.9	31156.8	39353.7	97455.2	44156.2	57236.7	77618.9	34582.7	57371.1	64154.8	110430	65804.7	69096.6	75030.2	63819.5	112405	32116.7	81928.5	58122.3	53299.8	92512.2	113733	108523	131265	83704.4	71140.9	81388.5	96418	82403.3	88428	76601.7
P05091	Aldehyde dehydrogenase, mitochondrial OS=Homo sapiens OX=9606 GN=ALDH2 PE=1 SV=2	ALDH2	56.3813	22.4	12	8	301.398	214.189	195.245	131.94	318.698	1199.39	237.647	194.52	283.607	221.19	231.424	122.772	318.655	20.3466	136.397	379.931	1674.85	553.743	314.113	346.567	405.015	391.677	475.648	319.835	138.504	144.609	90.2224	679.705	73729.7	12880.4	425.979	115.936	570.467	2810.35	1158.64	10460.7	286.941	560.114	331.655	683.395	244.782	358.904	1659.6
P05106	Integrin beta-3 OS=Homo sapiens OX=9606 GN=ITGB3 PE=1 SV=2	ITGB3	87.0578	12.7	14	14	486.33	1033.22	558.394	1783.71	163.043		449.059	241.403	1687.67	573.367	1137.9	4791.29	728.551	97.2258	792.175	534.988	560.656	487.576	164.765	871.577	261.473	1027.78	279.865	137.765	136.044	528.756	416.615	1392.34	136.746	192.729	511.006	723.532	1402.74	782.395	387.858	193.471	472.884	104.239	224.459	308.68	477.955	168.951
P05107	Integrin beta-2 OS=Homo sapiens OX=9606 GN=ITGB2 PE=1 SV=2	ITGB2	84.7818	5.2	5	5	284.711	519.046	703.47		769.893	496.517	366.799	910.279	1639.78	1295.9		582.066	604.273		465.899	550.062		613.051	655.388	988.064	882.926	403.563	1256.38	929.69	498.972	745.078	209.942	992.674	2084.21	767.121	762.192		1232.92	644.899	610.945	1043.46	721.695	608.353	1183.68	593.178		266.381	1845.57
P05109	Protein S100-A8 OS=Homo sapiens OX=9606 GN=S100A8 PE=1 SV=1	S100A8	10.8345	48.4	6	6	1348.64	4649.21	1200.24	3683.27	3325.97	3024.34	3628.3	10929.3	2506.69	2058.28	20077.5	2542.55	4560.74	3092.34	4982.67	7555.21	2524.24	4903.82	1986.14	2890.77	2505.22	4385.53	4756.84	4611.35	3013.01	11281.6	7156.26	2789.73	19536	12061.7	7190.36	3087.5	21792.7	20908	5954.12	49457.4	16064.1	15488.6	6036.33	31749.4	21754.6	7848.73	13035.4
P05120	Plasminogen activator inhibitor 2 OS=Homo sapiens OX=9606 GN=SERPINB2 PE=1 SV=2	SERPINB2	46.5962	7	3	3			314.486		647.461	464.404						324.801	1266.96			559.432		305.225	1979.8									12963.6				187.546		409.567		2732.49		401.629			677.281		2994.75
P05121	Plasminogen activator inhibitor 1 OS=Homo sapiens OX=9606 GN=SERPINE1 PE=1 SV=1	SERPINE1	45.06	21.1	10	10	254.605			323.169	161.445	56.8018	153.734	417.849					396.971	192.085		377.221				236.707	260.179	590.866	138.421	1410.13	202.944			1078.34	5900.69	2638.06	1111.78	389.28	251.989	183.271	128.393	6936.33			659.055	273.424	64.3647	209.629	1228.09
P05154	Plasma serine protease inhibitor OS=Homo sapiens OX=9606 GN=SERPINA5 PE=1 SV=3	SERPINA5	45.6747	34	15	15	6698.64	4775.38	5785.93	5937.59	9117.91	8746.16	4552.05	1482.25	8952.72	6704.87	4534.46	10343.3	4871.89	738.593	2323.66	9695.06	3503.19	4735.68	2397.71	5543.78	4652.09	4921.42	4482.32	5729.48	5492.42	2044.54	2357.86	11396.7	919.299	2881.47	13495.7	11364.9	5593.74	4114.43	3992.11	2663.53	2152.86	2609	2679.39	2820.64	3035.65	4425.35	1921.5
P05155	Plasma protease C1 inhibitor OS=Homo sapiens OX=9606 GN=SERPING1 PE=1 SV=2	SERPING1	55.1542	35	21	21	34570.6	44769	39997.8	35558.8	33023.4	42913.6	44347.2	29357.4	30019.5	25848.4	25819.3	50861.9	30929.8	19793.1	36705.4	32947.8	32913.3	27402.1	36153.7	32401.3	25158.8	31446.5	53146.9	36883	36122.1	33551.4	33044.6	37171.5	21614.6	28661.5	28103.4	26240.4	54689.9	39970.4	40530.4	32463.2	27907.4	33084.5	27723.3	50773.1	45456.5	47591.3	46201.5
P05156	Complement factor I OS=Homo sapiens OX=9606 GN=CFI PE=1 SV=2	CFI	65.7502	40.3	28	28	11042.8	17914.4	15477.8	20523.8	12696.6	13986.2	16852.5	17919.6	15933.7	12687	15297.4	13736.9	17406.5	13305.6	21574.1	19464.7	17716.3	18108.3	9608.5	18551.5	17423.9	20026.8	19547.8	6315.4	19702.1	22385.9	18984.3	17073.1	9547.71	14610.4	24593.1	22493	21277.4	15103.9	15404	8729.62	13298.7	17266.3	15916.1	12719	19738.4	17214.1	14791.4
P05160	Coagulation factor XIII B chain OS=Homo sapiens OX=9606 GN=F13B PE=1 SV=3	F13B	75.5107	38.3	28	28	8630.98	11676.5	13228.5	12041.3	13811.7	15835.7	14312.2	5439.86	14639.7	15354.4	7573.33	14100.4	10637.7	7041.36	8609.15	17185.6	10512	11388.2	7105.76	13852.5	7997.01	8361.13	10513.7	14123.5	15836.4	11609	9728.35	11064.6	5570.84	7799.48	13779	12118.4	5958.85	8771.16	7935.21	3931.15	6849.58	4298.51	7849.47	6875.23	11462.8	9054.16	10096.9
P05164	Myeloperoxidase OS=Homo sapiens OX=9606 GN=MPO PE=1 SV=1	MPO	83.8686	20.5	15	14	491.738	1097.14	411.428	1167.89	976.571	1322.32	2042.58	3745.2	1189.84	499.528	658.684	726.818	1053.56	1417.86	1102.88	1337.27	265.04	769.246	740.476	727.081	803.834	604.134	1744.11	1796.19	1015.51	1755.93	1368.65	1014.43	6698.76	3013.17	973.421	836.787	4886.7	1708.26	1561.48	6266.32	918.03	1723.96	1529.54	978.873	958.423	809.713	4733.16
P05165	Propionyl-CoA carboxylase alpha chain, mitochondrial OS=Homo sapiens OX=9606 GN=PCCA PE=1 SV=4	PCCA	80.0589	12.5	9	9						392.672		381.049												129.409			505.298						14415	27073			1540.9	2143.78	431.212	8713.52		94.2077				249.641	2495.1
P05166	Propionyl-CoA carboxylase beta chain, mitochondrial OS=Homo sapiens OX=9606 GN=PCCB PE=1 SV=3	PCCB	58.2157	18.2	9	9						217.052		423.67										25.4735		27.1835			300.603						10446.8	20968.9			1459.59	2458.25	541.475	7173.45	116.266				92.6624	156.5	1553.83
P05186	Alkaline phosphatase, tissue-nonspecific isozyme OS=Homo sapiens OX=9606 GN=ALPL PE=1 SV=4	ALPL	57.3048	10.9	6	6	489.927	790.201	578.27	798.506	709.025	746.132	1298.28	4961.95	604.383	1225.82	899.993	642.162	971.391	2155.43	1012.06	775.398	726.638	387.144	2382.09	1715.95	292.214	800.925	3396.1	1509.83	1061.4	1141.35	759.26	166.061	941.387	950.101	651.231	477.715	1149.31	1825.02	786.776	6865.82	1828.91	1452.84	489.673	583.793	1678.45	1096.58	2418.23
P05231	Interleukin-6 OS=Homo sapiens OX=9606 GN=IL6 PE=1 SV=1	IL6	23.7182	17.9	4	4			2150.9		3082.79	2207.9									808.053			4718.18	1900.09				4038.88											1199.63	1499.64							2351.9	1213.89
P05362	Intercellular adhesion molecule 1 OS=Homo sapiens OX=9606 GN=ICAM1 PE=1 SV=2	ICAM1	57.8252	19.5	11	11	487.975	1006.92	969.992	1426.41	1102.82	515.207	1420.22	13112.4	822.228	2606.07	1959.33	806.653	1310.95	3676.28	2315.3	998.534	825.06	1114.22	2826.99	1324.86	1273.78	588.994	2099.24	2837.99	1379.5	1335.52	1292.32	267.604	2108.43	3457.03	1435.85	1224.97	1949.4	2331.83	1305.18	3973.45	5567.04	4072.63	1728.89	1254.51	5898.54	4116.98	4042.34
P05387	60S acidic ribosomal protein P2 OS=Homo sapiens OX=9606 GN=RPLP2 PE=1 SV=1	RPLP2	11.6649	28.7	3	3		194.655	61.6828		336.947	102.718		144.564	150.392	44.3031		35.2819	33.2212			299.996	312.568	16.9609			88.535	272.277	122.801	410.838		33.545		4041.47	13111.3	2684.75	1518.55	129.91	1390.63	681.327	646.961	20463	107.832	149.647	46.4991	596.882	492.914	287.071	551.768
P05388	60S acidic ribosomal protein P0 OS=Homo sapiens OX=9606 GN=RPLP0 PE=1 SV=1	RPLP0	34.2735	7.3	2	2					374.815	130.112			855.019			188.558					553.065							984.811				3000.6	2448.69	973.153				4347.09	868.66	7380.3				556.071	971.639	300.784
P05413	Fatty acid-binding protein, heart OS=Homo sapiens OX=9606 GN=FABP3 PE=1 SV=4	FABP3	14.858	59.4	9	8		30.563	95.7313	77.2563	69.6727	49.5071	31.8221	66.9096	107.37	89.0033	23.8355	186.987	91.0316	81.8077	57.6141	116.002	47.7091	62.5076	112.58				205.905	274.724	622.993	70.9787		533.276	1019.11	554.654	2537.06	2245.62	79.1011	1649.88	1265.74	2183.09	296.931	90.36	671.319	252.096	246.73	226.782	488.288
P05451	Lithostathine-1-alpha OS=Homo sapiens OX=9606 GN=REG1A PE=1 SV=3	REG1A	18.731	22.9	3	2	2598.64	4807.69	6764.83	4177.88	7037.62	2892.46	3638.19	18367.4	15117.9	2026.42	1636.86	4139.57	8050.16	16695.6	12799.2	3766.1	6430.19	9783.19	16544.6	5930.55	5900.88	5706.3	88030.3	32182.4	8836.53	3364.33	4595.3	5235.55	66297.4	28268.6	7090.2	3387.89	3764.06	12184.3	17732.9	58965.6	3044.51	3271.17	6767.61	33692.3	6167.41	7893.13	10788.3
P05452	Tetranectin OS=Homo sapiens OX=9606 GN=CLEC3B PE=1 SV=3	CLEC3B	22.5368	53.5	9	9	32290.6	44507.8	38340.4	25749.8	57295.7	50581.8	35497.8	13661.9	51888.4	60260	17025.6	44392.9	30268.1	13058.9	20156.3	43272.8	27597.8	36983.9	68088.2	30301.7	28018.7	22051.6	29041.5	17775.5	42896.5	31588.3	24739	23851.8	23993.6	38517.3	37091.8	30819.7	43157.8	30726.6	23385.3	30272.8	15732.7	14613.6	22499.7	26673.5	29611.6	25453.7	29341.5
P05543	Thyroxine-binding globulin OS=Homo sapiens OX=9606 GN=SERPINA7 PE=1 SV=2	SERPINA7	46.3245	25.8	12	12	109613	92272.2	76915.4	88583.8	102071	138978	147705	80735.1	66156.7	83620.9	48267.2	73605	77337.5	56784.5	50104.7	119857	114876	92256.3	110538	115726	85661.5	66816.3	84201.7	69671.6	77591.2	50781.7	47424	64007.9	45019.8	73999.4	70239.7	63384.4	78746.1	85179.2	74661.5	49123.5	26272.1	35292.7	54256.3	44991.2	69002.9	46968.4	76105
P05546	Heparin cofactor 2 OS=Homo sapiens OX=9606 GN=SERPIND1 PE=1 SV=3	SERPIND1	57.0706	36.5	22	22	89831.5	130489	85352	134292	128725	93599.6	78545.3	35666.2	63261.2	46987.4	54854.8	107576	104115	54823.2	48858.3	127759	50404.5	60960.2	30218.8	90370.3	151664	109002	69569.6	79177.4	98717.6	56392.9	44558.9	94922.4	29783.3	62566.5	136388	116138	100915	75356.8	59946.1	11731.2	58172	62689.7	59956.1	44431.9	87888	92971.7	56845.7
P05556	Integrin beta-1 OS=Homo sapiens OX=9606 GN=ITGB1 PE=1 SV=2	ITGB1	88.4153	16.9	16	16	1535.09	2222.76	1899.84	2551.52	3126.94	1891.35	2528.6	2238.33	3425.03	3247.32	2129.13	2938.95	1649.16	1151.49	1894.97	2986.74	1581.74	2423.37	4461.92	2348.36	2236.58	1623.59	2375.09	1479.03	1996.34	1828.15	1780.5	2527.54	1632.75	3030.95	1866.85	1634.46	3378.62	2623.7	2607.68	5108.52	2432.69	1603.58	1587.15	2569.31	2016.67	1267.03	3417.23
P05783	Keratin, type I cytoskeletal 18 OS=Homo sapiens OX=9606 GN=KRT18 PE=1 SV=2	KRT18	48.0578	22.3	9	7	293.146	2089.51	939.021	1071.44	981.417	1274.59	1028.76	765.748	407.834	1661.16	495.191	314.791	3146.02	762.386	953.654	1494.8	739.425	1203.88	1118.46	1428.43	726.043	960.887	603.242	1337.66	1029.31	1389.46	838.784	3619.54	6383.37	1444.6	1772.37	767.911	1225.29	1131.63	818.605	1664.55	742.212	727.909	1284.61	1539.22	3127.38	647.027	1287.12
P05787	Keratin, type II cytoskeletal 8 OS=Homo sapiens OX=9606 GN=KRT8 PE=1 SV=7	KRT8	53.7042	10.1	5	5		96.5465			311.766		90.891		570.379		597.692		143.737				1654.31		432.508	224.88		2089.15	158.59	127.987		144.641	155.119		7684.61	1150.94			975.875	228.682	899.274	1989.07	627.27	410.314		185.071	1135.76	908.724	590.897
P05976	Myosin light chain 1/3, skeletal muscle isoform OS=Homo sapiens OX=9606 GN=MYL1 PE=1 SV=3	MYL1	21.1451	29.9	6	6												452.27	34794.4	3182.13					254.905				372.316		44846.2		164.31	1812.54	7109.22	7951.57	17318.6	13553.1	669.445	7565.78	3688.78	8627.93			4363.1	1382.02	3037.82	817.97	1682.05
P06132	Uroporphyrinogen decarboxylase OS=Homo sapiens OX=9606 GN=UROD PE=1 SV=2	UROD	40.7869	7.1	2	2			586.935								980.258	1018.46										592.521	1032.27						4013.62	943.213	875.965					9723.61	675.606	1411.4	1848.49	3423.09
P06276	Cholinesterase OS=Homo sapiens OX=9606 GN=BCHE PE=1 SV=1	BCHE	68.418	15.1	12	12	19692.5	23465.2	33580.1	14367.2	30487.6	32808.4	15331.5	6465.68	23242.3	16176.9	9557.61	32981.8	23779.6	2686.74	8197.21	23760.2	15709.6	16520.4	13198	25509.5	17051	8316.21	11981	8865.13	14345.8	17279.6	14475.6	16258.5	13935	18711.8	17827.2	13619.1	14924.1	17088.3	9533.96	7356.04	11685	12167.1	11613.8	13473.3	10784.5	9970.35	10794.5
P06312	Immunoglobulin kappa variable 4-1 OS=Homo sapiens OX=9606 GN=IGKV4-1 PE=1 SV=1	IGKV4-1	13.38	17.4	4	4	234060	125406	45543.2	71743.6	62409.3	101565	50674.5	74139.6	103655	78214.7	312958	53625.5	91369.9	170572	63349.7	74219.4	202402	234402	305744	145297	86387.3	58742.2	89681.4	64994.7	52506.8	30450.9	61957.3	55250.2	72230.2	82826	23966.6	35818.7		43536.6	265713	32947.8	177700	93876.9	122030	110019	74881.5	66557.1	123352
P06396	Gelsolin OS=Homo sapiens OX=9606 GN=GSN PE=1 SV=1	GSN	85.6975	39.5	35	35	12764.6	24646.6	20413.3	12684.3	22837.2	24294.4	10106.3	3805.63	27058.2	27596.5	4915.48	22774.9	19352.9	3474.6	6853.08	17621.1	8427.27	15516.8	19970.7	13205.3	13942	6961.81	12319.7	14100.3	14717.3	9657.11	9973.6	9219.61	6411.25	15166.7	7227.61	9154.26	9670.72	13945	9957.96	10144	6520.12	6493.39	9155.35	13198	12951	13859.9	9128.94
P06576	ATP synthase subunit beta, mitochondrial OS=Homo sapiens OX=9606 GN=ATP5F1B PE=1 SV=3	ATP5F1B	56.5599	16.6	9	9	431.224	1359.78	662.118	1854.09	540.479	815.736	567.844	1029.74	2549.53	957.669	838.041	2538.26	1354.26	630.358	682.81	1132.67	723.549	409.191	573.438	507.7	446.76	652.797	1352.15	1367.2	608.922	701.323	906.839	3982.93	6996.19	6761.28	2721.94	1091.66	1015.65	2701.71	47374.3	18528.6	636.527	560.738	739.801	1343.91	1427.6	771.441	1339.19
P06681	Complement C2 OS=Homo sapiens OX=9606 GN=C2 PE=1 SV=2	C2	83.2678	32.4	31	31	15404.5	24597.2	27224.2	29734.5	20622.7	22723.6	26049	36473.5	23316.8	15780.4	20673.4	27003.1	22373	12540.3	34730.9	27794.2	19933.7	17998.9	18712	20669	25531.4	24320.2	27384.2	17429.5	25084.2	24859.9	21955.9	29471.9	9181.39	8998.66	22105.7	23558.3	29420.9	19940.5	17038	7745.06	24432.1	26770.6	22527	16026.3	22997.9	20805.5	28300.9
P06702	Protein S100-A9 OS=Homo sapiens OX=9606 GN=S100A9 PE=1 SV=1	S100A9	13.242	57	6	6	3159.69	10624.8	3080.8	8783.76	6769.35	7814.55	9004.85	27262.7	5830.87	4912.75	61826.1	5939.38	11463.6	7891.06	12200.9	10486.3	4749.83	11978.1	4483.84	6741.27	5412.66	11584.1	10560.5	9004.39	7078.76	25972.3	16233.3	6225.29	55904.1	25159.4	17866.5	5816.34	37205.3	50381.1	10878.8	103329	40639	40537.6	12514.3	41387.2	45074.5	15264.5	25178.1
P06703	Protein S100-A6 OS=Homo sapiens OX=9606 GN=S100A6 PE=1 SV=1	S100A6	10.1797	16.7	2	2	33897	27562.8	30513.3	22893.7	44138.3	38001.4	22817.5	15601	39807.3	30698.4	17826.8	27476.9	33763.7	15012.1	9476.43	66128.2	36618.4	45876	24142.7	27267.4	58802.9	49611.6	57969.8	66471.4	18482.7	20112.1	7373.08	64835.8	33281.8	28647.5	45839.3	15480.8	20353.5	42448.6	40394	126013	44581.2	106025	40619.3	197542	29522.6	40010.6	46194.5
P06727	Apolipoprotein A-IV OS=Homo sapiens OX=9606 GN=APOA4 PE=1 SV=4	APOA4	45.372	76.3	47	47	34861.1	29980.7	30922.5	14708.4	93856.8	45080.5	42426.9	11758.2	53353.4	84391.1	13059.6	37931.3	35399.1	21735.2	23464.5	58221.6	26494.3	33940	65999.6	52478.2	28858.3	13959.6	70294	9174.09	50688.2	11050.2	8948.14	55073.7	12682.8	13287.7	26578.7	38308.3	34596.6	28475.8	39575.2	47314.8	14763	6012.5	19939	49914.2	17614.6	36622.2	2300.45
P06732	Creatine kinase M-type OS=Homo sapiens OX=9606 GN=CKM PE=1 SV=2	CKM	43.1011	48.8	17	17	56.3257	64.202	98.2258		127.265	113.197	27.8273		140.242	130.879		284.334	200.518	103.096	26.5827	36.9433	30.042	47.0828	145.583	61.2027	421.735	43.6825	55.2799		308.687	125.817	57.0722	436.041	4776.13	2911.38	8417.1	4311.2	135.451	1547.67	972.183	1830.54	59.8154	55.5421	890.095	232.653	119.979	76.2998	55.3462
P06733	Alpha-enolase OS=Homo sapiens OX=9606 GN=ENO1 PE=1 SV=2	ENO1	47.169	27.4	13	12	1543.96	2589.74	1897.01	3413.76	1485.4	2091.14	1505.36	1368.45	2139.11	1742.71	2388.26	2623.64	3083.26	1005.08	1690.16	3488.91	2520.71	1916.18	1246.67	2596.27	1649.92	3493.62	2104.16	2214.96	637.414	1779.07	1261.28	4814.33	27418.7	1333.5	3366.75	1724.04	2087.85	7959.98	3066.8	40398	2237.49	2288.12	1009.16	2185.42	3444.12	1584.72	2667.69
P06737	Glycogen phosphorylase, liver form OS=Homo sapiens OX=9606 GN=PYGL PE=1 SV=4	PYGL	97.1486	22	19	19	437.437					410.282						100.572	130.821			121.741	76.6153	161.818		269.566	351.039	94.3682						220.814	12225.6	4886.92	117.629		1477.13	1133.51	639.803	5776.56	214.544	189.374		307.339	217.519	140.048	534.855
P06744	Glucose-6-phosphate isomerase OS=Homo sapiens OX=9606 GN=GPI PE=1 SV=4	GPI	63.1471	18.1	12	12	147.545	306.324	195.374	422.627	113.959	358.572	275.456	324.582	287.659	146.399	493.972	275.572	331.575	132.09	270.26	449.22	425.818	242.206	174.988	336.968	203.875	367.845	339.649	388.176	212.271	362.189	190.319	457.97	25119.7	10118.8	403.995	396.375	1631.09	1638.61	935.493	10521.4	689.208	706.01	584.439	1179.81	754.083	430.69	1116.39
P06753	Tropomyosin alpha-3 chain OS=Homo sapiens OX=9606 GN=TPM3 PE=1 SV=2	TPM3	32.95	26	12	4	279.204	994.408	432.392	1641.45	431.291	323.467	482.162	419.523	1483.83	619.217	794.486	2965.21	728.842		662.706	2049.99	1076.34	749.2	440.288	1081.52	407.994	806.805	749.825	353.469		819.806	263.132	1722.23	3629.66	975.718	3523.26	1012.09	2671.09	1083.65	2963.31	5115.06	548.948	303.384	446.796	707.328	1316.23	270.91	651.141
P06756	Integrin alpha-V OS=Homo sapiens OX=9606 GN=ITGAV PE=1 SV=2	ITGAV	116.038	2.6	3	3		1359.26	1927.63		2329.17	1921.48						1868.22	1146.57	255.47		2023.07	889.637		684.541		1317.49	1355.17				1249.93		1348.38		985.912	1432.07	1896.38	1270.33	1104		2037.49	646.058	1055.71	752.859	362.235
P06858	Lipoprotein lipase OS=Homo sapiens OX=9606 GN=LPL PE=1 SV=1	LPL	53.1625	2.1	2	2																													3479.75				2207.85
P06865	Beta-hexosaminidase subunit alpha OS=Homo sapiens OX=9606 GN=HEXA PE=1 SV=2	HEXA	60.7028	11.5	6	6	1203.81	1406.03	1632.31	1440.22	2162.46	1965.36	1830.2	2233.66	2560.5	1808.5	1091.88	1189.96	1510.14	1273.44	1885.32	2673.56	1299.77	1510.92	1950.77	1087.68	1307.05	1211.67	1878.71	1132.15	1254.05	1232.25	877.689	2484.52	1070.95	1119.86	743.898	2591.42	1130.57	1532.68	1500	1328.02	1561.97	1480.03	2512.25	1974.94	1616.89	1516.97	1551.89
P07099	Epoxide hydrolase 1 OS=Homo sapiens OX=9606 GN=EPHX1 PE=1 SV=1	EPHX1	52.9489	18.7	9	9								718.621				132.334											271.163	238.46				366.607	28154.2	16404.7			125.505	1408.46	353.78	3821.14					215.672
P07108	Acyl-CoA-binding protein OS=Homo sapiens OX=9606 GN=DBI PE=1 SV=2	DBI	10.0444	50.6	6	6	101.083	234.256	138.557	197.298	73.4516	137.655	48.1132	164.434	191.418	166.129	245.68	187.438	247.951	71.8257	131.914	170.407	332.778	221.104	209.875	230.751	112.153	136.398	253.413	358.59	198.9	153.181	98.1619	402.238	8854.67	511.519	402.908	292.38	238.753	359.023	214.924	9995.47	143.404	234.238	185.262	323.338	308.342	169.273	733.12
P07148	Fatty acid-binding protein, liver OS=Homo sapiens OX=9606 GN=FABP1 PE=1 SV=1	FABP1	14.2084	30.7	4	4	1672.78	1524.89	3165.91	1694.52	783.06	4963.84	2100.13	3583.36	3049.96	2371.82	537.519	2592.09	2432.39	1791.92	1350.62	2853.7	28812.9	2205.86	9738.51	15389.3	7646.86	1187.75	5437.99	2339.99	1586.59	490.794		1248.09	596372	19823	2058.78	865.187	1556.05	6695.86	3209.75	901278	1041.97	603.379	2800	3005.58	3908.25	6467.29	19002.8
P07195	L-lactate dehydrogenase B chain OS=Homo sapiens OX=9606 GN=LDHB PE=1 SV=2	LDHB	36.6385	33.8	10	10	1586.73	3045.42	2190.86	2344.2	2453.05	2335.78	1820.8	1343.32	2237.18	2189.56	6167.03	3334.64	1830.43	490.285	2018.21	2837.88	3411.55	2785.64	3534.29	3309.68	1966.71	8655	2800.57	2055.24	6276.68	4834.59	4058.8	9002.74	2127.24	2218.52	9268.27	9313.58	10512.9	12006.3	10120.7	19528.2	6686.48	6253.15	4221.06	6490.53	7465.64	4813.68	3448.84
P07203	Glutathione peroxidase 1 OS=Homo sapiens OX=9606 GN=GPX1 PE=1 SV=4	GPX1	22.0882	21.2	4	4	2173.57	1600.02	1765.09	3278.33	4894.2	1776.28	1830.55	1184.36	2302.93	1431.09	574.174	4175.43	2086.65	715.397	1601.23	4955.31	1752.76	3809.32	1487.04	1511.16	3000.19	5563.35	1713.22	2014.04	1394.87	2706.73	776.536	7643.6	7038.72	1896.2	6143.08	2524.2	3997.86	2659.41	3157.07	6597.86	4464.21	8430.97	3723.4	9426.96	1963.45	1839.72	1602.29
P07225	Vitamin K-dependent protein S OS=Homo sapiens OX=9606 GN=PROS1 PE=1 SV=1	PROS1	75.1226	34.5	32	32	12396.2	25376.3	23501.7	26317.2	23908.4	19513.4	21322.9	19147.9	16435.6	12856.6	17287.1	25907.4	24262.2	11014	18934.8	25509.6	14404.7	15770.1	10105.3	20775.3	21060.2	24522.2	21965.8	7656.31	24476	28509.1	23790.8	25128.1	4499.74	10298.7	27891.1	20456	15400.1	17244.4	17498.2	5645.93	16136.9	19303	18392.8	17487.5	25606.4	21361.7	15026
P07237	Protein disulfide-isomerase OS=Homo sapiens OX=9606 GN=P4HB PE=1 SV=3	P4HB	57.1164	41.3	24	24	1224.1	1259.58	1237.64	1326.36	1092.06	1486.05	963.896	1032.04	1603.24	899.252	1160.77	1531.9	1149.75	1020.71	1094.24	1461.48	1414.04	1105.86	1065.42	1300.01	1644.93	1130.84	1240.01	1139.42	1429.27	1074.41	821.071	1822.79	71607.3	4280.48	1197.37	1630.61	1164.14	3328.11	1258.14	18534.5	1654.39	1290.39	1479.87	1036.49	1832.64	1570.25	1587
P07306	Asialoglycoprotein receptor 1 OS=Homo sapiens OX=9606 GN=ASGR1 PE=1 SV=2	ASGR1	33.186	8.6	3	2				639.53				1050.87						1377.15	411.381										162.358				1173.01	1130.06				684.492	136.183	2904.15							601.762
P07307	Asialoglycoprotein receptor 2 OS=Homo sapiens OX=9606 GN=ASGR2 PE=1 SV=2	ASGR2	35.0922	8.4	3	3	3251.62	3490.25	6664.2	9733.24	7010.42	5170.3	9054.73	7860.03	5003.66	9731.48	2977.99	8506.67	6224.4	8295.91	14171.4	2288.94	5956.93	6485.06	8103.37	6505.99	8396.67	6353.88	15204.9	5286.78	15246	4835.92	5639.28	8034.5	9425.07	16600.9	6862.69	8936.51	10644.7	8769.25	4489.37	5830.28	5696.35	5399.36	11494.8	5730.29	11724.8	11819.1	16225.3
P07333	Macrophage colony-stimulating factor 1 receptor OS=Homo sapiens OX=9606 GN=CSF1R PE=1 SV=2	CSF1R	107.984	4.6	5	5	1357.03	2312.09	1690.58	1716.61	2523.25	2121.61	2948.82	6517.42	1882.03	6210.22	3160.16	2058.05	3198.65	5278.3	3176.93	2160.8	3070.7	3553.17	7644.46	2658.78	3826.39	2227.73	4594.18	7896.92	2625.65	4299.44	3982.46	3301.61	3773.74	4375.9	2055.3	2861.13	4508.62	3948.28	5867.6	4134.61	5342.46	1301.63	4639.53	2782.86	934.788	1051.56	11886.3
P07339	Cathepsin D OS=Homo sapiens OX=9606 GN=CTSD PE=1 SV=1	CTSD	44.5522	19.2	8	8	4512.39	4987.77	5036.1	7036.67	5009.95	3171.76	5913.12	22488.4	7467.05	8317.62	7197.3	4118.42	5706.89	6951.05	7462.21	5965.28	5709.36	5503.5	11747.5	3685.97	15759.7	5441.3	11223.9	13050.8	3634.61	6058.36	3637.16	9092.01	26216.9	18927.5	11785	12012.7	4045.89	8114.63	8933.39	22713.4	6842.78	3925.97	10677.4	10804.7	5228.45	2824.5	8757.57
P07355	Annexin A2 OS=Homo sapiens OX=9606 GN=ANXA2 PE=1 SV=2	ANXA2	38.604	32.4	13	3	808.71	2160.45		1551.75	1798.82	1563.01	1213.98	951.9	814.344	2782.26	986.437	711.035	3203.7	659.31	508.391	1698.64		635.56	1070.71	999.684	538.092	774.605	659.994	1754.11	419.796	580.721	384.529	16426.5	4032.65	1803.94	3458.67	882.23	789.019	1170.77	2967.97	10457.2	716.985	1538.96	810.695	2434.9	2879.46	499.964	6090.05
P07357	Complement component C8 alpha chain OS=Homo sapiens OX=9606 GN=C8A PE=1 SV=2	C8A	65.1632	27.6	19	19	19101.1	28205.4	29961.5	19421	23124.6	23885.8	26253	26492.2	28723.2	20371.7	16018.2	31463.2	22799.6	22380.7	24977.2	26363.9	17374.1	20964	14181.3	30820.5	29559.8	28203.8	20895.5	7913.37	20083.4	23966.2	15339.7	21474.9	12294.3	21044	34547.9	29311.5	15993.2	28321.1	20977.9	8526.2	18247.1	28899.4	24466.6	14275.8	20568.7	13272.5	22349.1
P07358	Complement component C8 beta chain OS=Homo sapiens OX=9606 GN=C8B PE=1 SV=3	C8B	67.0469	36.5	25	25	3835.29	5440.62	6152.3	4124.39	4874.25	4630.31	4937.23	4635.75	4492.29	4013.12	3818.58	6293.5	3877.17	3589.84	4604.31	5704.88	2706.95	3570.57	2756.57	5976.96	5666.57	5780.43	4286.84	1248.43	3632.59	4704.36	3536.53	4900.93	1794.37	3322.18	6558.27	7160.53	3815.26	4182.84	3767.03	1423.74	4575.94	5884.17	3760.76	2280.95	3192.97	2392.27	4125.99
P07359	Platelet glycoprotein Ib alpha chain OS=Homo sapiens OX=9606 GN=GP1BA PE=1 SV=2	GP1BA	71.54	14.9	10	10	12229.3	26538.8	22197.6	43686.3	18180.1	17956.1	29541.6	19577.4	22398.4	24339.3	27741	36033	20884.1	8763.6	21700.6	24986.7	25744	29655	31608.6	33137.9	12123	25940.9	44024.4	26242.4	30395.8	17997.3	12753.9	25853.2	35805.6	50259.7	16065.9	12830.3	59365.2	40723	18408.5	27582.1	18506.6	25751.5	16538.5	23578	10497.6	12404.2	27337.7
P07360	Complement component C8 gamma chain OS=Homo sapiens OX=9606 GN=C8G PE=1 SV=3	C8G	22.2775	51	11	11	31057	46409.9	44458.6	33786.2	42246.2	37319	35807.2	37874.2	41854.1	29462.2	37649.3	45922.6	29182.7	24412.8	37472.2	52527.2	25196.1	40722.8	28397.3	58664.2	55707.4	70694.6	28211	11978.8	42764.8	39827.9	28543.7	43445.3	17039	26806	55678.8	48123.7	36658.7	17673.9	30163.8	13725.8	48446.3	49215.7	33452.4	20505.9	28958.5	19976.3	37144.2
P07384	Calpain-1 catalytic subunit OS=Homo sapiens OX=9606 GN=CAPN1 PE=1 SV=1	CAPN1	81.8901	20.4	16	16	635.719	1405.42	993.225	2793.2	1649.44	1069.68	1127.52	1014.3	1115.11	1313.94	3467.49	2219.35	1748.04	467.32	1805.18	3109.96	1386.54	1403.22	790.479	1541	1363	2594.72	1095.83	807.051	824.479	1708.56	1033.06	3597.77	4934.79	3198.49	1712.11	1358.51	4817.19	2790.25	1666.82	10002.6	2452.77	2947.34	1019.27	1592.45	2129.7	1154.78	3108.97
P07437	Tubulin beta chain OS=Homo sapiens OX=9606 GN=TUBB PE=1 SV=2	TUBB	49.6708	14	8	2	1112.37	1533.91	1894.69	1973.99	2137	1251.51	806.506	1261.37	2693.72	537.746	1449.03	4421.08	478.933	690.075	1515.61	1773.83	1446.64	1299.93	818.051	1398.44	518.584	2112.64	1259.2	1863.84	419.016	1441.52	1225.49	2657.04	1137.52	332.103	1183.84	889.912	1784.98	8733.47	3737.93	6375.95	881.801	789.008	651.795	649.662	2793.48	828.12	398.337
P07451	Carbonic anhydrase 3 OS=Homo sapiens OX=9606 GN=CA3 PE=1 SV=3	CA3	29.5574	35	9	9	200.715	148.677	130.131		180.593	219.544	171.153	59.9111	94.4693	156.19		371.579	309.9	103.341	61.7505	333.175	115.439	746.211	112.599	145.4	344.192	439.229	593.779	479.414	1669.14	191.42	64.2921	969.042	2239.51	1349.89	8570.02	4477	244.75	1817.47	2609.04	1769.05	418.407	917.626	665.38	945.516	208.056	313.91	649.697
P07476	Involucrin OS=Homo sapiens OX=9606 GN=IVL PE=1 SV=2	IVL	68.4785	3.8	3	3																												164.658															2551.91
P07478	Trypsin-2 OS=Homo sapiens OX=9606 GN=PRSS2 PE=1 SV=1	PRSS2	26.4878	11.7	3	2			949.854	587.127	183.165			652.79	1496.04	346.408	496.366	555.186	552.344	756.134	975.274		922.79		672.933	440.554		290.21	1927.27	3970.57	309.168	172.537		304.957	1427.76	3009.32	818.813	142.485	1982.79	3567.78	1777.08	3974.62		583.278	377.604	373.525	243.688	329.768	1717.86
P07602	Prosaposin OS=Homo sapiens OX=9606 GN=PSAP PE=1 SV=2	PSAP	58.1126	24.2	13	13	1233.01	1685.77	2440.22	2049.71	1570.4	2411.26	1871.48	3057.02	2395.01	2735.32	1157.8	2008.84	2332.19	2009.42	1448.36	1869.72	1760.34	1696.22	1823.7	1554.08	2179.29	1384.53	3018.11	6380.35	1657.34	1251.85	1090.25	2466.96	5609.43	3057.5	1951.07	1508.22	2000.64	3279.12	1972.41	6837.86	1271.34	1607.99	2235.63	3109.24	2090.69	2297.6	2683.74
P07686	Beta-hexosaminidase subunit beta OS=Homo sapiens OX=9606 GN=HEXB PE=1 SV=4	HEXB	63.1374	10.4	6	6	1811.28	2758.03	4082.92	3648.87	4413.51	3223.45	4514.96	5780.18	6189.65	3379.49	1155.26	2287.92	2612.19	2090.3	2601.36	4715.88	3375.5	3643.11	4963.16	2393.83	3764.34	3798.25	4904.16	4977.33	4614.71	2367.03	3012.39	9827.88	5510.55	5657.8	2751.63	5687.97	1704.66	9661.3	5736.72	7224.98	4022.68	3756.4	9324.81	7132.74	4691.77	5408.89	4193.75
P07737	Profilin-1 OS=Homo sapiens OX=9606 GN=PFN1 PE=1 SV=2	PFN1	15.0542	47.9	7	7	6557.08	20814.7	9994.85	35347.6	6385.03	6728.71	15629.7	10874.8	11883.1	10087.9	21256.2	18752.1	18817.3	3810.72	14608.9	24753.8	15537.3	11177.5	4133.06	15847.9	9962.16	19698.6	10916	5103.46	2451.49	14232	7165.4	21457.5	18655.2	6090.5	12251.8	14654.4	15423.4	14623.6	5671.61	23718.9	11637.5	6661.56	12491.1	15949.6	11037.6	4325.53	7233.35
P07738	Bisphosphoglycerate mutase OS=Homo sapiens OX=9606 GN=BPGM PE=1 SV=2	BPGM	30.0052	20.5	4	4	1452.35	1209.48	1781.59	786.505	3724.44	943.383	1365.17	596.233	1585.04	1001.45	2802.29	1920.63	1158.57	409.441	353.782	3016.74	1819.58	4096.58	2435.86	2053.69	2907.47	3654.57	3081.93	1502.71	1382.17	1446.08	408.649	3116.64	918.119	1337.13	2528.19	621.862	2274.39	1819.53	2083.08	4153.69	3360.23	5148.62	3211.18	10042.4	2319.92	2420.27	2834.53
P07741	Adenine phosphoribosyltransferase OS=Homo sapiens OX=9606 GN=APRT PE=1 SV=2	APRT	19.6078	12.8	2	2	610.869	1511.23	1074.82	1767.43	2857.99	647.62	786.566	1518.68	3781.93		3933.66	2996.91	715.685	814.584	763.915	3135.68	1039.81	2127.76	1252.19	1441.68	1997.08	2486	878.301	2677.71	329.497	809.732	1057.74	4040.88	1613.35	1203.88	2216.72	645.425	2593.87	11074.8	2762.83	5157.19	1896.21	3202.38	1133.08	1408.81	1673.08	163.826	738.3
P07814	Bifunctional glutamate/proline--tRNA ligase OS=Homo sapiens OX=9606 GN=EPRS1 PE=1 SV=5	EPRS1	170.591	4.8	7	7	921.056	503.612	1375.06		1283.78			589.647	1247.84		675.297	452.342			281.519		662.899		583.51			343.178	630.412	958.92			401.928	1554.94	3222.79	2125.63			300.695	7427.24	2302.78	8388.84			974.698		1293.87	545.721
P07858	Cathepsin B OS=Homo sapiens OX=9606 GN=CTSB PE=1 SV=3	CTSB	37.8216	30.1	10	10	553.236	1081.28	849.577	905.658	862.026	909.279	540.622	2546.86	684.467	865.015	492.706	345.574	269.064	1908.23	1258.76	948.466	869.619	664.65	1076.37	568.338	1047.87	622.796	1499.76	2504.22	536.656	442.735	544.021	351.617	6618.83	4598.63	1168.51	445.171	378.094	1952.01	995.157	4085.67	982.49	874.902	2852.25	1332.77	996.307	1010.21	2129.66
P07900	Heat shock protein HSP 90-alpha OS=Homo sapiens OX=9606 GN=HSP90AA1 PE=1 SV=5	HSP90AA1	84.6597	13.3	10	7	1926.61	1687.31	2151.92	1437.6	2033.66	1390.6	1390.43	1830.5	2181.46	1412.67	2054.97	1737.97	1344.98	1575.91	2131.85	1960.25	2426.88	1483.91	1504.99	1441.36	1313.26	2269.8	1417.62	2314.5	1012.06	1654.96	1689.08	2452	23370.1	15386.2	1383.61	1110.51	6181.37	10662.4	2627.5	39661.1	2379.55	2330.72	2177.74	3011.08	4401.46	1541.05	4541.74
P07902	Galactose-1-phosphate uridylyltransferase OS=Homo sapiens OX=9606 GN=GALT PE=1 SV=3	GALT	43.3631	11.1	4	4						782.65				314.291									248.182				334.919						10143.8	3646.02				1273.76		2997.76			190.615	403.097			345.182
P07911	Uromodulin OS=Homo sapiens OX=9606 GN=UMOD PE=1 SV=1	UMOD	69.7609	11.6	9	9	1388.76	5055.92	1617.75	1739.07	2612.28	1412.02	1525.1	1064.53	4304.69	3240.01	1715.87	893.269	1042.16	646.043	976.725	2235.8	1854.72	1516.21	5878.63	1649.73	1713.49	2042.47	2698.27	1328.76	1180.04	2030.34	1696.11	2897.6	910.03	1098.57	1576.44	1456.2	3112.64	5288.11	3884.62	1711.29	1719.09	2284.71	3175.63	3698.49	2193.33	2017.83	2195.45
P07942	Laminin subunit beta-1 OS=Homo sapiens OX=9606 GN=LAMB1 PE=1 SV=2	LAMB1	198.038	10.5	21	21	778.165	1173.54	1095.94	1014.94	1117.23	1125.34	1589.53	1753.09	1826.37	1330.24	1057.13	1141.53	1028.16	1089.81	1097.76	1113.96	1298.25	976.666	2265.37	1318.65	1146.7	1090.74	2663.57	2220.56	1253.17	1246.09	994.982	1464.01	1287.36	3127.16	1265.63	1282.39	1607.56	3127.06	1836.76	10896.1	2000.28	2246.71	2487.78	1802.1	3121.2	2011.08	2083.87
P07951	Tropomyosin beta chain OS=Homo sapiens OX=9606 GN=TPM2 PE=1 SV=1	TPM2	32.8507	25.7	8	4	491.412	901.906	596.533	2197.42		303.104	520.68		1852.93	554.225	1446.57	4845.87	1122.49		795.976	2330.49	1231.72	735.244	1176.02	1297.31	765.803	1573.87	925.875	1262.36	814.858	823.744	190.637	1321.73	1737.41	822.658	3941.75	1400.3	1584.89	623.151		1005.03	813.22	6293.25	844.222	135.57	1205.66		831.941
P07954	Fumarate hydratase, mitochondrial OS=Homo sapiens OX=9606 GN=FH PE=1 SV=3	FH	54.637	16.1	7	7	93.9714	129.726	40.1384	51.7272	146.263	269.203		57.5861	75.7239			232.123			29.6583	97.5057	128.685	145.624	109.787		151.9	145.033	149.942		119.982			126.03	18130.7	7278.14	146.366		3102.91	997.812	635.645	4893.64	90.411	211.004	114.659	297.532	105.237	3637.49	645.303
P07988	Pulmonary surfactant-associated protein B OS=Homo sapiens OX=9606 GN=SFTPB PE=1 SV=3	SFTPB	42.1171	21.5	9	9	260.474	207.437	715.79	691.024	769.979	808.454	2370.75	808.031	847.366	2421.98	42.2826	1334.29	1002.74	2740.71	1690.86	878.509	90.2594	318.872	1205.43	418.735	74.1511	1116.55	3763.92	2913.62	264.862	5804.77	4157.27	285.85	416.75	1630.81	114.922	187.123	7570.9	1594.58	749.649	85.7975	14398.8	12678.1	2210.66	2629.56	14110.5	8843.1	157.411
P07996	Thrombospondin-1 OS=Homo sapiens OX=9606 GN=THBS1 PE=1 SV=2	THBS1	129.383	25.4	34	34	569.855	2504.02	526.858	1838.77	766.582	403.876	1044.29	587.763	1516.64	467.491	1175.48	2116.39	1903.72	645.519	721.454	2073.26	591.442	930.988	265.506	808.131	645.628	1962.63	1376.05	2076.37	1388.59	1019.63	618.973	6401.07	1389.44	1071.49	3412.77	1487.13	2166.52	940.146	939.297	3026.49	722.553	2526.11	1266.48	2151.79	623.626	454.621	300.145
P07998	Ribonuclease pancreatic OS=Homo sapiens OX=9606 GN=RNASE1 PE=1 SV=4	RNASE1	17.6442	30.1	4	4	836.684	841.395	1884.97	2142.3	1568.65	1055.94	1837.2	2814.32	1563.96	1863.72	676.121	1483.92	2510.48	2651.52	1981.95	1794.02	1760.78	1533.9	2382.52	1155.81	958.281	1165.31	2902.73	1790.81	4648.21	1318.8	1514.89	2134.52	1531.08	3592.48	2172.44	2970.06	1466.07	2546.95	2567.47	5436.65	1562.24	1504.14	2743.15	3133.03	3270.44	3372.53	3851.61
P08123	Collagen alpha-2(I) chain OS=Homo sapiens OX=9606 GN=COL1A2 PE=1 SV=7	COL1A2	129.314	10.1	14	14	82.8387	125.683	721.935	284.094	469.069	167.29	246.256	234.535		360.801	107.159	161.502	307.56	457.085	416.43	206.328	120.211	117.274	1004.48	163.692	112.264	155.425	997.167	507.142	312.872	98.7012	112.517	280.87	608.204	3818.65	267.017	157.301	555.356	1554.11	405.78	1852.9	156.714	194.452	17292.7	667.382	259.788	201.605	462.767
P08133	Annexin A6 OS=Homo sapiens OX=9606 GN=ANXA6 PE=1 SV=3	ANXA6	75.8733	9.4	7	7	94.3759	459.889	133.498	142.04	233.446	178.811	106.694	450.589	347.009	78.781	105.335	138.874	296.852	233.581	68.6621	344.463	111.657	268.139	133.229	94.1785	85.4397	212.304	352.17	227.406	130.375	184.146	64.4984	101.748	1504.39	1288.97	223.061	43.5363	171.633	793.842	587.612	2223.09	288.768	561.278	149.883	958.682	371.273	221.521	141.453
P08134	Rho-related GTP-binding protein RhoC OS=Homo sapiens OX=9606 GN=RHOC PE=1 SV=1	RHOC	22.0064	9.8	2	2	847.434	1447.45	1367.21	2039.25	1536.95	908.393	844.948	2352.72	2084.16	754.99	1506.64	4480.24	1003.71		1404.56	1786.68	679.603	660.188	707.585	1440.62	1245.32	2494.78	1448.41	2955.42	744.917	2104.85	1007.43	4455.9	2058.39	1906.32	1969.8	1465.91	3753.84	8364.69	3137.81	7661.64	917.293	690.812	756.843	1133.91	2258.9	774.542	1988.79
P08138	Tumor necrosis factor receptor superfamily member 16 OS=Homo sapiens OX=9606 GN=NGFR PE=1 SV=1	NGFR	45.1834	5.9	2	2		246.01				382.525		389.347								568.682													530.914					911.984		15862.5
P08174	Complement decay-accelerating factor OS=Homo sapiens OX=9606 GN=CD55 PE=1 SV=4	CD55	41.4001	12.1	5	5	2672.55	3869.72	5955.54	7673.63	9453.15	7228.91	8874	5845.13	8514.01	7679.34	3237.53	7356.83	5720.28	8321.25	7936.22	6656.11	3783.69	5425.19	12255.8	4099.77	3755.15	4512.25	13717.8	12964.9	8101.96	3494.22	3042.91	5730.04	8112.16	11530.6	6122.24	6617.34	7234.61	7754.02	8269.83	11582.2	3706.63	3783.64	9430.68	7209.8	10184.1	8091.15	8479.16
P08185	Corticosteroid-binding globulin OS=Homo sapiens OX=9606 GN=SERPINA6 PE=1 SV=1	SERPINA6	45.1409	17.3	7	7	156732	260614	227040	182144	212508	275341	166606	165260	214257	205699	122864	205098	161845	82637	214131	228343	164827	158916	133345	256316	174668	127518	120767	205044	156159	159645	114936	146007	131281	151321	156336	141287	135309	137454	117814	94267.7	131773	144045	157988	145529	162372	127266	149961
P08195	4F2 cell-surface antigen heavy chain OS=Homo sapiens OX=9606 GN=SLC3A2 PE=1 SV=3	SLC3A2	67.994	9.5	6	6	3673.1	6960.23	5278.38	4175.62	8082.91	7139.88	7286.86	4461.08	6296.67	9726.49	3073.78	6490.96	4503.33	3837.33	3812.39	5565.62	6648.69	5280.52	10454.8	4306.23	7093	4600.44	7366.62	5712.49	5267.81	4989.95	4172.14	5113.42	5761.41	11490.1	3892.52	3945.26	6176.7	11991.6	8444.02	9784.09	5119.81	3931.05	6900.51	8122.06	5322.74	4161.24	7960.83
P08236	Beta-glucuronidase OS=Homo sapiens OX=9606 GN=GUSB PE=1 SV=2	GUSB	74.7319	6	4	4	659.005	814.579	1967.54	1221.81	1766.74	1301.02		1291.25	3021.33	617.302	464.036	1315.83	521.72	208.99	164.811	1201.06	198.842	1488.72	1195.01	858.502	707.498	965.785	421.362		264.747	507.114	434.602	1270.89	2171.31	1220.41	938.257	661.439	242.929	1938.24	711.836	1559.55	1590.92	1157.45	1199.04	823.663		419.462	568.094
P08237	ATP-dependent 6-phosphofructokinase, muscle type OS=Homo sapiens OX=9606 GN=PFKM PE=1 SV=2	PFKM	85.1825	2.4	2	2	141.531		201.496		226.931								130.908	567.345		202.668					115.45	270.988	232.217	161.908				463.806		97.478	339.072			576.397	810.94	194.942			150.913	396.621
P08238	Heat shock protein HSP 90-beta OS=Homo sapiens OX=9606 GN=HSP90AB1 PE=1 SV=4	HSP90AB1	83.2642	22.1	16	4	1706.34	1308.15	1894.77	1229.85	2156.06	1385.45	848.24	1038.73	1749.13	926.273	1541.69	1584.3	1213.65	1191.54	1418.07	1447.42	1701.14	1260.72	1643.5	1140.66	1054.32	1462.7	1163.97	2754.13	729.268	1083.31	1038.65	1622.71	9619.13	7682.03	973.297	530.107	1852.05	10231.6	3396.25	18917.3	1657.41	1480.49	1293	1755.18	3201.65	1116.36	2056.4
P08246	Neutrophil elastase OS=Homo sapiens OX=9606 GN=ELANE PE=1 SV=1	ELANE	28.5181	5.6	2	2		2016.33				4159.72	2546.68	5447.61	1538.88	1349.32		1085.83	2486.11	2254.07	3412.55	1466.48					672.712		4050.07	4460.94	1547.08	1623.88		2003.27	10236.3	8747.85		1629.07	2784.75	3631.68	2780.93	16872.1	2979.68	2585.68		2111.16	3302.39	1862.4	10598.3
P08253	72 kDa type IV collagenase OS=Homo sapiens OX=9606 GN=MMP2 PE=1 SV=2	MMP2	73.8823	17	13	13	3831.95	6548.2	5629.98	5259.78	7702.75	10506.5	5195.87	6267.86	7275.11	8533.46	4828.14	5741.25	4687.55	3054.12	5808.14	6542.45	5407.43	5372.42	15494.7	5812.7	5577.74	4289.31	15684.7	6834.58	7224.13	5160.37	4257.9	6758.53	3093.09	4192.07	3858.88	4397.51	4192.54	5200.28	5884.32	5954.83	5763.71	5349.85	3946.76	6469.25	6011.85	6025.38	4766.52
P08294	Extracellular superoxide dismutase [Cu-Zn] OS=Homo sapiens OX=9606 GN=SOD3 PE=1 SV=2	SOD3	25.8509	29.6	5	5	359.139	1026.01	529.814	701.843	610.206	1494.84	637.927	678.864	961.816	650.454	351.627	709.339	699.446	157.769	319.367	611.091	3561.5	472.157	2704.34	740.787	313.92	275.851	1201.28	872	618.603	596.427	471.319	1223.07	666.66	837.957	1347.57	912.278	2585.23	1559.39	2364.77	2289.37	665.443	420.256	983.05	1541.57	1065.35	1087.08	623.248
P08311	Cathepsin G OS=Homo sapiens OX=9606 GN=CTSG PE=1 SV=2	CTSG	28.8372	11	3	3	2491.72	5925.06	3334.03	7890.23	4600.38	14012.9	5446.69	39276.2	5112.17	4454.91	2849.34	6238.23	6188.61	23193	8870.47	4651.58	2173.13	7192.43	4270.59	4425.31	5172.86	6206.09	14328.3	15221.3	6556.46	7339.4	8606.92	5959.63	20957.7	26404.8	5822.45	5353.4	7871.64	14360.6	7904.54	39885.1	8605.76	19499.4	13932.9	9964.69	9692.92	5322.57	9759.69
P08319	All-trans-retinol dehydrogenase [NAD(+)] ADH4 OS=Homo sapiens OX=9606 GN=ADH4 PE=1 SV=5	ADH4	40.2217	30.8	10	10					515.596	1633.81		686.903								434.66					315.628		263.95					434.439	56141.7	2154.94			915.814	2346.26	1509.65	34917.6		635.891				618.747	641.459
P08397	Porphobilinogen deaminase OS=Homo sapiens OX=9606 GN=HMBS PE=1 SV=2	HMBS	39.3301	5.5	2	2	2288.42	2337.54	1565.99	912.265	6577.82	2686.81	1117.65	665.643	2641.75	1454.97	3031.88	1422.46	2202.79	1647.56	731.877	4804.84	1927.54	5767.29	2599.39	1730.99	4725.38	9680.67	5397.77	7044.08	1699.66	2215.75	568.342	5126.51	4152.32	2219.87	5148.25	940.489	1754.17	3137.76	3216.01	12485.6	4446.76	9336.91	5649.53	22438.6	3418.62	2889.1	3985.01
P08473	Neprilysin OS=Homo sapiens OX=9606 GN=MME PE=1 SV=2	MME	85.5139	3.7	3	3								803.165											247.078				1155.85	2897.64							406.905	969.355		1489.31	1036.91	3542.9				162.563			1296.52
P08476	Inhibin beta A chain OS=Homo sapiens OX=9606 GN=INHBA PE=1 SV=2	INHBA	47.4423	3.5	2	2	117.503			182.094	349.108		428.35	228.303			166.279				159.659				162.3			497.965	243.726			115.506							99.7272	88.3189		504.422	176.759
P08514	Integrin alpha-IIb OS=Homo sapiens OX=9606 GN=ITGA2B PE=1 SV=3	ITGA2B	113.377	14.5	17	17	719.959	2794.22	1252.01	6399.91	427.034	516.657	1215.1	1001.98	6642.75	1140.25	2771.85	14329.3	2038.07	384.696	2320.94	1906.34	1346.88	799.794	440.941	3247.77	789.339	4541.71	719.697	321.768	441.964	2322.84	953.931	4183.37	432.67	267.084	1409.66	1247.46	5382.16	1922.74	948.044	298.463	1205.92	451.194	659.802	490.674	1448.57	601.52	336.782
P08519	Apolipoprotein(a) OS=Homo sapiens OX=9606 GN=LPA PE=1 SV=2	LPA	226.546	35	36	35	1386.53	886.196	3936.62	985.847	502.541	929.467	923.813	70.1544	181.153	1369.06	717.77	1340.49	7248.54	642.925	999.629	1021.38	135.543	1418.56	178.529	431.604	580.305	3625.17	610.904	161.369	873.313	11502.2	9929.47	2550.27	120.177	157.088	2744.13	2396.03	495.14	616.809	1128.7	471.477	128.056	298.197	249.882	132.588	2535.4	4316.91	172.53
P08567	Pleckstrin OS=Homo sapiens OX=9606 GN=PLEK PE=1 SV=3	PLEK	40.1249	14	4	4	2264.82	3098.57	3111.6	7169.63	1876.44	1763.69	3674	1834.9	3459.2	2909.74	4795.26	4493.84	4950.68		3955.29	7031.86	4184.39	2741.87	693.83	4978.32	3256.27	5398.13	2742.77			3608.04	1495.53	6312.16	808.21		2691.04	3639.64	4909.63	2252.1	869.347	3692.99	2593.37	2181	801.462	329.886	2343.36	308.354	599.073
P08571	Monocyte differentiation antigen CD14 OS=Homo sapiens OX=9606 GN=CD14 PE=1 SV=2	CD14	40.0762	24.3	12	12	5216.58	10032.6	10095.8	12411.9	11256.8	10712	12115.9	20809.8	8002.4	9374.62	6451.28	9562.61	9939.69	9964.74	19187	10909.7	10315.7	8006.81	11702.7	10731.6	8467.21	14208.6	16884.8	9816.4	9944.22	10013.1	7555.38	11159.2	10104.1	10381.3	13063.8	12332.7	8315.01	15767.7	9311.78	11482.3	8601.73	11528	7502.62	6007.26	9679.26	8764.37	16214.3
P08572	Collagen alpha-2(IV) chain OS=Homo sapiens OX=9606 GN=COL4A2 PE=1 SV=4	COL4A2	167.553	2.1	3	3	352.128	713.053	802.37	756.203	423.203	1183.02	601.928	1613.8	1025.08	1093.33		889.831	753.181	220.654	533.995	1224.9	581.395		1236.22	802.206	299.005	254.068	1192.26	2526.11	629.709	471.442	113.674	650.695	2467.05	2899.54	194.082	475.615	425.531	1130.82	660.535	10052.4	301.611	599.646	1124.06	1229.18	1393.32	853.157	1197.69
P08575	Receptor-type tyrosine-protein phosphatase C OS=Homo sapiens OX=9606 GN=PTPRC PE=1 SV=3	PTPRC	147.486	3.8	6	6	481.269	615.99	246.165	304.445	546.889	717.557	1197.82	741.801	1858.02	3506.4	203.371	742.967	793.339	689.512	301.739	623.361	1268.9	341.872	2804.21	736.324	555.167		1475.39	4209.06	598.495	508.845	174.847	815.418	1566.21	2177.34	735.109	496.424	1626.07	2032.98	343.325	1745.24		318.485	1125.54	1032.08	1327.97	656.44	2996.95
P08581	Hepatocyte growth factor receptor OS=Homo sapiens OX=9606 GN=MET PE=1 SV=4	MET	155.541	9.6	13	13	1617.77	4612.72	4286.27	3629.28	4272.3	3207.51	4472.72	3851.4	2969.15	4693.65	1692.45	4090.15	2782.88	2785.64	3223.49	3237.88	3845.39	2774.2	5538.92	3579.74	3674.62	2836.54	5459.79	3244.59	3376.16	2567.63	2261.83	3752.01	5176.09	7416.29	2654.32	3590.61	4543.27	4482.11	3349.2	3245.54	3092.87	3591.23	3168.56	3524.98	4627.36	3362.46	5430.4
P08590	Myosin light chain 3 OS=Homo sapiens OX=9606 GN=MYL3 PE=1 SV=3	MYL3	21.9321	55.9	10	8	966.939	584.058	405.301	592.4		659.379	374.703	336.596	914.053			1301.04	217.322	264.328	261.058	318.686	1022.97		512.875		823.812		617.112		3045.7	357.525		545.405	1678.29	2809.9	7157.73	5139.04		4119.92	6001.64	1295.05	45.3646		429.879	607.053	467.803	274.759	2069.02
P08603	Complement factor H OS=Homo sapiens OX=9606 GN=CFH PE=1 SV=4	CFH	139.096	50.5	72	72	59980.2	79784.9	99456.4	90320.7	94609.7	90924.7	89316.1	82690.3	90545.4	79828.4	77481.5	85542.9	85841.3	56593.6	86198.6	91584.9	76975.1	74201	59889.6	93257.6	96224.8	94255.1	67988.2	27014.8	88591.6	80981.9	65377.5	57923.5	51888.5	63545.9	92754.9	75182.4	97755.3	75685.6	62712.3	39913.5	67649.8	89734.7	67642.5	60693.8	77936.3	65784.8	59100.4
P08637	Low affinity immunoglobulin gamma Fc region receptor III-A OS=Homo sapiens OX=9606 GN=FCGR3A PE=1 SV=2	FCGR3A	29.0891	20.5	7	3	3025.13	3587.54	3179.27	6826.82	3960.89	4691.53	11712.1	4532.19	4338.68	4659.54	2112.95	1478.11	2000.99	3432.51	3595.74	3294.9	5494.47	3468.95	13431.1	3236.72	3485.2	2715.23	23215.6	11436.3	3022.77	2564.6	1937.39	3695.12	3003.21	4023.67	6787.53	4969.88	9619.17	15237.9	6403.81	3253.14	2533.16	1872.3	4099.69	1924.19	4194.55	4709.64	6631.96
P08648	Integrin alpha-5 OS=Homo sapiens OX=9606 GN=ITGA5 PE=1 SV=2	ITGA5	114.536	5	5	5	645.353	301.874	746.815	835.879	716.921	579.495	518.86	354.951	1154.64	805.609	472.37	723.258	530.404	708.497	639.746	731.483	301.917	1098.55	623.928	591.933	825.708	836.982	588.74	1258.51	780.374	566.769	679.77	868.736	571.577	1450.78	770.822	698.711	1494.15	1319.76	782.992	1613.68	918.266	670.429	992.28	1190.46	610.425	605.317	1903.5
P08670	Vimentin OS=Homo sapiens OX=9606 GN=VIM PE=1 SV=4	VIM	53.6517	25.5	12	12	509.234	482.825	693.238	392.949	2475.25	567.826	343.762	1789.3	1001.47	495.263	508.956	742.187	467.028	1021.33	586.736	1006.86	894.498	363.275	599.597	426.729	428.936	230.888	1283.32	2852.38	425.252	392.504	357.495	428.745	1454.16	2372.57	665.426	573.347	2542.22	3641.94	5550.7	15204.9	1363	2589.88	3025.51	1020.89	1199.52	1070.31	2007.5
P08697	Alpha-2-antiplasmin OS=Homo sapiens OX=9606 GN=SERPINF2 PE=1 SV=3	SERPINF2	54.5658	38.1	24	24	9561.94	11384.6	13316.7	9084.28	9969.04	11030.2	9313.25	8136.73	10333.6	9183.53	7065.87	10125.2	8768.53	6307.73	10220.5	9854.29	10365	7104.15	4635.95	9412.97	10078.5	9635.07	9082.89	8104.93	8231.57	9318.68	7015.74	11212.8	4281.24	7131.67	7935.68	7350.97	6051.72	5661.61	8128.28	4922.27	6287.23	6014.65	7521.84	6488.43	9323.57	8208.67	11007.6
P08709	Coagulation factor VII OS=Homo sapiens OX=9606 GN=F7 PE=1 SV=1	F7	51.5939	7.5	3	3	6600.92	5862.31	8513.2	7665.06	18343.4	8506.68	8944.65	3586.73	6818.54	4743.31	6700.12	8147.71	8239.82	1713.94	7545.37	11887.3	7074.87	8852.7	4585.14	2909.38	11694	9119.52	6974.86	7219.17	7474.99	5998.21	6408.49	11566.7	894.729	1433.57	21359.3	9329.25	11514	3340.61	8711.1		6029.12	4983.02	3243.87	5269.5	6609.25	6689.03	2840.02
P08758	Annexin A5 OS=Homo sapiens OX=9606 GN=ANXA5 PE=1 SV=2	ANXA5	35.9368	20	8	8	542.222	1284.4	934.355	1979.42	750.194	668.909	749.812	884.531	925.192	595.8	2216.39	1081.94	1407.48	523.31	873.526	2271.27	1072.1	890.59	433.431	1421.99	639.513	1127.79	526.905	941.051		730.319	263.683	1706.59	2224.97	1283.66	832.439	618.598	1183.85	1493.43	5344.58	6483.47	720.19	1221.71	769.887	2746.58	936.066		441.044
P08779	Keratin, type I cytoskeletal 16 OS=Homo sapiens OX=9606 GN=KRT16 PE=1 SV=4	KRT16	51.2678	28.1	15	14	839.27	2821.27	1585.85	1617.02	755.481	1818.11	1883.23	1119.44	3595.83	2237.59	1771.11	251.798	9094.27	1357.12	1255.38	4729.88	766.691	2368.37	6293.79	2785.89	316.156	2737.29	673.021	3178.24	1204.42	3908.23	1418.31	14247.1	8662.9	2789.73	4549.3	2030.66	897.241	1616.36	878.737	5994.59	991.071	836.933	3272.37	1005.5	9179.51	657.348	6849.32
P08833	Insulin-like growth factor-binding protein 1 OS=Homo sapiens OX=9606 GN=IGFBP1 PE=1 SV=1	IGFBP1	27.9037	15.1	5	5	619.978	3677.1	3259.43	5283.32	195.736	1547.81	1442.83	5664.89	2178.1	3564.74	5794.69	791.093	1097.68	8325.8	1351	2431.57	8018.85	624.894	3141.93	2999.14	13251.4	8304.58	14358.8	4757.49	500.744	397.711	125.481	1321.77	11690.7	4521.34	2992.85	487.905	196.137	3736.86	1145.09	36442.2	701.739	523.399	3590.13	1835.16	402.074	145.273	10428.6
P08865	40S ribosomal protein SA OS=Homo sapiens OX=9606 GN=RPSA PE=1 SV=4	RPSA	32.8541	13.6	3	3	607.779		529.038		1225.17	1087.56	443.611	1272.74				6191.05	566.549	634.942		753.704			312.222			1708.07					866.76	8887.71	2313.91	573.846		2393.08		4222.91	2649.32	5338.73	2059.22	554.441			1640.54	438.514
P08887	Interleukin-6 receptor subunit alpha OS=Homo sapiens OX=9606 GN=IL6R PE=1 SV=1	IL6R	51.5475	6.4	6	6		375.938	359.753	840.402	101.005	388	400.106	263.57			398.469	266.906		405.952	410.764		284.049	317.024	832.869	296.429	1192.56	1115.89	608.44	178.794	1235.94	734.378	958.895	905.406	89.9761	398.132	714.153	1240.19	1496.66	636.42	1044.02	261.782	587.174		264.346			258.189	1234.51
P09104	Gamma-enolase OS=Homo sapiens OX=9606 GN=ENO2 PE=1 SV=3	ENO2	47.2686	15.4	6	6							557.916																													11911.9
P09110	3-ketoacyl-CoA thiolase, peroxisomal OS=Homo sapiens OX=9606 GN=ACAA1 PE=1 SV=2	ACAA1	44.292	18.4	6	6																	258.621												4727.74	600.132			264.214	122.763		1917.24
P09172	Dopamine beta-hydroxylase OS=Homo sapiens OX=9606 GN=DBH PE=1 SV=3	DBH	69.065	30	16	16	3299.99	14680.8	9788.22	7472.46	6877.09	11444.9	5051.99	4834.44	4701.24	8527.4	3597.62	3746.27	1607.53	628.599	6117.28	5888.54	8160.64	9881.55	518.893	8359.7	4011.39	5513.35	2777.54	567.203	2721.73	3337.56	2757.6	6659.84	2116.99	2545.01	5387.24	4814.15	13581.4	5346.83	4860.72	9886.96	2407.98	2120.04	1944.31	2934.61	1615.46	1267.45	8179.86
P09211	Glutathione S-transferase P OS=Homo sapiens OX=9606 GN=GSTP1 PE=1 SV=2	GSTP1	23.3558	16.2	3	3	257.769		559.367	1670.03	389.03	265.153	262		473.645		453.689	503.51	1070.77			534.333	593.978	545.177		317.407	277.532	628.466	659.895	301.829		356.898	270.016	808.634			891.838	556.012	652.641	676.52		712.373		420.726		323.25	728.771	298.816	203.529
P09382	Galectin-1 OS=Homo sapiens OX=9606 GN=LGALS1 PE=1 SV=2	LGALS1	14.7157	28.1	4	4	382.224	551.352	634.169	582.795	856.356	541.331	536.089	613.883	580.198	644.09	321.004	1227.91	816.261	624.076	451.039	789.538	640.129	571.692	696.859	424.706	379.426	461.885	1084.28	1458.68	710.669	534.93	388.35	1078.39	2961.09	1519.33	1507.47	1224.8	663.27	811.759	703.632	3540.1	517.136	807.444	1051.69	873.744	1013.09	738.844	814.011
P09417	Dihydropteridine reductase OS=Homo sapiens OX=9606 GN=QDPR PE=1 SV=2	QDPR	25.7895	23	5	5	365.103	565.376	367.411	855.232	633.507	1370.77	593.501	400.247	573.212	670.589	646.601	466.577	644.526		402.256	806.972	850.43	742.174	628.257	524.603	846.251	854.251	1067.5	579.702	358.417	250.143	155.382	687.977	55874.2	4089.74	1191.39	734.073	1704.32	3655.45	2052.65	27370.7	534.83	1165.04	1201.81	1529.91	596.178	924.556	1953.08
P09467	Fructose-1,6-bisphosphatase 1 OS=Homo sapiens OX=9606 GN=FBP1 PE=1 SV=5	FBP1	36.8425	22.8	9	8		181.526	704.601	92.0215	272.595	1933.13	197.735	179.699	623.652	1396.29		573.176	365.561	489.408	282.822		329.411	219.036	310.717	711.551	310.662		400.376	439.51		1726.89	232.879	283.795	166555	5986.91		816.092	1532.74	1373.42	1854.85	60131.1	982.456	1504.65	275.858	218.672	697.582	703.502	1674.87
P09486	SPARC OS=Homo sapiens OX=9606 GN=SPARC PE=1 SV=1	SPARC	34.6322	29.4	8	8	623.052	1827.91	726.071	2614.6	1020.44	562.15	1305.14	696.107	1559.16	729.798	1344.66	1583.63	1907.63	587.431	996.555	1743.89	1166.17	1140.72	582.296	1187.25	970.423	1686.47	1219.91	2564.62	1456.59	844.101	428.419	4758.32	1153.48	1313.02	2261.51	1224.14	1966.34	1238.01	1046.53	6114.46	953.371	2909.09	974.765	1354.17	622.906	435.844	716.686
P09488	Glutathione S-transferase Mu 1 OS=Homo sapiens OX=9606 GN=GSTM1 PE=1 SV=3	GSTM1	25.7118	20.2	6	2		191.305		156.222											92.1393			306.932			6651.55		246.502		784.914				19003.1	2769.31	149.667			2155.65	970.89	39816.3				90.4087	375.911	1158.34	2623.75
P09493	Tropomyosin alpha-1 chain OS=Homo sapiens OX=9606 GN=TPM1 PE=1 SV=2	TPM1	32.7086	13.4	4	4		382.727		1092.55					1076.98		1018.59	1770.24		233.01		937.288	579.887								1011.45			667.492	3081.2	806.725	1171.33	667.957		895.661	9514.54	2506.85				900.55
P09497	Clathrin light chain B OS=Homo sapiens OX=9606 GN=CLTB PE=1 SV=1	CLTB	25.1905	8.3	2	2									610.607			509.347										447.327	555.138		320.306			443.485	5529.03	1183.01	778.062					3977.32					869.899		1264.84
P09525	Annexin A4 OS=Homo sapiens OX=9606 GN=ANXA4 PE=1 SV=4	ANXA4	35.8827	14.7	5	5		356.937				274.949	378.772		248.681		549.725	156.536	425.933			490.456		505.836		249.009	406.157	519.35	235.322					1155.83	1730.47	2617.28			276.576			1377.36		316.907		852.289
P09529	Inhibin beta B chain OS=Homo sapiens OX=9606 GN=INHBB PE=1 SV=2	INHBB	45.1216	4.4	2	2			160.841	392.756							379.983			1165.04	900.896	458.391			476.566			992.305	612.021	392.408					319.26							1615.04				430.15
P09603	Macrophage colony-stimulating factor 1 OS=Homo sapiens OX=9606 GN=CSF1 PE=1 SV=2	CSF1	60.1795	9.9	5	5	194.989	689.71	904.236	1263.19	1130.14	1141.66	2093.57	3329.16	1365.93	1931.99	542.658	1272.01	1237.58	3694.56	2396.1	1308.55	1836.85	1511.82	2519.48	2037.49	1283.69	1225.87	4285.88	2405.38	1806.62	892.845	1430.27	1051.03	2439.92	4217.17	2256.03	1184.51	1386.51	1510.51	1798.78	2692.25	934.567	1346.26	3040.81	1571.18	2001.57	1498.98	3784.72
P09619	Platelet-derived growth factor receptor beta OS=Homo sapiens OX=9606 GN=PDGFRB PE=1 SV=1	PDGFRB	123.968	9.7	8	8	171.803	523.543	1519.02	631.905	1279.68	1714.75	499.791	744.489	1318.64		555.728	1170.16	1251.62	468.24	507.371	1487.32	673.529	372.319	3333.49	714.538	1973.83	1001.79	1725.01	1180.48	1997.34	239.123	390.347	547.115	450.859	1914.71	752.713	536.774	1533.11	2115.12	1105.48	2156.77	688.041	221.904	922.359	1854.09	341.935	529.71	1639.06
P09622	Dihydrolipoyl dehydrogenase, mitochondrial OS=Homo sapiens OX=9606 GN=DLD PE=1 SV=2	DLD	54.1773	13	6	6		135.051	113.194	67.9573	89.277	249.637	106.592	177.005	146.448	223.8	423.209	68.3933	68.633		79.7268	55.0834	294.407	168.944	255.822		122.429	318.985	229.575	320.435	500.257	286.829	368.561	268.383	14739.1	15278.3	775.493	1387.52	714.327	2534.9	399.041	8132.79	248.999	183.474	434.969	384.035	655.138	317.07	820.628
P09668	Pro-cathepsin H OS=Homo sapiens OX=9606 GN=CTSH PE=1 SV=4	CTSH	37.3936	12.8	4	4	2269.85	1735.34	2891.42	2026.34	1003.9	2083.73	1662.9	2259.8	3509.77	3349.63	2203.06	1633.49	2589.36	976.318	2060.23	2942.49	1333.9	1829.27	2032.23	1260.04	2673.33	1689.14	2246.26	2986.39	934.808	5752.86	3685.19	2144.16	4442.52	2381.23	1418.28	1922.36	2622.62	1907.24	1530.38	1753.05	3423.84	1484.37	708.463	1292.91	3192.95	1512.88	2426.99
P09681	Gastric inhibitory polypeptide OS=Homo sapiens OX=9606 GN=GIP PE=1 SV=1	GIP	17.1076	12.4	2	2	1358.61	267.15	1552.59	490.439	7326.63	780.398	1544.94		2091.73	3614.21	249.89	839.466	305.56		718.068	2526.62	1337.53	2519.05	4814.07	1206.26	1358.84	226.518	1942.63		2621.97		1093.71	795.26			606.534	1487.44		1051.33		463.402			1469.83	946.658	252.362	3470.33
P09871	Complement C1s subcomponent OS=Homo sapiens OX=9606 GN=C1S PE=1 SV=1	C1S	76.6844	27.6	23	23	26818.2	33402.8	40781.6	31148.3	42266	46956.3	37322.6	56777.5	34659.1	39257.6	31208.1	39366.1	42590.3	46352.9	49274.9	48327.7	27838.2	37097.4	34440.9	38962	42939.5	47954.3	68063.4	27884.4	39831.2	44928.5	34134.5	43680.8	11241.7	30832.1	60675	39519.9	41723.3	45476.4	51248.3	17908.3	44924.5	56445.9	33500.4	39871.4	47968.6	50579.5	50460.1
P09958	Furin OS=Homo sapiens OX=9606 GN=FURIN PE=1 SV=2	FURIN	86.678	2	2	2	108.58	321.048	488.164		670.855			850.777	97.5894		202.297			1026.3	583.734	332.274	377.339		169.102		229.054	635.791	563.583	396.693	201.68			589.471	1269.89	466.158	610.285	466.446	679.397	2188.35		839.137	1294.62	412.366	589.547	602.374	603.966	228.226	697.614
P09960	Leukotriene A-4 hydrolase OS=Homo sapiens OX=9606 GN=LTA4H PE=1 SV=2	LTA4H	69.2853	32.9	19	19	500.394	1059.23	1378.37	799.93	1057.73	1070.55	1066.86	1396.82	1088.4	3208.13	1447.55	947.664	844.798	206.223	980.915	874.168	1445.42	966.739	2038.91	1442.79	878.806	1490.81	1363.67	1338.3	560.646	6423.66	3971.26	923.047	7040.48	3736.67	1117.23	889.201	7534.33	2446.46	1889.15	10332.2	4141.91	3035.24	826.157	1166.4	3678.52	1710.96	2929.56
P09972	Fructose-bisphosphate aldolase C OS=Homo sapiens OX=9606 GN=ALDOC PE=1 SV=2	ALDOC	39.4559	21.2	9	9	639.419	385.026	228.669	357.556	383.25		364.148	177.364	353.046	332.705	517.084	254.366	293.572	280.831	250.813	245.059	849.51	519.456	1089.2	532.836	142.782	492.7	627.707	473.665	545.42	419.023	364.305	4346.07	17480.8	7178.02	870.146	985.476	2469.68	2715.15	990.485	6216.88	743.173	898.01	1154.71	692.795	992.762	927.66	3074.32
P0C0L4	Complement C4-A OS=Homo sapiens OX=9606 GN=C4A PE=1 SV=2	C4A	192.785	44	109	6	62174.9	70606.5	123918	110593	80352.8	88613	105050	137565	89377.2	85712.3	69231.8	144172	76272	17854.2	115227	88015.6	63538	75571.5	44077.1	124925	95102.3	157061	130601	32226.8	109961	140463	115802	82151.9	13888.5	23179.9	108570	78631.4	119899	38044.8	65461.9	31071.5	82555.5	102398	24441.6	31094.6	93572.1	93690.6	116522
P0C0L5	Complement C4-B OS=Homo sapiens OX=9606 GN=C4B_2 PE=1 SV=2	C4B_2	192.751	2.6	5	5	336982	384742	681308	547463	310951	543059	473223	495236	462474	450831	242406	682663	382498	90162.3	371367	478515	380301	278192	229312	613459	459992	448397	656996	181830	300599	454944	335544	328683	84924.8	158084	441966	476440	271637	321169	373563	240154	200081	253670	164537	215905	414414	490563	581561
P0CG47	Polyubiquitin-B OS=Homo sapiens OX=9606 GN=UBB PE=1 SV=1	UBB	25.7616	40.6	4	4	8620.3	11596.1	7076.69	7899.22	8881.17	7673.96	8052.28	4422.06	9762.28	8190.39	14158.4	8683.02	9933.09	6098.03	4152.69	13263.1	17928.9	18978.9	14263.8	11214.1	10807.2	16184.8	9941.62	42212.7	6191.62	5490.21	5074.87	17211	53540.8	29887.3	16028.3	6962.03	10378.2	14759.6	15864.9	71189.5	12755.2	16920.3	21518.7	113325	11980	8670.82	16769.3
P0DJD7	Pepsin A-4 OS=Homo sapiens OX=9606 GN=PGA4 PE=1 SV=1	PGA4	41.9772	4.1	2	2	16850.2	4646.87	9257.26	7972.98	16670.1	19559.5	5055.14	5305.9	1661.11	14374	3160.29	11342.7	5185.99	4795.12	26184.9	29301	12318.2	17173	3454.37	12168.5	2914.11	2066.1	5428.8	20924.3	75986.5	5130.13	9043.16	8999.3	24824.3	44719.1	8203.71	25259.6	11432.6	4170.6	2979.58	10997.4	9893.76	22100.3	15949.1	28327.3	9725.14	10096.3	40441.1
P0DJI8	Serum amyloid A-1 protein OS=Homo sapiens OX=9606 GN=SAA1 PE=1 SV=1	SAA1	13.532	80.3	15	7	199.533	80.7233	353.404	1054.55	90.9191	52.343	3157.67	42104.2	231.81	157.622	5832.9	262.413	981.622	39183.5	35044.3	379.397	215.822	122.298	101.16	2148.36	862.892	685.917	911.651	251.163	17972.6	40590.5	21674.8	365.551	11514.9	11250	1048.9	825.524	3609.96	595.884	1945.91	901.482	69588.1	56489.6	9544.8	675.82	10113.5	1345.02	6422.83
P0DJI9	Serum amyloid A-2 protein OS=Homo sapiens OX=9606 GN=SAA2 PE=1 SV=1	SAA2	13.5271	36.9	4	4				2404.47			5081.58	79313			7739.27	411.034	1503.85	72185.2	144026	812.578	207.379			5777.15	990.467	1334.34	1388.73	909.157	13025.6	153180	74547.4	513.876	18523.8	22757.4	4244.41	1424.8	11227.2	157.189	7897.3	4360.77	200878	120935	17493.9	329.454	23576.9	2648.27	19467.6
P0DMV8	Heat shock 70 kDa protein 1A OS=Homo sapiens OX=9606 GN=HSPA1A PE=1 SV=1	HSPA1A	70.0522	24.2	17	7	4561.75	3852.87	6856.71	2285.21	7226.62	4095.32	2295.57	3013.87	6510.97	2884.65	4023.43	4495.79	3030.02	2629.59	3001.83	4178.02	5242.72	3711.14	4149.9	3530.56	2817.06	3591.34	3826.11	4399.28	2617.61	1779.69	3589.07	4237.75	20742.1	8381.94	2372.37	1949.81	2852.48	30842.8	5282.31	20983.9	3979.73	3334.46	3288.45	5272.11	10031.1	3196.12	4812.66
P0DOY2	Immunoglobulin lambda constant 2 OS=Homo sapiens OX=9606 GN=IGLC2 PE=1 SV=1	IGLC2	11.2936	16	2	2	12198.7	16614	1777.62	4784.5	4970.25	11309.9	1712.68	3033.1	7841.34	6936.47	11937.3	1168.61	11261.4	7265.04	5032.71	7382	18655.7	17788.4	18635.4	3839.72	3642.53	2303.62	9682.59	10386.8	1706.04	1105.65	2080.37	3155.64	3822.82	9502.91	1442.93	3126.86	134.828	11793.2	12001.2	1836.41	13450.8	3525.29	7582.03	6908.15	5455.55	4528.51	10583.7
P0DP23	Calmodulin-1 OS=Homo sapiens OX=9606 GN=CALM1 PE=1 SV=1	CALM1	16.8376	22.1	3	3	354.691	507.553	327.092	634.515	198.385	251.97	315.508	133.995	421.599	253.866	355.699	644.072	408.077	119.176	225.562	545.447	600.999	321.865	211.847	488.68	370.459	354.77	414.552	737.312	118.224	246.314		737.509	3246.72	368.321	108.876	233.766	185.889	584.731	750.758	6854.09	255.669	344.631	403.984	1354.62	257.785	215.942	861.597
P0DP57	Secreted Ly-6/uPAR domain-containing protein 2 OS=Homo sapiens OX=9606 GN=SLURP2 PE=1 SV=1	SLURP2	10.1598	24.7	2	2		1551.01			937.536	785.864	745.1	544.299	1010.85	926.383		1516.06	3389.63	468.035	909.092	1470.12	602.651	1730.71	1716.06	1342.89		487.179	1188.52	1658.54	1465.23	503.592		2105.18	1168.46	1318.28	1000.95		604.577	1150.89		606.596	708.554		507.837	2100.21	2285.55	2266.02	2781.02
P10153	Non-secretory ribonuclease OS=Homo sapiens OX=9606 GN=RNASE2 PE=1 SV=2	RNASE2	18.3542	9.3	2	2	158.293	146.253	401.986	481.231	280.647	260.093	1082.28	506.762	785.435	975.016	299.741	372.633	502.869	1331.37	346.665	350.422	726.564	682.759	914.462	234.333	193.795	86.4633	618.39	1626.43	561.736	357.01	358.648	27.9489	1754.76	1946.3	66.6115	222.579	814.629	719.496	372.011	1927.66	205.167	150.125	2176.96	989.921	630.602	498.061	1996.39
P10253	Lysosomal alpha-glucosidase OS=Homo sapiens OX=9606 GN=GAA PE=1 SV=4	GAA	105.324	2.3	2	2	538.646	255.962	744.248	787.582	863.254	714.712	555.046	1154.32	949.511	1558.12	482.032	978.452	949.458	1471.73	1280.79	927.313	869.345	488.751	543.83	388.347	1341.08	958.23	571.588	191.438	709.331	920.81	507.051	1788.67	1202.51		795.629	945.301	991.481	791.04	706.787	2605.26	1099.58	453.117	553.747	1002.03	1170.23	708.38	1150.66
P10301	Ras-related protein R-Ras OS=Homo sapiens OX=9606 GN=RRAS PE=1 SV=1	RRAS	23.4805	12.8	3	2		499.152		1321.3	341.171	67.5262		230.944			250.396	885.733	390.675		506.825	716.604	488.283			432.513		961.704	359.135			299.549		656.978			247.461	588.761	859.974			344.689	361.058	531.943		170.581
P10321	HLA class I histocompatibility antigen, C alpha chain OS=Homo sapiens OX=9606 GN=HLA-C PE=1 SV=3	HLA-C	40.6485	13.4	4	4			2834.47	1239.34			2121.35	3743.31		2035.99	374.215		1132.97	2671.22	3035.89	1882.9	3608.35	1270.9	2327.02	1329.49		2353.65		2423.96					4852.48	2361			4351.99	5262.65	4127.54	1818.92			2159.58			674.313	4819.95
P10451	Osteopontin OS=Homo sapiens OX=9606 GN=SPP1 PE=1 SV=1	SPP1	35.4227	25.5	6	6	3119.57	4090.74	4220.12	5650.17	4881.1	5409	5978.46	9726.27	4675.61	8942.77	14314.7	6720.57	5059.1	4633.56	3500.53	3848.48	993.398	6408.41	8638.15	5111.06	3204.77	10496	38748.7	1167.74	8355.63	2036.86	1797.96	2507.12	849.723	7713.47	3108.18	2059.62	2563.66	7750.59	4362.76	637.832	4755.27	4369.59	9371.89	11102.5	5451.62	4916.42	9890.98
P10586	Receptor-type tyrosine-protein phosphatase F OS=Homo sapiens OX=9606 GN=PTPRF PE=1 SV=2	PTPRF	212.879	10.5	20	19	387.92	1098.61	1613.17	1129.48	1333.21	1142.19	1450.64	782.048	1237.13	1346.54	734.974	1345.95	798.385	571.015	1023.42	1568.4	2121.78	979.357	2131.23	1813.06	1241.53	1313.82	3132.82	1920.23	1414.07	1146.09	1363.96	1153.23	1887.14	3039.34	673.471	740.662	2166.49	2133.5	1591.23	6516.65	1754.79	2046.58	1250.07	2038.17	1784.97	2290.19	2861.47
P10599	Thioredoxin OS=Homo sapiens OX=9606 GN=TXN PE=1 SV=3	TXN	11.7375	38.1	4	4	1422.21	2726.93	1727.06	2921.22	2019.22	1737.53	1848.72	1485.32	2423.08	2731.69	2520.36	1953.96	2727.16	1071.67	1070.45	2479.5	4309.85	2829.29	2358.54	3591.17	2652.96	2704.67	3051.66	2834.99	1415.25	1228.75	915.303	4768.76	13522.5	2225.11	2263.52	616.906	2525.51	2510.29	1233.66	20893.5	2570.15	3555.01	1948.48	7466.24	3293.33	1461.31	6752.15
P10636	Microtubule-associated protein tau OS=Homo sapiens OX=9606 GN=MAPT PE=1 SV=5	MAPT	78.9276	6.3	4	4																									108.112			31.0078			188.209	192.874			4136.08	15938.5							27.2816
P10643	Complement component C7 OS=Homo sapiens OX=9606 GN=C7 PE=1 SV=2	C7	93.5182	46.5	44	43	9838.16	17343	9373.04	15996.1	12890.2	22275.2	18771.6	17036.3	20638.3	21311.1	13167.8	14090.5	15936.4	7990.68	11190.6	17645.6	16981.2	11983.7	37577.2	20668.9	15706.2	14085.1	27102.6	16677	16367.3	13641.2	12869.2	16521.7	7321.93	20973.3	15546.6	16442.6	24295.6	31083.8	19258.5	16063	11120.6	10809.3	25512.1	29046.4	19916.3	24679.1	18160.7
P10644	cAMP-dependent protein kinase type I-alpha regulatory subunit OS=Homo sapiens OX=9606 GN=PRKAR1A PE=1 SV=1	PRKAR1A	42.9817	11.5	5	4	224.884	938.119		1746.35			335.117	272.402	735.511	201.118	739.976	1094.82	656.479		469.463	896.997	614.249	307.014		664.043	455.225	915.841	520.524		258.812	773.528		1233.07	1102.72		1075.36	753.45	810.791	887.775	706.503	658.815	298.604		657.705	553.445	459.625		496.867
P10645	Chromogranin-A OS=Homo sapiens OX=9606 GN=CHGA PE=1 SV=7	CHGA	50.6884	28.4	12	12	773.774	959.044	1096.75	1202.98	2026.35	1265.23	1649.8	2414.44	833.087	1553.11	680.94	2071.29	655.59	1318.47	2063.47	2387.97	3185.95	1973.94	2126.2	2078.8	506.947	606.46	1739.9	1354.2	2690.56	722.351	1016.53	3904.26	1041.66	2317.39	2035.62	3260.92	2236.2	1786.78	1548.26	53477.5	212.49	676.486	1803.83	1937.73	1676.26	1508.46	1335.62
P10646	Tissue factor pathway inhibitor OS=Homo sapiens OX=9606 GN=TFPI PE=1 SV=1	TFPI	35.0151	10.5	4	4	1315.56	1551.13	599.962	2213.37	1668.32	1179.59	2283.66	2439.52	948.968		1623.42	2084.35	1926.21	2478.46	1244.49	1838.27	1381.19	1507.41		781.418	663.704	2326.31	1627.07		2005.67	2248.36	1568.86	2822.04	1178.13	1650.06	2219.73	2151.51	2294.24	2071.64	3175.75	2592.34	1947.13	3209.35	1902.67		2299.03	795.674	2036.24
P10721	Mast/stem cell growth factor receptor Kit OS=Homo sapiens OX=9606 GN=KIT PE=1 SV=1	KIT	109.865	8.1	8	8	936.55	1470.59	2066.66	1530.35	3465.02	746.639	2403.78	966.357	2137.93	2861.25	693.829	1150.77	1028.36	258.615	502.443	2504.29	1317.9	1992.89	2341.18	380.051	1412.18	949.075	812.345	697.17	417.033	1330.34	1053.69	367.212	965.43	1212.56	946.717	603.645	2111.59	1047.02	550.898	331.599	625.142	446.574	1867.4	1233.89	1388.75	800.538	137.093
P10768	S-formylglutathione hydrolase OS=Homo sapiens OX=9606 GN=ESD PE=1 SV=2	ESD	31.4628	17	6	6	1291.78	1290.77	1026.13	1649.49	1525.09	1150.71	1125.56	1008.21	1242.59	938.591	1736.83	1565.42	1102.95	473.027	478.139	2339.6	1624.55	2679.13	1388.7	1678.26	1948.4	2860.08	2822.11	858.44	1366.63	662.378		1803.62	10698.2	424.513	1178.51	532.252	909.462	1992.95	1703.27	13172.1	1972.88	3784.34	512.612	3731.88	1046.62	1182.04	1616.46
P10809	60 kDa heat shock protein, mitochondrial OS=Homo sapiens OX=9606 GN=HSPD1 PE=1 SV=2	HSPD1	61.0546	19.2	12	12	1320	696.626	229.099	221.913	170.855		162.396	467.134	633.416	272.187	292.842	661.423		141.044		238.942	558.171		190.505	67.3849	327.715	391.445	263.018	165.668	203.43		102.958	348.467	25343	1720.26	338.69		495.923	898.122	2775.66	6628.99	258.249	236.591	183.469	279.583	540.325		1118.33
P10909	Clusterin OS=Homo sapiens OX=9606 GN=CLU PE=1 SV=1	CLU	52.4946	41.4	22	22	5510.18	8468.47	8371.38	8014	7112.09	10201.4	5947.31	3466.8	9189.77	5566.23	5076.72	10655.6	6475.67	4648.85	4641.58	8257.59	6271.9	5657.68	3920.08	7236.41	6749.78	7226.93	9607.17	3991.82	7839.1	5153.01	5985.37	10905.2	788.406	1303.88	8486.55	4649.57	8300.62	6876.8	9634.54	1721.48	6225.9	6577.29	2819.36	9830.69	7420.79	10635.6	5218.46
P10916	Myosin regulatory light chain 2, ventricular/cardiac muscle isoform OS=Homo sapiens OX=9606 GN=MYL2 PE=1 SV=3	MYL2	18.7893	31.9	6	5														1928.33											477.039			452.896	507.229	686.726	2660.72	1638.92		1401.38	13800.5	690.949				773.643			1238.6
P11021	Endoplasmic reticulum chaperone BiP OS=Homo sapiens OX=9606 GN=HSPA5 PE=1 SV=2	HSPA5	72.333	35.3	23	23	1145.91	1252.45	1548.19	1126.82	1326.04	1770.25	952.724	758.767	1540.03	1173.92	1091.08	1379.26	883.327	943.41	930.502	1438.62	1822.22	1199.21	945.61	939.758	1539.37	1042.63	1693.99	1058.9	1536.08	1054.89	1129.95	1642.27	13109.4	7559.18	985.312	1243.33	1549.66	3657.73	1513.54	6362.43	1350.4	1190.23	2075.36	1086.78	2608.43	1308.51	1632.2
P11047	Laminin subunit gamma-1 OS=Homo sapiens OX=9606 GN=LAMC1 PE=1 SV=3	LAMC1	177.603	10.5	17	17	307.511	787.282	848.893	924.775	812.119	1027.48	886.139	2378.21	1100.37	856.138	1090.3	778.629	687.366	1607.41	1451.46	894.53	676.764	390.596	1574.03	875.749	759.352	917.973	1603.24	1303.68	856.029	1004.04	837.906	1014.06	1058.8	2379.29	1119.13	1193.02	1657.12	3382.38	1499.78	7841.58	1353.63	1809.36	2062.31	1382.91	3169.46	1527.82	1496.85
P11142	Heat shock cognate 71 kDa protein OS=Homo sapiens OX=9606 GN=HSPA8 PE=1 SV=1	HSPA8	70.8981	19.7	12	12	2007.8	2996.33	2358.71	4306.93	2837.3	2504.17	2494.22	2117.58	3108.03	2197.74	3320.01	3647.58	2937.32	2049.2	2696.49	4945.85	4491.41	3047.36	1957.37	3014.21	2438.71	5156.96	4189.42	2265.52	2381.27	3380.41	1981.01	4412.58	34402.4	8199.17	3906.42	2891.09	5724.78	6746.9	4156.34	39642.1	4417.29	4995.43	4059.87	7314.37	5914.56	2592.19	5694.29
P11166	Solute carrier family 2, facilitated glucose transporter member 1 OS=Homo sapiens OX=9606 GN=SLC2A1 PE=1 SV=2	SLC2A1	54.0838	5.5	3	3	1603.38	3037.86	2082.86	1085.17	2161.8	3237.3	1082.16	1334.53	2970.67	974.089	1091.4	5746.54	1378.07	168.775	525.363	1033.7	1535.21	3217.3	1150.02	1117.35	9484.99	7793.43	3645.61	518.068	4295.49	2131.87	1039.24	11721.2	1256.49	863.042	2882.35	14111	2681.81	11921.5	1384.87	2541.08	1916.64	5678.7	1124.69	2895.56	1272.01	3450.83	1780.73
P11171	Protein 4.1 OS=Homo sapiens OX=9606 GN=EPB41 PE=1 SV=4	EPB41	97.0169	2.1	2	2					1113.14				932.303			1322.26					610.11	1296			2979.71		768.127	1128.02	696.982			432.288	888.503	1230				1306.06	540.702	2628.67		918.782	333.922	6615.57
P11215	Integrin alpha-M OS=Homo sapiens OX=9606 GN=ITGAM PE=1 SV=2	ITGAM	127.178	6.3	10	9		560.388	447.759	135.098	326.126	418.297	135.658	462.394	1169.46	703.232		367.92	773.261	580.986	220.443	472.611		369.384	248.318	266.834	530.773	225.989	484.808	499.464	328.739	520.896	188.618	741.749	1466.92	1243.44	263.9	445.955	867.204	691.018	241.092	1796.94	540.24	491.768	1190.92	504.642	354.283	139.81	826.71
P11216	Glycogen phosphorylase, brain form OS=Homo sapiens OX=9606 GN=PYGB PE=1 SV=5	PYGB	96.6959	6.4	5	5		252.506		426.399	304.991	195.987	442.18		326.978			564.563	443.415		229.838	521.151				406.17		396.87	241.717			378.122	221.644	1523.02	14696.3	5751.22		220.387	1388.54	1214.72	284.808	5435.71	500.872	425.14			577.317	81.3731	575.488
P11217	Glycogen phosphorylase, muscle form OS=Homo sapiens OX=9606 GN=PYGM PE=1 SV=6	PYGM	97.0921	20.5	17	11	236.345	512.914	384.243	536.539	232.577	1088.08	469.897	303.663	592.59	295.852	370.05	490.547	584.181	352.533		964.539	595.668	535.789	136.265	422.997	205.554	535.998	314.766	657.592	511.659	376.15	300.447	490.067	2313.64	1484.17	1219.28	1572.16	1148.34	711.395	470.971	2075.55	1157.75	921.367	347.988	468.975	584.134	613.419	1356.55
P11226	Mannose-binding protein C OS=Homo sapiens OX=9606 GN=MBL2 PE=1 SV=2	MBL2	26.1435	35.5	9	9	96598.4	53881.3	115644	75462.8	132785	78350.7	257602	124097	248487	132685	51024.6	39068.5	51548.2	271084	191222	68128.2	270456	109400	176096	250212	49739	201247	121885	6933.33	210209	172128	120543	30505.8	160235	108868	34784.8	28715.8	210347	207884	186143	119691	138116	143241	15397.8	22483.2	124436	137365	118344
P11234	Ras-related protein Ral-B OS=Homo sapiens OX=9606 GN=RALB PE=1 SV=1	RALB	23.4086	10.2	3	2		186.708																																	2837.12	219.699	239.938
P11277	Spectrin beta chain, erythrocytic OS=Homo sapiens OX=9606 GN=SPTB PE=1 SV=5	SPTB	246.468	7.6	25	25	540.9	338.335	698.797	254.265	894.038	859.893	266.64	449.737	774.279	418.33	240.524	1246.78	402.309		275.063	213.659	379.685	1045.4	460.922	292.954	1750.91	1302.87	646.296	568.458	819.644	395.01		1120.08	461.062	342.686	694.098	127.92	477.116	463.079	981.419	229.619	484.635	336.773	573.457	1546.77	369.635	631.988	535.94
P11279	Lysosome-associated membrane glycoprotein 1 OS=Homo sapiens OX=9606 GN=LAMP1 PE=1 SV=3	LAMP1	44.8824	8.4	4	4	7190.41	10753.5	9965.01	6420.02	10451	8979.08	7624.13	5046.69	14016.8	10465	6877.38	9199.48	8009.65	3695.33	5571.47	8928.06	8863.66	8161.02	9825.71	6835.75	11275.1	8530.25	8082.88	11382.1	8324.61	8275.71	7150.38	15082.7	12902.9	28341.5	9228.19	7782.23	7493.03	12018.5	5801.67	12697.6	7743.56	7055.85	11766.3	13258.5	9325.02	8248.72	11694.1
P11310	Medium-chain specific acyl-CoA dehydrogenase, mitochondrial OS=Homo sapiens OX=9606 GN=ACADM PE=1 SV=1	ACADM	46.5883	11.4	5	5																													6951.23	1575.25				1169.75	1507.4	2995.42							2491.47
P11362	Fibroblast growth factor receptor 1 OS=Homo sapiens OX=9606 GN=FGFR1 PE=1 SV=3	FGFR1	91.8677	6.9	6	6	2713.63	4355.12	6294.79	6079.43	5420.69	7096.71	6549.93	2959.42	4987.26	5376.9	3063.26	6567.86	4962.39	3650.87	5021.32	5823.88	3286.24	4534.57	11506	6716.72	3394.65	3948.21	7073.29	9140.84	3905.19	3683.12	3187.36	3544.42	3545.32	5077.94	5578.17	3953.92	6732.35	5295.46	5992.3	4114.3	2139.13	2422.88	1913.32	5054.86	3297.29	2639.65	6890.31
P11413	Glucose-6-phosphate 1-dehydrogenase OS=Homo sapiens OX=9606 GN=G6PD PE=1 SV=4	G6PD	59.2567	8.5	6	6	618.971	819.184		1381.07	601.915	369.893	430.17	651.757	567.601	232.158	1238.76	1573.95	899.285	110.809	398.533	1338.88	534.779	641.156		809.188	684.097	1609.87	403.887	799.931	170.974	733.251	264.931	2641.98	290.789	204.525	657.091	350.479	1187.5	1094.63	529.89	577.488	966.997	926.342	305.152	637.239	247.492	471.665	238.618
P11532	Dystrophin OS=Homo sapiens OX=9606 GN=DMD PE=1 SV=3	DMD	426.75	0.5	3	3																													525.771		603.654	164.981			249.019
P11586	C-1-tetrahydrofolate synthase, cytoplasmic OS=Homo sapiens OX=9606 GN=MTHFD1 PE=1 SV=4	MTHFD1	101.531	4	4	4	102.896	142.415	755.211	399.807	650.671	320.873	302.337		445.137			592.714	191.827		362.653	605.465	379.777	454.275	455.21	159.645	457.879	899.012	610.892	855.954	203.94	320.581		1013.76	8703.72	3325.49	506.953	507.239	1653.25	6693.39	1614.59	9624.94	733.318	790.432	609.055	1103.13	892.568	211.235	2172.6
P11597	Cholesteryl ester transfer protein OS=Homo sapiens OX=9606 GN=CETP PE=1 SV=2	CETP	54.7562	12.8	10	10	2401.93	5322.7	1892.81	5697.74	5806.17	2534.33	2714.36	3545.39	1827.82	3741.87	3945.65	2770.25	2368.39	1207.82	2108.44	6735.39	1723.94	3059.67	4429.25	3700.47	3985.97	5197.29	3691.69	4790.89	1872.24	3327.31	2221.45	997.448	282.552	798.598	2470.2	686.207	1209.41	508.776	1672.75	1556.02	4510.11	2538.29	611.573	1388.56	673.891	548.282	1000.38
P11717	Cation-independent mannose-6-phosphate receptor OS=Homo sapiens OX=9606 GN=IGF2R PE=1 SV=3	IGF2R	274.375	13.7	38	38	1001.31	1939.1	1822.34	2488.7	1287.65	1370.3	1612.22	2149.84	2217.76	2635.05	1367.22	1910.61	1649.68	945.616	1626.25	2160.51	1643.13	1345.98	2709.65	1537.09	1765.92	2008.6	3242.8	3663.88	1898.99	1647.66	1475.29	2884.94	1320.43	2542.36	2303.57	2578.31	2904.48	2157.49	1989.61	2134.63	1813.66	2363.07	1663.49	1905.08	2014.85	1849.57	5038.69
P11766	Alcohol dehydrogenase class-3 OS=Homo sapiens OX=9606 GN=ADH5 PE=1 SV=4	ADH5	39.7242	21.1	8	8		544.596	818.506	1460.42		896.328			511.021		537.328	606.678	756.228			1176.43	712.04	299.932	395.548	573.396	377.386	478.97	515.165	394.716				1203.93	43572	2194.29	576.263	241.436	621.651	2803.36	1550.97	32872.9			560.502	899.938	414.364	665.877	962.736
P12081	Histidine--tRNA ligase, cytoplasmic OS=Homo sapiens OX=9606 GN=HARS1 PE=1 SV=2	HARS1	57.4105	8.6	5	4		591.416	317.639	674.309	528.505	416.855	232.918		239.993		263.185	261.576	998.942			580.613	393.697			198.119	256.582	405.19		310.336		302.126		1435.79	3285.8	233.032	302.209	195.456	362.569	702.053	459.055	4220.9			470.279	446.199	441.715	200.912	1082.94
P12109	Collagen alpha-1(VI) chain OS=Homo sapiens OX=9606 GN=COL6A1 PE=1 SV=3	COL6A1	108.529	14.9	17	17	598.766	676.46	1004.4	482.205	1132.79	879.544	707.128	1764.92	1463.6	896.554	1004.94	813.478	657.849	551.529	821.182	1069.46	675.515	836.383	2254.68	846.805	818.066	784.754	1628.81	1633.24	822.696	539.839	435.741	1006.56	3290.11	5923.02	997.672	702.291	1392.08	1779.86	752.042	5826.45	749.91	705.826	1756.66	2390.05	802.671	1052.93	884.422
P12110	Collagen alpha-2(VI) chain OS=Homo sapiens OX=9606 GN=COL6A2 PE=1 SV=4	COL6A2	108.579	6.6	8	8	436.383	518.26	795.808	659.875	575.174	674.835	509.333	598.696	818.947	655.174	831.38	838.414	742.015	802.653	543.782	588.094	393.54	612.482	1037.42	510.395	315.07	472.056	1353.11	491.728	1560.11	311.917	508.926	429.677	507.109	1116.55	479.514	247.304	794.89	2384.4	876.719	2373.35	1019.17	760.582	1083.58	2266.77	1286.52	1696.29	1225.06
P12111	Collagen alpha-3(VI) chain OS=Homo sapiens OX=9606 GN=COL6A3 PE=1 SV=5	COL6A3	343.669	15.5	56	56	1436.88	1920.8	2220.17	2149.33	3120.53	2877.1	2383.98	2226.71	2276.78	3781.71	1799.04	3284.24	2594.73	1616.88	1932.93	2628.45	2027.31	1730.09	5494.5	2299.74	1895.52	2061.29	5162.06	4488.38	2995.93	1582.34	1232.1	1614	1964.09	3867.31	1644.27	1812.19	2937.84	5835.3	3505.88	8925.11	2209.27	2264.19	2682.32	3836.58	3436.39	3548.44	2235.51
P12259	Coagulation factor V OS=Homo sapiens OX=9606 GN=F5 PE=1 SV=4	F5	251.703	25.6	61	61	6878.04	9488.77	10838.8	10739.9	13273.2	14287.7	13812.8	7829.13	9928.12	8144.87	8804.7	16148.9	8461.02	6541.13	12211.8	16677.8	10661.9	11620.6	7040.26	11306	13163.5	18969.1	18841.3	9088.43	13339.3	13226.5	10245.1	20122.2	2302.57	5033.74	16286.3	15238.4	13111.4	8595.72	17072.5	2701	10284.3	12115	9396.02	7049.74	10882.9	14117.3	12947.4
P12270	Nucleoprotein TPR OS=Homo sapiens OX=9606 GN=TPR PE=1 SV=3	TPR	267.293	11.6	27	27	2271.42	2117.56	3830.93	1412.54	3096.81	2127.45	1386.43	1431.83	2993.94	1954.46	1627.85	3065.32	2339.37	2310.39	2299.19	2152.43	2480.07	1734.76	2127.77	2752.08	1607.3	1500.03	2407.33	3781.6	1528.62	1251.49	1518.63	1367.63	1221.87	1950.9	858.111	1120.83	826.219	15218.8	3667.86	1405.22	1371.46	1566.53	1552.06	1578.4	4301.3	2092.65	2075.61
P12277	Creatine kinase B-type OS=Homo sapiens OX=9606 GN=CKB PE=1 SV=1	CKB	42.6443	13.1	5	3	229.243	519.467	604.611		610.37	655.707			1453.01	1136.11		999.515	795.413	556.451		393.616			845.6	372.919			1222.23	565.657	1029.37		469.858	4363.47	5926.45	2372.48	5626.76	1645.2		5057.21	1537.09	4876.76	177.487	380.069	2335.65	1026.62	750.952	329.67	233.019
P12429	Annexin A3 OS=Homo sapiens OX=9606 GN=ANXA3 PE=1 SV=3	ANXA3	36.3753	21.1	6	6	897.097	2534.86		1183.8	715.313	1387.71	593.773	1714.19	731.402		1169.06	767.794	1176.61	854.318		1454.23	560.081	1481.95	463.593	660.595	385.561	1260.91	569.265	1134.9	258.151	1220.71		1426.27	1517.83	1606.17	456.714	604.177	1283.18	2215.86	3946.94	2259.87	1491.24	2002.61	765.125	8059.15	1224.13	877.689	404.891
P12532	Creatine kinase U-type, mitochondrial OS=Homo sapiens OX=9606 GN=CKMT1B PE=1 SV=1	CKMT1B	47.0367	12	5	5		379.607	558.808	487.867	337.453	632.501	784.833	527.841	665.104	881.013	789.596	517.447	804.785			561.601	1052.05		1784.46	1514.06	151.651	537.728	681.635					678.847	839.947		1077.12		774.802	2186.57	1817.84	4330.9				357.598	718.588		1745.34
P12814	Alpha-actinin-1 OS=Homo sapiens OX=9606 GN=ACTN1 PE=1 SV=2	ACTN1	103.058	27.8	31	18	768.374	1304.87	984.888	2764.53	1026.3	466.502	1198.15	1302.33	2670.98	1098.11	1288.94	5078.06	1335.35	428.525	1932.73	5022.88	1369.97	1478.83	608.268	1676.96	949.482	2773.8	1194.81	779.16	439.097	2674.23	916.624	2471.46	3780.36	476.865	1462.19	951.324	3712.06	1983.22	1690.26	5217.17	1296.24	754.601	1275.87	847.077	1603.89	552.584	817.751
P12821	Angiotensin-converting enzyme OS=Homo sapiens OX=9606 GN=ACE PE=1 SV=1	ACE	149.715	13.6	19	19	1794.28	3446.72	3499.93	1459.82	2701.01	3537.27	2956.59	1605.76	2598.19	6411.82	1477.72	2916.81	3081.57	2517.59	1267.55	2768.81	1304.29	1610.02	3981.4	2333.49	1873.38	1081.69	3304.32	5579.36	2549.7	2660.95	2144.43	1073.08	2401.76	2997.87	1163.39	1179.32	2594.9	3188.93	2146.8	2255.11	1192.14	1228	3090.99	2597.05	2497.94	2204.55	4892.41
P12829	Myosin light chain 4 OS=Homo sapiens OX=9606 GN=MYL4 PE=1 SV=3	MYL4	21.5646	11.2	3	2														8668.67	153.366							805.666			85757.8			4178.39	17189.2	25057.2	43767.9	35644.1	722.898	17239.5	8805.57	17233.4	518.204	599.471	5651.32	3433.61			2350.48
P12830	Cadherin-1 OS=Homo sapiens OX=9606 GN=CDH1 PE=1 SV=3	CDH1	97.4561	9.5	10	10	526.554	1003.81	1209.19	920.893	1443.86	1098.67	1045.04	1029.05	1689.16	1369.13	892.435	1474.71	1259.57	1177.53	1186.21	1232.21	1239.26	1288.54	2345.45	1327.53	958.684	1314.93	2060.3	1495.31	1127.73	656.131	542.515	1138.54	1308.73	1660.59	903.569	1056.31	1111.21	839.965	1281.34	3438.24	775.548	649.073	602.32	1496.68	1428.66	1186.48	2335.24
P12882	Myosin-1 OS=Homo sapiens OX=9606 GN=MYH1 PE=1 SV=3	MYH1	223.145	12.3	27	3					304.152				561.42	467.564		336.031		1842.49		330.73	455.569	549.876	543.884			1007.78	1902.56		2760.6			502.038	1376.17	1166.29	3787.4	1677.79		1131.41	1340.81	409.66		319.797	488.558	461.696	198.792	237.178	998.161
P12883	Myosin-7 OS=Homo sapiens OX=9606 GN=MYH7 PE=1 SV=5	MYH7	223.097	10.5	22	13														1660.71				18680.6						70.9215	569.852		280.735	253.961	1449.52	532.026	5550.4	1945.65	202.889	898.43	4363.45	180.347							327.164
P12931	Proto-oncogene tyrosine-protein kinase Src OS=Homo sapiens OX=9606 GN=SRC PE=1 SV=3	SRC	59.8348	2.6	2	2				4983.58			1151.14								1692.8	2342.91				1799.24	407.106											1276.85
P12955	Xaa-Pro dipeptidase OS=Homo sapiens OX=9606 GN=PEPD PE=1 SV=3	PEPD	54.5482	34.9	16	16	3672.03	5472.5	3726.68	2414.22	3206.61	3957.28	3141.59	2407.52	3440.74	3901.9	2453.93	3567.55	3117.3	1221.68	2676.53	3819	6116.45	3885.93	8593.06	4958.09	2690.5	2867.34	3218.37	3427.69	3498.48	4505.82	3058.36	4443.03	11550.2	14400.2	2979.47	3020.35	9230.13	10609.7	5481.63	18923.9	4275.47	3898.04	3062.08	4142.75	6164.01	5064.34	9368.84
P12956	X-ray repair cross-complementing protein 6 OS=Homo sapiens OX=9606 GN=XRCC6 PE=1 SV=2	XRCC6	69.8431	3	2	2																					196.075													292.221		668.749
P13224	Platelet glycoprotein Ib beta chain OS=Homo sapiens OX=9606 GN=GP1BB PE=1 SV=1	GP1BB	21.7177	18.4	4	4	289.24	2531.89	576.184	4221.39			843.561	721.361	4493.06	803.037	2214.74	18455.4	799.63	182.488	4543.69	717.436	941.392	1052.64	391.545	3568.6	732.523	4553.43	565.799		499.095	2871.92	923.704	2181.85			1302.4	1117.84	8957.76	1332.48	543.71		1292.17	151.276	261.876	286.771	1025.6	706.421	712.642
P13473	Lysosome-associated membrane glycoprotein 2 OS=Homo sapiens OX=9606 GN=LAMP2 PE=1 SV=2	LAMP2	44.9607	4.1	2	2	86852.4	145078	129431	108948	127514	150156	97126.5	81771.7	165262	115424	106455	126975	99751.3	54221.9	76266.6	108159	96119.2	76380.4	107566	129922	105466	100588	100605	207804	96084.6	110344	84391.7	137586	114489	170725	107564	105911	148298	138143	84316.9	126304	84891.3	90153.7	143379	146877	108853	104083	144248
P13489	Ribonuclease inhibitor OS=Homo sapiens OX=9606 GN=RNH1 PE=1 SV=2	RNH1	49.9735	21.3	9	9	1121.6	1691.14	1680.74	1812.27	3214.6	2360.67	1328.46	2106.22	2039.74	2596.92	2442.98	1877.03	1767.39	1617.31	2252.62	3303.12	2652.14	2733.4	2177.17	1925.81	2570.61	3972.68	3071.16	1638.72	916.239	4582.2	2827.12	3541.74	15153.1	4015.66	3918.69	1764.71	3420.92	4220.47	2751.89	12343.7	4030.98	5151.41	2207.28	4386.68	3755.65	1824.46	6479.05
P13497	Bone morphogenetic protein 1 OS=Homo sapiens OX=9606 GN=BMP1 PE=1 SV=2	BMP1	111.249	5.6	11	7	1212.01	1358.26	1150.3	950.826	2110.44	709.864	701.08	782.05	710.599	511.706	557.842	1257.1	796.424	608.613		1371.72	1222.51	947.38	226.385	528.915	1541.7	2291.68	694.003	871.128	926.975	1550.89	669.044	1651.4	159.145	577.691	1403.97	2516.81	793.837	1331.16	1090.22	590.804	1414.05	573.335	835.028	842.024	873.825	664.793	351.983
P13591	Neural cell adhesion molecule 1 OS=Homo sapiens OX=9606 GN=NCAM1 PE=1 SV=3	NCAM1	94.5742	21.6	20	20	4596.72	6902.29	5308.06	3572	4736.23	10076.3	5161.75	2895.67	9018.96	8676.21	2411.51	5645.82	4723.35	718.774	2921.5	4215.18	4291.14	3982.01	9948.1	4949.86	3811.21	3378.01	6432.97	6490.19	5208.79	4469.52	3426.4	8071.17	5026.75	5146.68	5255.45	4404.97	4449.04	10081.2	8517.06	28504.1	3709.42	3467.97	6323.8	7001.08	5395.89	5550.59	4772.56
P13598	Intercellular adhesion molecule 2 OS=Homo sapiens OX=9606 GN=ICAM2 PE=1 SV=2	ICAM2	30.6543	10.5	4	4	6794.55	11666.4	15980.7	15039.4	11520	10035.6	15762.8	8044.86	17165.6	21493.5	9188.21	12158	10389.3	12309	6225.51	8699.45	18366.5	7270.54	17676.1	13173.4	10521.8	8463.08	22963.5	14458.8	11220.8	7309.91	5484.56	6774.98	17475.1	21052.6	8169.02	8340.67	12614.3	10059.7	9066.85	14377.2	6682.44	9135.15	13359	9919.91	8945.25	8662.38	16794.6
P13611	Versican core protein OS=Homo sapiens OX=9606 GN=VCAN PE=1 SV=3	VCAN	372.82	4.4	15	15	833.696	795.234	662.397	831.205	617.677	793.861	1305	1162.85	965.972	529.308	826.781	707.452	656.997	729.207	755.629	726.967	573.341	636.575	1941.88	604.95	483.54	649.166	2271.89	2748.54	497.32	422.126	495.709	766.674	1594	1820.76	556.325	568.314	1101.9	1360.08	1046.42	7553.41	611.204	441.246	1712.69	1535.88	903.558	672.913	3219.88
P13639	Elongation factor 2 OS=Homo sapiens OX=9606 GN=EEF2 PE=1 SV=4	EEF2	95.3381	16.3	16	15	551.632	572.888	705.204	225.308	814.228	533.556	204.951	456.21	594.292	331.7	464.872	478.935	652.913	465.422	467.848	558.394	500.135	430.153	514.102	391.662	334.154	408.808	416.913	690.741	267.933	340.453	389.393	4197.99	5317.42	1111.95	633.553	324.5	720.808	2763.74	1428.21	7514.37	518.55	678.86	596.884	1000.6	1327.67	493.408	1035.01
P13645	Keratin, type I cytoskeletal 10 OS=Homo sapiens OX=9606 GN=KRT10 PE=1 SV=6	KRT10	58.8271	35.3	28	24	6212.84	21496.6	12701.8	27013.4	14729.2	22064.4	15634.1	8553.28	13010.9	27914.8	6905.26	5495.55	23145.3	9966.36	10172.7	11898.3	9846.28	8862.42	18311.8	20076.3	6667.98	10297.4	10720.5	17724.6	16744	14576.8	9509.84	30312.7	26930.5	21535.1	14160.4	5744.15	6463.8	19163.2	10764.9	27149.2	11317.8	11900.6	12607.7	24858.8	43817.3	11810.2	88913.8
P13646	Keratin, type I cytoskeletal 13 OS=Homo sapiens OX=9606 GN=KRT13 PE=1 SV=4	KRT13	49.5882	17	8	6	239.422	20575.1		151.634		3582.74	116.963		1464.23	603.512	58.3094		7257.41		208.728		1486.61	10608.3	488.835	483.576	4290.27	2593.44		2420.18	102.981			8605.13	1035.47	8639.16	3058.28		3837.72		911.175	4369.62		105.154	192.528	222.562	766.022		17294
P13647	Keratin, type II cytoskeletal 5 OS=Homo sapiens OX=9606 GN=KRT5 PE=1 SV=3	KRT5	62.3783	30.5	19	19	4309.01	15956.7	10154.2	12961.1	10917.2	15555.5	7890.71	6849.62	7381.02	22588.2	3860.19	3608.38	27607.4	7534.33	7681.39	11483.7	6193.83	7745.64	12465.5	14045.4	3868.03	6728.22	6180.72	12193.9	9703.66	11203.2	6150.6	44763.4	25715.7	15922.8	14182.3	6427.12	4144.41	15166.9	5447.13	31284.8	7372.08	5375.81	10118.8	14631	34126.6	7988.52	32191.5
P13667	Protein disulfide-isomerase A4 OS=Homo sapiens OX=9606 GN=PDIA4 PE=1 SV=2	PDIA4	72.9325	30.9	21	21	567.465	476.178	442.712	383.497	409.488	478.374	272.364	404.07	534.708	326.209	750.467	432.087	283.2	267.434	426.591	504.131	430.896	409.906	401.706	405.892	345.508	284.086	461.523	609.988	282.807	468.507	464.088	336.05	37430.4	3675.94	444.359	341.915	507.68	2024.77	577.122	8457.75	613.272	368.129	697.382	367.135	658.781	631.842	644.027
P13671	Complement component C6 OS=Homo sapiens OX=9606 GN=C6 PE=1 SV=3	C6	104.786	35.8	39	39	8618.9	10601.5	8501.22	11212.7	8216.45	10279.9	10242	7365.1	9021.95	9403.25	5888.17	9935.3	8900.42	4406.5	7844.39	8339.94	9563.31	7971.75	5531	8746.4	9057.56	10407.4	11665.1	4324.01	8011.05	10870	9203.93	8731.82	3374.43	6494.64	12273.7	10769.3	10071.8	12206.5	8571.92	3969.39	7425.54	9410.78	7803.86	7278.38	10589.4	10316	5791.9
P13716	Delta-aminolevulinic acid dehydratase OS=Homo sapiens OX=9606 GN=ALAD PE=1 SV=1	ALAD	36.2949	27.3	10	10	1310.72	1620.84	956.582	1023.16	1940.78	789.699	956.385	862.926	1220.9	1472.1	2012.14	1539.38	1320.74	403.619	549.294	1634.1	1387.02	2168.92	1335.57	1256.53	2843.38	4065.46	2908.38	2354.91	682.079	1012.86	499.545	1823	31501.8	746.411	1023.72		866.787	946.146	912.782	10889.9	1729.07	3685.01	1648.67	8363.24	1040.8	1270.97	2320.55
P13727	Bone marrow proteoglycan OS=Homo sapiens OX=9606 GN=PRG2 PE=1 SV=2	PRG2	25.2055	16.7	4	4	1523.17	1073.65	2771.64	2013.77	2416.71	1374.57	1821.87	2200.3	2068.32	3496.12	2133.38	2085.41	1067.57	1272.51	861.251	842.589	3040.03	1933.79	5219.77	1514.42	1403.48	651.093	3194.85	4826.79	1484.77	1638.34	1379.94	983.106	5282.63	7787.92	111.183	276.898	651.975	1979.9	1354.09	2986.04	2122.17	1431.34	38276.1	21017.1	2351.14	2601.77	330.951
P13796	Plastin-2 OS=Homo sapiens OX=9606 GN=LCP1 PE=1 SV=6	LCP1	70.2884	28.7	17	17	6256.49	17433.8	9648.14	8431.26	10290.4	10425	9983.18	11624.8	10341.4	18514.4	9429.64	9490.26	10125.2	6155.02	10472.8	10623.2	8954.8	9528.96	12725	13661.7	7234.82	9361.73	17760.1	28807.2	9736.43	23390.4	18050.6	10219.9	20156.5	27065.8	11776.2	11119	52392.6	27151.2	14142.1	31241.1	24160.3	24970.1	14112.5	13121.2	29906.9	21866.1	36653.9
P13797	Plastin-3 OS=Homo sapiens OX=9606 GN=PLS3 PE=1 SV=4	PLS3	70.811	28.9	18	12	690.203	1522.5	1999.76	1027.97	1280.75	1258.43	1037.47	1096.73	1307.51	1905.24	939.684	1112.83	1414.54	661.255	1226.96	1182.29	1107.38	961.303	1460.54	1602.42	802.213	1212.6	1687.25	2446.23	749.588	2487.43	1423.03	1581.1	13764.8	3792.36	1312.31	831.505	5125.95	3144.99	1736.89	6482.99	2266.06	1537.2	1227.96	1683.38	3268.59	2126.47	2250.88
P13798	Acylamino-acid-releasing enzyme OS=Homo sapiens OX=9606 GN=APEH PE=1 SV=4	APEH	81.2245	4.4	4	4	739.592	610.098	506.497	357.775	960.036	702.115	678.583	377.847	649.32	802.427	654.706	610.416	591.555	246.511	219.159	854.301	508.997	1015.81	366.646	545.898	780.794	1547.51	951.98	1392.17	587.813	503.173	157.259	1043.58	1007.68	550.964	832.157	87.0638	577.809	483.54	802.407	1606.58	711.31	1380.23	939.901	2736.51	511.02	552.459	925.881
P13805	Troponin T, slow skeletal muscle OS=Homo sapiens OX=9606 GN=TNNT1 PE=1 SV=4	TNNT1	32.9481	12.9	6	4																	602.032								4269.49				1513.52	1150.09	6407.82	4901.24		3340.22	2359	1558.17			197.261				1021.76
P13929	Beta-enolase OS=Homo sapiens OX=9606 GN=ENO3 PE=1 SV=5	ENO3	46.9869	10.6	4	4						83.8736											148.529										303.393		2740.14	120.36	169.597			495.757	622.626	2282.41	123.302						135.774
P13987	CD59 glycoprotein OS=Homo sapiens OX=9606 GN=CD59 PE=1 SV=1	CD59	14.1773	17.2	2	2	1333.23	2514	4265.42	5273.35	5783.83	2522.1	5047.03	12065.1	3745.24	3555.24	2816.85	5279.26	4611.05	5968.18	4768.89	2388.74	2690.86	4329.98	5587.39	2956.5	3323.15	5509.71	7465.34	6598.56	7365.85	3902.83	3707.28	4336.72	3845.34	4391.92	6327.46	7017.34	6938.31	7308.73	5767.09	16879.5	3964.38	3369.6	6166.63	1890.63	6589.48	5032.15	6160.39
P14151	L-selectin OS=Homo sapiens OX=9606 GN=SELL PE=1 SV=2	SELL	42.1871	18.8	8	8	3936.79	3427.18	4071.44	5278.69	4373.43	5355.51	7806.6	4169.21	5760.33	6364.47	3183.98	3636.66	2911.86	2277.71	3247.31	3179.06	2745.96	6352.79	10990.7	5163.05	5057.95	2836.24	8996.28	5074.77	3690.11	7548.64	7251.38	2734.64	3780.66	4835.74	5591.41	4059.89	12374.2	4134.9	4745.62	3715.5	3524.87	2543.82	3062.57	2377.37	1654.61	3386.6	9547.28
P14207	Folate receptor beta OS=Homo sapiens OX=9606 GN=FOLR2 PE=1 SV=4	FOLR2	29.2795	10.6	3	2	1131.55	1152.05	1728.99	2407.06	1725.87	2091.4	3376.98	4064.1	1519.15	2764.06	1086.85	1670.33	2086.47	3430.27	2350.57	2005.37	2040.9	1234.9	5091.58	2084.64	1345.49	1189.72	3543.57	8109.28	1782.16	1169.38	1063.05	599.995	1086.79	2016.11	2044.24	1624.8	3246.23	1344.54	1196.03	3050.78	580.757	912.881	2465.97	1791.76	1481.39	1338.48	4866.64
P14222	Perforin-1 OS=Homo sapiens OX=9606 GN=PRF1 PE=1 SV=1	PRF1	61.3774	3.1	2	2	2715.05	1707.77		2159.31	4754.49	4785.1	3343.13	4358.13	6409.37	3571.09	2194.37	2527.07		873.277				2372.42	2729.64	3438.88	4071.08	2305.49	4454.32	5583.25				2402.65	1501.24				1756.78		1484.82	1404.18				2310.61			4919.82
P14314	Glucosidase 2 subunit beta OS=Homo sapiens OX=9606 GN=PRKCSH PE=1 SV=2	PRKCSH	59.4254	30.3	15	15	1792.36	2282.35	2161.35	3675.56	3132.76	3398.65	3073.9	3652.3	2939.47	4558.41	2616.27	4087.23	2734.95	1908.33	3705.16	2965.39	2500.29	2740.66	3841.06	2128.04	3023.53	3443.66	6588.78	3557.39	3579.31	3193.78	2161.24	4188.33	101589	31562.8	4601.3	3450.77	3796.07	4197.82	3900.36	29647.2	3201.4	1964.56	5332.36	4675.85	4896.01	4468.75	2777.62
P14324	Farnesyl pyrophosphate synthase OS=Homo sapiens OX=9606 GN=FDPS PE=1 SV=4	FDPS	48.2755	5	3	3			225.966	294.994			133.554				239.332		142.401				1845.43				385.538	450.668	247.587	504.661				739.599	7908.44				381.098	799.852		4702.95				204.881			341.125
P14384	Carboxypeptidase M OS=Homo sapiens OX=9606 GN=CPM PE=1 SV=2	CPM	50.5138	7.4	4	4	613.752	653.678	732.73	593.364	689	786.695	462.656	1247.11	1221.18	1269.1	416.197	579.492	996.028	416.309	396.999	973.339	956.464	1104.99	947.583	486.947	1752.77	390.073	966.189	3030.64	653.097	602.855	543.032	1655.34	1536.69	1373.87	637.198	1163.55	641.41	2279.14	1101.81	3505.6	836.469	612.786	484.945	1587.57	878.223	1045.1	2210.44
P14543	Nidogen-1 OS=Homo sapiens OX=9606 GN=NID1 PE=1 SV=3	NID1	136.377	17	20	19	2260.68	3249.47	3697.82	4459.18	3864.81	3740.5	5786.38	9734.02	4960.69	3194.12	4369.96	5143.24	3480.73	5050.1	8040.08	4288.39	3468.35	3671.43	4141.69	3645.77	4543.81	9526.07	6207.72	4502.66	8149.13	5441.71	3859.58	5905.73	7738.01	9730.23	5073.8	4424.77	7935.28	10264.2	8520.81	15802.7	10097.3	8016.68	7268.31	6301.77	7177.02	5203.46	8057.58
P14550	Aldo-keto reductase family 1 member A1 OS=Homo sapiens OX=9606 GN=AKR1A1 PE=1 SV=3	AKR1A1	36.573	25.8	9	9	247.1	484.602	228.535	376.942	365.538	509.318	404.705	434.929	282.391	442.52	390.699	248.396	387.452	207.771	437.281	551.268	413.525	429.779	523.238	398.041	396.683	500.364	689.961	1070.81	214.947	372.817	88.1325	578.596	30416.9	1657.63	373.757	180.556	501.876	1520.12	901.054	19471	320.271	438.094	452.576	913.01	269.141	516.93	1380.7
P14555	Phospholipase A2, membrane associated OS=Homo sapiens OX=9606 GN=PLA2G2A PE=1 SV=2	PLA2G2A	16.0827	10.4	2	2								2547.32						4520.17						122.103									641.987	399.522						235.531	1474.81	306.403	357.881		335.342
P14618	Pyruvate kinase PKM OS=Homo sapiens OX=9606 GN=PKM PE=1 SV=4	PKM	57.9369	34.8	22	22	1070.89	1598.62	1321	2248.26	1440.99	865.305	1112.16	1054.43	1928.94	1076.63	1476.08	2292.36	1620.04	928.311	1197.07	2845.88	1372.46	1290.35	934.593	1330.53	1135.68	1869.77	1216.19	725.561	5819.87	1787.41	1263.07	4112.08	1342.08	1193	4762.01	7360.9	1636.82	5846.61	3293.25	5264.7	1466.51	1168.79	1028.52	1444.63	1872.36	879.792	1643.2
P14625	Endoplasmin OS=Homo sapiens OX=9606 GN=HSP90B1 PE=1 SV=1	HSP90B1	92.4689	28.6	24	18	778.847	739.89	864.62	704.154	989.847	914.018	505.442	1190.06	923.327	700.196	692.525	821.71	763.613	839.38	871.261	853.12	1177.92	828.09	1132.44	710.59	1105.26	691.348	1489.33	1082.71	724.403	629.453	653.26	861.177	12622.4	21527.4	505.123	506.95	995.536	3624.43	1475.23	3785.62	1297.33	1252.68	1148.62	1266.39	1549.65	1011.22	1183.77
P14649	Myosin light chain 6B OS=Homo sapiens OX=9606 GN=MYL6B PE=1 SV=1	MYL6B	22.764	44.2	10	8	321.717	594.404	352.202	1393.57	390.916	381.628	875.478	684.449	2774.41	373.027	1079.03	6211.57	918.501	247.813	1203.35	520.512	330.444	546.208	429.979	381.327		1447.05	912.061		481.656	1385.92	374.061	1615.85	1141.44	642.467	2487.94	1148.19	2420.94	901.301	749.543	802.786	1172.46	601.137	260.345	854.895	1059.21	322.525	815.795
P14735	Insulin-degrading enzyme OS=Homo sapiens OX=9606 GN=IDE PE=1 SV=4	IDE	117.968	3.7	4	4	294.958	591.404			517.539	239.121	333.163		302.633		180.312	512.911	1040.68		200.01	502.814	131.971	355.525	387.603	391.782	278.315	475.298	290.334	642.685		317.846		671.074	2729.54	1332.17	409.336		335.969	700.613		3038.93	382.037	659.24	236.171	4150.54	954.026	378.583	764.889
P14770	Platelet glycoprotein IX OS=Homo sapiens OX=9606 GN=GP9 PE=1 SV=3	GP9	19.0461	20.3	4	4	149.079	1232.93	638.305	1325.04		173.462	287.874	429.594	2655.6	791.619	1327.01	7460.13	709.865		1960.29	500.85	881.326	393.625	365.223	1068.44	127.069	2470.01	472.196	128.337	60.0383	1200.37	478.005	731.539	179.003		840.726	658.997	2806.13	1035.92	347.837	84.3812	824.846	169.917	238.43	87.6946	1031.37	271.771
P14780	Matrix metalloproteinase-9 OS=Homo sapiens OX=9606 GN=MMP9 PE=1 SV=3	MMP9	78.4582	18.1	14	14	406.7	1025.41	923.339	1377.38	1748.81	483.803	296.442	435.521	1939.52	1289.5	336.492	1084.3	3220.97	4041.46	387.065	3467.76	627.367	2557.29	410.514	468.054	885.95	3480.67	2351.22	6327.29	4928.2	3185.18	1125.12	1618.18	3990.74	4432.6	2692.28	1044.79	1094.93	7172.46	2785.77	3008.54	5155.55	3373.19	4870.72	3335.04	1043.33	2328.49	1412.27
P14923	Junction plakoglobin OS=Homo sapiens OX=9606 GN=JUP PE=1 SV=3	JUP	81.7447	29.3	23	18	445.538	2964.35	1143.92	1266.34	1992.91	2028.43	1139.83	757.59	891.887	1187.23	299.37	287.427	6369.22	695.04	983.028	1189.13	620.744	1294.55	1591.14	2068.25	418.745	747.296	662.175	1237.06	971.981	1591.95	473.131	45287.6	2205.13	1923.1	1092.63	467.46	798.54	1459.6	614.019	2594.04	1532.2	597.756	889.87	2739.51	3292.69	707.279	4483.27
P15085	Carboxypeptidase A1 OS=Homo sapiens OX=9606 GN=CPA1 PE=1 SV=2	CPA1	47.1403	9.5	4	4	510.083	212.09	1452.21	736.392		751.071	542.869	587.695	2020.1	782.569	270.426	772.84	750.586		873.82		1395.35	842.333	3436.76	586.133	853.134		3161.21	2547.03				724.24	612.878	1617.7	288.983	403.037	602.821	383.4	657.509	2637.66				459.736			1400.87
P15086	Carboxypeptidase B OS=Homo sapiens OX=9606 GN=CPB1 PE=1 SV=4	CPB1	47.3675	12.5	5	5	592.912	356.961	1253.01	802.751		593.944			1327.24	726.946	328.903	1093.33	759.066		1139.44	715.996	544.435	764.007	4404.59	672.528	410.006		2517.64	8853.23				505.138	2516.53	2112.15		530.702		705.351	1172.86	3733.13			448.749	920.51			700.512
P15090	Fatty acid-binding protein, adipocyte OS=Homo sapiens OX=9606 GN=FABP4 PE=1 SV=3	FABP4	14.7189	28.8	4	3					117.438							234.332	184.426						188.402	93.5264	97.2746	71.293		1672.24				2228.53	111.99	184.22	242.402	189.643		22.2142		2570.92	302.376	1804.44		405.606			262.543
P15104	Glutamine synthetase OS=Homo sapiens OX=9606 GN=GLUL PE=1 SV=4	GLUL	42.0644	28.4	9	9		262.103								192.992		1510.83			87.2091		229.012		133.426			98.8644						70.6855	37424.5	1794.37	1543.47		1171.13	629.199	536.694	2499.95	117.036	618.136		290.963	128.561		872.777
P15121	Aldo-keto reductase family 1 member B1 OS=Homo sapiens OX=9606 GN=AKR1B1 PE=1 SV=3	AKR1B1	35.8534	11.7	4	4	519.213	798.045		906.814		889.825		1066.87		575.843	1267.25	1209.67	1309.63	647.593	1078.76	1681.72	960.232	654.685	1115.4	1557.17	540.76	1329.56	1194.78	1237.94	669.965	910.613	522.205	1482.16	1869.31	486.399	2141.98	1277.44		3470.56	1879.55	7031.17	1012.98	1375.34	866.986	1427.95	1857.33		1634.23
P15144	Aminopeptidase N OS=Homo sapiens OX=9606 GN=ANPEP PE=1 SV=4	ANPEP	109.54	22.2	23	23	2800.02	4507.51	5238.42	5447.27	5834.32	7702.78	5138.73	14445.5	6216.86	4688.85	4743.69	4363.6	3901.71	4021.53	5252.85	5662.45	6310.86	5913.78	10256.1	9009.9	5828.28	3616.92	12738.7	11866.4	5546.97	4510.41	4667.58	4651.89	4887.07	7935.04	4369.35	4168.55	6287.6	14334	8479.47	16443.7	4689.37	4706.11	4164.7	4622.08	4776.78	5235.25	17200.2
P15151	Poliovirus receptor OS=Homo sapiens OX=9606 GN=PVR PE=1 SV=2	PVR	45.3026	16.8	7	7	1434.8	3057.28	1609.72	3952.41	3263.26	2674.36	3867.37	5109.95	2997.43	3862.94	2717.49	3689.75	2366.64	3422.45	4283.18	2688.64	3748.32	2732.91	2511.84	1852.93	2863.88	2727.84	4462.86	4492.96	4816.7	3425.88	2730.92	5085.91	3646.16	5996.05	5010.19	4672.91	4605.41	5539	5686.91	6413.91	5540.11	4137.17	3744.74	2551.64	3251.66	2922.31	3996.74
P15169	Carboxypeptidase N catalytic chain OS=Homo sapiens OX=9606 GN=CPN1 PE=1 SV=1	CPN1	52.2862	31	14	14	35496.8	53402.8	32132.8	47543.2	49348	37043	51737.6	49468.9	35061.8	28879.6	36887.1	55108.3	38407.9	30624.4	54136.1	48068.3	33898.4	37232.3	28666.3	57071.5	59845.6	65096.2	29784.9	18222.3	45904	63651.9	47916.1	56933.6	33507.5	67620.1	54880.9	42118.8	47364.9	62394.8	50030.8	33053	64132.2	69981.2	50234	36660.6	61573.4	47368.3	58036.3
P15259	Phosphoglycerate mutase 2 OS=Homo sapiens OX=9606 GN=PGAM2 PE=1 SV=3	PGAM2	28.7662	27.7	6	3	941.083	1162.1	321.679	1683.1	891.354	1607.28	1021.62	835.01	2343.07	1582.9	1309.51	757.814	1254.55	531.427	1018.08	974.723	1395.22	954.525	3867.53	1696.57	973.887	1172.24	754.835	1710.38	336.205	1123.76	406.888	1453.18	18184	1586.79	1938.67	657.091	972.322	1349.86	1342.29	15676.2	1872.58	2081.5	1549.27	4511.96	1155.65	1101.1	4577.93
P15291	Beta-1,4-galactosyltransferase 1 OS=Homo sapiens OX=9606 GN=B4GALT1 PE=1 SV=5	B4GALT1	43.9203	4.8	2	2	1785.29	2535.9	2580.72	3301.1	4785.7	3291.75	3070.57	5976.5	2518	2796.12	1537.92	4688.03	4320.21	6548.64	6115.82	5547.48	2419.75	3477.43	3804.55	1755.81	2523.04	3195.77	6909.88	7119.85	7634.37	3860.94	2649.21	4500.04	3632.34	10007.3	3595.4	5364.36	5943.11	5658.41	7096.88	6749.75	6215.21	6125.79	7157.05	3652.68	5786.96	5514.39	10044
P15311	Ezrin OS=Homo sapiens OX=9606 GN=EZR PE=1 SV=4	EZR	69.4128	13.5	8	8	369.587	428.002		65.6253	470.596	358.114	425.13	532.238	309.803	357.631	985.629	211.025	178.532	373.129	288.893	246.871	316.238	380.127	671.813	245.924		1037.61	405.131		227.812	884.407	732.41	1717.37	7428.88	1425.69	540.803	299.641	973.716	516.625	704.189	6696.66	993.513	759.525	521.107	469.004	1508.42	487.523	808.543
P15529	Membrane cofactor protein OS=Homo sapiens OX=9606 GN=CD46 PE=1 SV=3	CD46	43.7473	6.4	3	3	1947.89	3145.43	2437.6	5942.55	4219.49	4153.79	4290.31	3366.6	4472.41	7224.19	2466.98	5452.66	4294.41	5540.85	3419.3	3252.83	4752.61	3574.45	7358.77	3875.1	2475.94	3626.27	8165.53	6504.15	4371.65	2517.28	2309.74	3039.5	4642.18	6470.33	3371.61	4520.87	3188.14	6566.21	3944.49	13780.8	2209.97	2082.89	4850.52	4517.37	6554.49	5010.02	5920.44
P15531	Nucleoside diphosphate kinase A OS=Homo sapiens OX=9606 GN=NME1 PE=1 SV=1	NME1	17.1487	52.6	9	4	3411.46	4487.56	2958.09	4618.08	5508.3	3367.61	3302.19	2588.58	5147.7	2398.94	5139.57	4360.65	3686.57	1477.17	1875.69	7012.95	5172.37	5818.35	2910.92	3626.26	5138.36	8270.82	6137.88	4513.97	2137.35	3286.08	833.649	8606.37	25575.3	3256.33	4150.3	1801.34	4460.79	4855.32	5429.55	28710.9	4771.16	8151.27	5121.95	19417.8	3682.88	3207.88	3902.93
P15586	N-acetylglucosamine-6-sulfatase OS=Homo sapiens OX=9606 GN=GNS PE=1 SV=3	GNS	62.0821	6.2	3	3	215.51	289.901	261.731	428.081	258.139		323.704	450.497	320.335	310.036		147.161		375.434	164.635	285.618		411.36	413.401		271.914		636.482	471.421	225.148	249.41	235.775	633.97	578.564	264.368		328.705	230.93	705.399	597.931	1820.98	548.56	384.15	501.156	685.265	406.821	496.841	561.984
P15924	Desmoplakin OS=Homo sapiens OX=9606 GN=DSP PE=1 SV=3	DSP	331.774	25.7	90	90	276.593	2264.79	799.241	923.923	1770.02	1190.94	1302.21	619.4	983.147	1329.11	395.919	350.068	4979.48	743.374	785.141	1112.82	530.169	839.742	1338.84	1335.41	376.333	542.126	542.987	1289.75	726.847	1082.43	496.968	28850.6	2269.99	1726.58	1288.8	684.153	580.899	1860.93	599.5	3124.12	956.078	584.086	904.853	2701.59	3490.6	731.444	3484.72
P15941	Mucin-1 OS=Homo sapiens OX=9606 GN=MUC1 PE=1 SV=3	MUC1	122.102	3.1	3	3		452.879									7278.82	214.156	955.606	482.596					266.351			671.719	812.054	459.248		1251.65	1151.84						9222.94	205.905		1107.75	8087.59	6654.88	190.529	294.341	9033.94	8158.05	733.946
P16035	Metalloproteinase inhibitor 2 OS=Homo sapiens OX=9606 GN=TIMP2 PE=1 SV=2	TIMP2	24.3992	14.1	3	3	1052.26	4272.85	2669.48	2871.59	5381.9	4520.28	3970.77	4429.06	3842.46	4588.56	2446.3	2873.72	2441.6	4312.99	4176.99	2672.06	2654.78	3248.59	8089.7	2315.68	2875.29	3149.94	8560.55	4983.21	3616.93	3158.19	2565	2613.82	3915.14	5118.18	4368.47	4341.8	2828.49	7618.35	6584.76	9487.3	3026.55	3039.55	2642.04	4521.76	4646.01	3612.81	3698.9
P16070	CD44 antigen OS=Homo sapiens OX=9606 GN=CD44 PE=1 SV=3	CD44	81.5376	5.9	5	5	5185.08	9639.08	10719.5	12285	12801.9	12894.8	14508.8	19360.1	11876.7	21750.4	5252.11	10089	12289	16149.7	14856.6	8663.94	6587.73	9499.28	19059.9	9784.95	7866.87	9211.28	17745.5	21498.6	10016.3	13974.2	15038.9	6766.48	10953.5	14495.9	16194.4	9237.57	36611.2	24345.6	9898.16	6840.59	10845.9	8675.11	9400.71	9352.34	12695.8	9955.31	16476.6
P16083	Ribosyldihydronicotinamide dehydrogenase [quinone] OS=Homo sapiens OX=9606 GN=NQO2 PE=1 SV=5	NQO2	25.9186	7.8	2	2	1962.62	2133.39	4228.2									4163.35		834.709										1500.66					11247.8	1775.91				3386.7	5322.76	4455.39					2571.79	3270.62	4950.68
P16109	P-selectin OS=Homo sapiens OX=9606 GN=SELP PE=1 SV=3	SELP	90.8339	9.9	10	10	1409.5	3156.92	1819.88	4458.21	3047.02	1570.98	2639.35	3221.44	4964.53	3140.43	2633.01	3300.31	3931.92	3526.55	2913.2	4574.04	3471.8	2897.19	3050.41	3177.53	2485.67	5520.69	5121.7	2532.33	6353.9	2894.71	2357.32	4709.06	4678.51	5562.91	2544.92	2109.77	8755.81	5529.57	2049.41	4429.52	6667.03	5877.39	6206.14	8721.15	4342.87	3974.76	1695.69
P16112	Aggrecan core protein OS=Homo sapiens OX=9606 GN=ACAN PE=1 SV=3	ACAN	261.329	1.5	5	5	468.723	1211.59	1199.19	916.293	894.458	1487.33	1412.89	496.868	722.314	1152.66	431.627	519.269	555.908	492.638	489.482	783.588	992.812	775.691	1172.09	546.262	679.313	2000.48	966.385	1053.33	1031	760.336	561.311	748.151	1345.37	2154.93	518.74	550.792	1185.42	1813.04	1768.73	1040.96	354.17	387.186	1295.91	1603.96	774.709	474.077	843.414
P16152	Carbonyl reductase [NADPH] 1 OS=Homo sapiens OX=9606 GN=CBR1 PE=1 SV=3	CBR1	30.3749	19.9	7	6	532.409	216.23	252.88	455.596	647.012	112.076	169.123	382.014	562.625		548.742	239.839	517.491	257.775	445.153	274.958	213.828	477.519		355.892	249.781	761.984			319.868	340.969	244.377	910.748	6255.67	558.535	861.138	343.939	658.778	519.521	754.498	9488.22	525.237	727.292		910.6	275.562	139.19	471.219
P16157	Ankyrin-1 OS=Homo sapiens OX=9606 GN=ANK1 PE=1 SV=3	ANK1	206.265	6.6	15	14	1085.92	828.584	1179.02	393.773	1961.31	1470.84	587.274	701.685	2171.71	883.081	580.148	2489.89	745.317		318.799	505.199	1373.54	2470.81	825.788	557.527	4079.63	2460.69	1552.68	694.782	2360.81	1097.13	273.806	2987.18	1115.04	709.963	1265.59	668.416	685.866	2123.91	2179.76	658.547	889.405	1010.01	1016.65	4686.42	586.931	1364.31	879.973
P16219	Short-chain specific acyl-CoA dehydrogenase, mitochondrial OS=Homo sapiens OX=9606 GN=ACADS PE=1 SV=1	ACADS	44.2972	5.1	2	2						361.211																							1692.76	288.442					290.192	1246.98							294.035
P16233	Pancreatic triacylglycerol lipase OS=Homo sapiens OX=9606 GN=PNLIP PE=1 SV=1	PNLIP	51.1568	6.2	3	3					387.041	394.857		937.175	290.253	397.047							182.664		1176.39	155.672			1292.2	1138.4				445.224			1845.42	646.501	414.752			673.997
P16284	Platelet endothelial cell adhesion molecule OS=Homo sapiens OX=9606 GN=PECAM1 PE=1 SV=2	PECAM1	82.5222	12.9	12	12	427.221	645.181	621.247	772.436	564.455	528.325	627.932	624.931	861.839	1099.74	357.36	986.58	731.161	773.633	618.678	533.003	746.211	544.743	1031.4	544.728	387.318	445.987	967.308	1111.88	387.859	505.066	326.559	308.635	790.879	1689.89	248.055	371.538	862.134	1249.51	673.446	1070.21	635.003	347.104	744.855	606.508	527.662	588.031	889.471
P16298	Serine/threonine-protein phosphatase 2B catalytic subunit beta isoform OS=Homo sapiens OX=9606 GN=PPP3CB PE=1 SV=2	PPP3CB	59.0243	5.9	3	2		1425.07	1631.67	2072.89	1882.54	1281.42	1053.47	1375.52	2268.47	1091.86	2748.51	1828.93	1276.03	1010.75	1611.19	1840.54	1534.25	1056.91	1390.76	1652.13	372.677	2574.17	1060.99	650.118	1656.98	1804.96	1533.37	3429.68	3334.27	2120.75	1868.56	1600.58	5582.4	3912.87	2816.24	11426.7	2392.3	1551.88	1224.12	382.719	2922.53	2147.81	3181.29
P16401	Histone H1.5 OS=Homo sapiens OX=9606 GN=H1-5 PE=1 SV=3	H1-5	22.5802	9.3	2	2					786.253			1231.76																				6498.07	2030.18	987.874					1232.82	11312		335.683		1162.8	486.267		65.1352
P16452	Protein 4.2 OS=Homo sapiens OX=9606 GN=EPB42 PE=1 SV=3	EPB42	77.0091	3.6	3	3					802.751	690.521		456.476	604.389			931.878					573.582	680.492			1370.62	1287.37			1443.41			1437.76	1175.57					1092.72		391.234			556.419	1767.98			441.519
P16581	E-selectin OS=Homo sapiens OX=9606 GN=SELE PE=1 SV=1	SELE	66.6551	4.9	3	3		145.648	579.972	158.281	381.798	202.335	286.596	2335.97	523.514	559.438		361.487	968.161	416.988	544.85	326.366	477.897	309.532		313.085	460.226	407.604	455.931	923.998	261.864	161.53	132.331	354.459	702.05	1559.43	1051.07	959.69	537.134	300.27	124.721	412.913	376.567	699.98	558.278		215.08	151.651	428.645
P16615	Sarcoplasmic/endoplasmic reticulum calcium ATPase 2 OS=Homo sapiens OX=9606 GN=ATP2A2 PE=1 SV=1	ATP2A2	114.757	1.7	2	2												420.823																			9262.79	5229.57			2095.52	149.008
P16671	Platelet glycoprotein 4 OS=Homo sapiens OX=9606 GN=CD36 PE=1 SV=2	CD36	53.0534	3.2	2	2		1947.75	621.355	4567.83	863.273	1109.92	1842.07	817.4	2795.46	1392.76	1484.56	3276.47	2219.34	615.847	1626.2	2977.57	1610.48	1016.15	1023.36	1135.03	1116.05	2356.93	3466.64	1546.85	474.811	2149.31	994.415	4430.18	1663.78	1635.87	2186.08	1139.02	1564.72	1717.37	932.889	2228.31	1334.89	1225.32	1488.08	3351.49	2829.28	1525.98	660.847
P16870	Carboxypeptidase E OS=Homo sapiens OX=9606 GN=CPE PE=1 SV=1	CPE	53.1506	6.3	2	2				245.214	235.781			195.972					228.756					165.391	342.989	80.5319	285.859		643.98			216.393				195.682						1694.67			344.777		262.124
P16930	Fumarylacetoacetase OS=Homo sapiens OX=9606 GN=FAH PE=1 SV=2	FAH	46.3743	24.8	11	11	1084.35	1733.71	1333.13	928.497	1069.86	1901.4	968.712	2075.78	1184.88	869.937	1296.46	953.681	1131.95	626.944	950.256	1421.66	4074.01	1843.88	2120.35	1342.1	2077.27	1366.61	1069.47	3396.21	1076.47	1818.64	1571.63	2624.8	104671	101702	1845.91	1424.6	11925.7	15909	3739.86	29536.7	2376.89	2253.35	1325.45	1969.72	2236.97	2406.21	12755.4
P16949	Stathmin OS=Homo sapiens OX=9606 GN=STMN1 PE=1 SV=3	STMN1	17.3025	20.8	3	2																																				129453
P17174	Aspartate aminotransferase, cytoplasmic OS=Homo sapiens OX=9606 GN=GOT1 PE=1 SV=3	GOT1	46.2475	32.2	14	14	1126.68	2348.85	1538.73	1322.93	1483.2	5088.26	2114.68	4003.48	2131.24	1783.73	3055.99	1111.56	1382.42	587.789	1388.47	1672.29	3495.66	2067.77	6250.07	1843.43	4116.19	1745.6	3241.57	3818.71	4954.2	2354.39	1561.84	3456.89	251432	98972.3	13980.3	9596.72	8807.72	14569.2	13183.3	134049	3420.61	2333.11	3269.14	5518.14	3212.39	2669.78	19835.4
P17181	Interferon alpha/beta receptor 1 OS=Homo sapiens OX=9606 GN=IFNAR1 PE=1 SV=3	IFNAR1	63.5253	2.7	2	2	547.417	944.958	665.671	665.686	807.585	846.517	630.864	1374.16		594.012	681.531	467.573	462.967		440.279	318.092		824.892	1073.28		458.215	235.242	875.895	967.348	778.08	237.841		490.129	240.597	748.48				504.475	494.2	836.889		368.101	577.386		367.634		1725.02
P17301	Integrin alpha-2 OS=Homo sapiens OX=9606 GN=ITGA2 PE=1 SV=2	ITGA2	129.296	8.5	9	9	531.227	687.549	833.643	419.35	1065.68	322.831	810.812	243.467	591.435	783.013	274.862	1013.58	789.993		329.99	749.687	316.588	518.321	876.428	334.487	172.957	385.456	188.813	507.472	458.272	364.131	355.204	313.763	140.665	476.818	433.724	413.919	625.345	848.624	925.871	1261	644.913	413.737	491.271	738.817	335.762	379.007	432.065
P17405	Sphingomyelin phosphodiesterase OS=Homo sapiens OX=9606 GN=SMPD1 PE=1 SV=5	SMPD1	69.9363	3.5	2	2			111.638	226.046		192.718		89.3001	81.1018		249.624				204.882		95.3524	182.427	216.28	110.583	193.233	186.614	166.211	853.551	402.388	89.124	63.8421	388.175	191.265		358.043	483.315	581.977	180.385	610.063	483.716	419.365	195.659	124.019	72.1072	133.58	222.417	134.244
P17540	Creatine kinase S-type, mitochondrial OS=Homo sapiens OX=9606 GN=CKMT2 PE=1 SV=2	CKMT2	47.5045	6.4	2	2																															460.297
P17655	Calpain-2 catalytic subunit OS=Homo sapiens OX=9606 GN=CAPN2 PE=1 SV=6	CAPN2	79.9954	7	5	5		263.547						94.3622							137.941			131.49						422.1	322.043	858.917	754.204	590.24	1656.12	1163.14	398.055	547.022	1467.87	1828.58	299.262	1929.28	1605.18	1872.1		329.411	1589.66	646.338	135.285
P17661	Desmin OS=Homo sapiens OX=9606 GN=DES PE=1 SV=3	DES	53.5358	16.4	8	5		1393.31			2241.48	1135.99	761.103	413.912	335.353	1517.72	308.212		5977.67	389.589	347.349	394.329	479.217		308.861			385.789	1490.11	1279.4	1720.81		291.16	3174.88	1137.53	1862.05	7008.44	1990.31	1185.99	5066.94	7638.39	2052.57	909.655	540.408	1307.69	519.175	1530.27	867.943	3282.35
P17813	Endoglin OS=Homo sapiens OX=9606 GN=ENG PE=1 SV=2	ENG	70.5781	8.2	4	4	1547.43	2617.25	2030.28	2217.4	3343.48	3111.78	2343.27	1705.01	2089.25	1396.71	1690.93	2734.1	1699.92	1281.89	1696.01	2338.85	1381.09	1282.66	2498.6	1313.89	1717.07	2002.59	1791.4	1766.39	1795.11	2543.09	1788.13	1521.3	1334.4	1351.89	1870.61	1455.7	3339.9	2400.4	2951.66	2353.16	1218.25	1086.54	1735.42	1056.39	1402.88	1224.17	2891.43
P17858	ATP-dependent 6-phosphofructokinase, liver type OS=Homo sapiens OX=9606 GN=PFKL PE=1 SV=6	PFKL	85.0184	3.3	2	2	918.796	193.233	936.426		183.179	467.96			1120.54	397.896		353.36				1238.98	686.187				522.074		844.176					1449.13	1340.98	570.254	537.337					1996.02				2832.31	897.664
P17900	Ganglioside GM2 activator OS=Homo sapiens OX=9606 GN=GM2A PE=1 SV=4	GM2A	20.8384	17.1	4	4	1301.27	2602.2	1715.2	3018.65	3781.15	2082.3	1836.54	3657.37	2561.19	4347.48	1468.05	2048.57	3223.97	2504.64	2371.72	2943.53	1747.32	1499.51	2901.56	2026.48	1863.69	1185.06	5249.37	6274.8	2966	938.415	881.864	4324.05	2467.6	2522.92	4008.88	1623.44	1636.67	1308.66	1684.59	7040.78	1185.71	1336.58	2770.51	2116.86	3081.46	2535.8	3624.17
P17927	Complement receptor type 1 OS=Homo sapiens OX=9606 GN=CR1 PE=1 SV=3	CR1	223.663	8.8	7	6	357.257	509.536	749.833	561.563	709.613	482.914	628.591	1852.55	1006.17	1030.11	700.276	420.542	487.44	1458.54	850.173	569.78	519.427	508.436	1824.07	517.988	810.86	309.513	1242.22	1658.26	591.78	562.454	431.22	530.039	816.456	692.342	786.954	652.27	408.142	835.72	633.306	764.974	683.916	470.276	581.927	587.188	217.062	141.668	1855.91
P17931	Galectin-3 OS=Homo sapiens OX=9606 GN=LGALS3 PE=1 SV=5	LGALS3	26.1523	22.8	6	6	778.869	1082.72	1773.77	1016.46	980.763	1220.62	775.089	724.936	1599.1	1698.5	844.984	1580.65	1385.72	443.007	1042.4	1408.3	930.479	1402.87	1369.92	1195.82	674.203	1108.51	2115.28	2571.79	755.524	1052.59	960.999	7167.92	1961.27	1303.53	1670.33	880.819	1561.5	815.498	892.965	1764.95	1646.76	1857.37	1192.91	1772.28	1587.2	1119.72	1106.88
P17936	Insulin-like growth factor-binding protein 3 OS=Homo sapiens OX=9606 GN=IGFBP3 PE=1 SV=2	IGFBP3	31.6742	39.9	13	13	54607.4	49622.6	45405.4	32047.3	52115.1	42360.1	42754.5	11029.5	24593.6	26677.3	27703.4	51084.1	30595.4	12081.5	13020.9	25916.1	13040.7	30373.5	8135.54	46213.9	26773.1	31339.8	14168.9	18910	33201.4	20560.8	18709.1	10033.7	16220.6	18203	21614.8	15278.3	21777.9	23224.3	21100.8	11115.2	33444.5	27645.8	7556.36	12548.8	17824.4	24315	16136.3
P17987	T-complex protein 1 subunit alpha OS=Homo sapiens OX=9606 GN=TCP1 PE=1 SV=1	TCP1	60.3436	14.4	8	8	988.606	885.54	1772.9	675.819	1994.97	671.034	593.512	752.864	1354.69	629.954	1289.51	1304.9	716.557	558.927	840.453	1045.73	955.228	1265.76	1084.86	966.008	768.69	1129.19	838.497	1945.38	558.202	608.356	796.097	1232.13	405.337	290.04	577.459	368.828	551.22	6962.41	2264.74	1175.42	852.045	1148.73	476.219	1352.04	2010.16	736.453	911.374
P18054	Polyunsaturated fatty acid lipoxygenase ALOX12 OS=Homo sapiens OX=9606 GN=ALOX12 PE=1 SV=4	ALOX12	75.6941	6.3	5	5	92.2372	597.139	158.737	786.548			277.637	125.066	234.351	184.452	357.044	780.111	257.774		551.515	1090.22	632.89	131.578		216.255	227.844	574.829	247.783			392.059		327.799					399.001	109.975	484.445		347.515	131.189
P18065	Insulin-like growth factor-binding protein 2 OS=Homo sapiens OX=9606 GN=IGFBP2 PE=1 SV=2	IGFBP2	34.8141	41.8	14	14	885.474	3804.95	2880.47	6999.62	5732.6	6756.16	11646.5	4587.47	1369.19	5555.9	3662.29	4648.97	3701.55	3704.04	6122.49	6198.79	8622.63	1990.53	5782.28	3153.76	1427.17	4877.55	21689.8	3738.94	13109.8	4294.46	4842.4	5715.79	4015.09	4184.98	3000.79	4080.27	10154.9	11779.2	8759.68	12417.4	4054.79	4172.46	6913.93	4738.07	9885.12	3635.55	12509.5
P18124	60S ribosomal protein L7 OS=Homo sapiens OX=9606 GN=RPL7 PE=1 SV=1	RPL7	29.2258	7.7	2	2					1672.16			2921.46						1342.97											204.713			5443.05	258.545	402.091				239.329	87.0656	411.054
P18206	Vinculin OS=Homo sapiens OX=9606 GN=VCL PE=1 SV=4	VCL	123.799	38.2	49	49	1511.56	4395.3	2210.94	6673.2	1445.25	1816.58	2890.84	1999.63	3551.87	2488.05	3819.23	5922.1	4105.08	720.533	2991.88	6839.84	4119.32	2295.94	1907.16	4181.52	2314.16	3537.68	3280.93	2221.95	2133.06	4108.25	2346.3	5887.94	3772.14	8020.63	3272.78	4632.89	6056.35	8380.34	3993.13	11397.5	5503.4	5254.76	3363.43	3155.22	4692.03	3462.87	4448.3
P18283	Glutathione peroxidase 2 OS=Homo sapiens OX=9606 GN=GPX2 PE=1 SV=3	GPX2	21.954	13.7	3	3																													2742.13	443.21						1530.58
P18428	Lipopolysaccharide-binding protein OS=Homo sapiens OX=9606 GN=LBP PE=1 SV=3	LBP	53.3836	20.6	8	8	551.184	612.218	979.192	2252.5	960.947	509.957	961.848	10090.1	695.993	608.81	2213.1	1378.19	1953.59	7117.06	7324.05	1633.07	1107.84	1729.6	1030.26	1066.16	3479.04	5709.18	2128.96	378.763	1414.04	6326.91	3182.39	1950.48	2279.19	2605.08	2966.83	1082.49	5589.24	919.729	2774.56	2668.25	12831.3	7930.15	1013.78	695.144	2120.39	1371.24	4062.16
P18510	Interleukin-1 receptor antagonist protein OS=Homo sapiens OX=9606 GN=IL1RN PE=1 SV=1	IL1RN	20.055	7.9	2	2														263.092										86.3662							512.979												173.455
P18669	Phosphoglycerate mutase 1 OS=Homo sapiens OX=9606 GN=PGAM1 PE=1 SV=2	PGAM1	28.8039	11.4	2	2	511.154		821.055	996.356			831.658	380.613	700.657			386.963				907.219	998.979	448.917	636.163	282.65		608.949	681.616	848.208		971.129		1080.76	18497.5	1088.97	654.927		812.167	1520.28	934.083	18624.6	797.083	1114.96		1102.99			923.406
P18850	Cyclic AMP-dependent transcription factor ATF-6 alpha OS=Homo sapiens OX=9606 GN=ATF6 PE=1 SV=3	ATF6	74.5846	4.3	3	3	1615.44	2837.59	2860.76	3676.19	3877.02	2268.84	3063.74	6748.22	3736.97	4271.32	2880.74	2099.45	2223.62	3868.68	7251.05	2600.47	1634.18	3112.82	5271.73	2986.82	5754.67	4733.07	3282.81	3572.2	2705.78	4383.37	1974.14	2089.84	5350.45	5308.79	4120.17	3042.93	3201.31	5055.12	3781.46	5641.21	8789.56	7045.38	4470.2	2111.19	2036.3	1627.4	5116.74
P19012	Keratin, type I cytoskeletal 15 OS=Homo sapiens OX=9606 GN=KRT15 PE=1 SV=3	KRT15	49.2117	9.9	4	4		437.203		857.897	525.075	498.283	393.888	390.153		1121.1				549.778		911.533			484.137	902.873				576.974			512.346	393.098	1842.15		1158.84			602.745		9236.48				1117.9	1239.8		1802.7
P19013	Keratin, type II cytoskeletal 4 OS=Homo sapiens OX=9606 GN=KRT4 PE=1 SV=5	KRT4	56.144	5.6	3	3		4992.73				725.018												1634.19			1021.91	610.841						857.538		1041.54	769.133		453.735										2477.48
P19021	Peptidyl-glycine alpha-amidating monooxygenase OS=Homo sapiens OX=9606 GN=PAM PE=1 SV=2	PAM	108.332	7.2	8	8	804.437	1270.52	1479.24	1129.84	2181.64	1531.07	1452.77	1078.88	1705.04	1672.01	763.731	1405.66	1270.7	836.134	1029.67	1814.22	1045.73	940.915	2362.72	862.133	1092.14	798.864	2617.53	2577.5	815.624	777.665	473.608	789.515	1735.11	2936.34	853.399	867.339	760.452	1488.8	1238.49	3502.31	849.222	637.073	1329.79	1333.98	1029.29	933.393	1148.18
P19022	Cadherin-2 OS=Homo sapiens OX=9606 GN=CDH2 PE=1 SV=4	CDH2	99.8093	11	10	10	850.818	766.226	1609.66	1649.9	1045.21	634.501	1615.77	1549.13	2228.59	1249.6	631.235	1117.79	1623.95	1054.41	1357.92	953.399	1529.3	1554.24	1888.72	968.951	1321.28	1429.93	2417.7	2525.52	1789.48	1023.5	1079.77	3028.04	3951.87	4580.4	1572.42	1460.71	1651.6	2485.01	1963.26	4197.08	1889.58	2160.31	1607.92	1726.29	1608.89	1257.85	2177.89
P19237	Troponin I, slow skeletal muscle OS=Homo sapiens OX=9606 GN=TNNI1 PE=1 SV=3	TNNI1	21.6923	13.9	4	4																													679.247	206.572	1267.68	892.741
P19320	Vascular cell adhesion protein 1 OS=Homo sapiens OX=9606 GN=VCAM1 PE=1 SV=1	VCAM1	81.2762	26.4	23	22	2005.86	2169.64	3716.85	4500.34	4302.38	3374.01	4431.41	11271.5	4653.61	6634.57	2608.06	2941.94	4249.37	6921.48	6553.53	3599.91	5736.47	3844.11	13056	3319.08	5137.59	2260.25	12301.6	13544.5	5118.49	1945.5	1959.51	4857.53	6953.92	8283.7	3999.23	4262.22	6864.53	9873.01	7597.08	7128.82	4054.71	4462.91	7704.23	6960.31	5093.77	4354.53	35545.1
P19338	Nucleolin OS=Homo sapiens OX=9606 GN=NCL PE=1 SV=3	NCL	76.6144	5.8	5	5					256.142			376.859			200.582					425.643							453.838		169.936			385.578	10997.5	1473.48				423.848	1607.89	6579.01		515.045			741.331		638.988
P19367	Hexokinase-1 OS=Homo sapiens OX=9606 GN=HK1 PE=1 SV=3	HK1	102.486	2.9	5	4				317.872	2717.77		3890.97					1199.17			3850.01	617.126			5614.18			218.898		7592.91									358.977			566.82						3268.35	6587.83
P19623	Spermidine synthase OS=Homo sapiens OX=9606 GN=SRM PE=1 SV=1	SRM	33.8247	7	2	2	652.638	1169.32	2007.84	741.913	2274.48	2676.89	709.191	1723.33	4630.73	663.934	1132.4	2532.1	883.77	908.252	722.567	1292.53	1485.77	952.591	1325.94	1114.18	775.259	1035.15	1109.19	2022.7	648.064	718.971	1169.75	1532.95	890.563	488.993	533.151	193.615	613.603	8912.9	3104.48	2413.04	1099.77	1032.89	845.494	1638.03	2845.98	856.003	1054.1
P19652	Alpha-1-acid glycoprotein 2 OS=Homo sapiens OX=9606 GN=ORM2 PE=1 SV=2	ORM2	23.6026	35.3	6	6	82694.2	88821.2	147507	205717	69432	81357	326011	708554	41538.7	42455.5	533148	94083.8	127393	352434	694545	159114	59326.4	78540.5	38466.3	180986	89672.1	187218	154240	30811.8	249162	338301	419256	63813.1	153717	166315	174319	83855.4	631070	64025.5	100910	76887.7	287541	199212	156155	96272.7	261128	105307	365987
P19823	Inter-alpha-trypsin inhibitor heavy chain H2 OS=Homo sapiens OX=9606 GN=ITIH2 PE=1 SV=2	ITIH2	106.463	35.8	40	40	28568	35169.1	37754.1	28531	41332.3	35467.7	16918.3	15470.9	30078.3	24576.2	18229.8	37877.8	29528.1	9847.36	18489.1	34306.7	23675.5	27571	17218.6	24515.6	33388.3	37778	29966.5	12947.7	27691	19053.5	15479.2	37368.7	8839.41	10908.5	34941.9	30760.6	20666.7	28403.7	31956	9174.83	24128.2	28147.2	16852.3	15998.6	18323.6	22747.7	21118.6
P19827	Inter-alpha-trypsin inhibitor heavy chain H1 OS=Homo sapiens OX=9606 GN=ITIH1 PE=1 SV=3	ITIH1	101.389	34.2	33	33	18823.1	23822.2	27678.2	18140.4	26285.3	27698.9	7237.02	12482.8	20100.7	13242.3	14368.3	28633.6	17988.9	7166.36	15608.6	23287.9	14674.8	19174.7	9599.66	19762.5	24793.4	33125.7	19804.1	7994.69	20490.9	17364.3	13175.3	24708	6857.99	7926.91	25026.9	22687.6	16882.6	14101.9	19701.9	6722.57	18481.4	21207.6	11192.3	10022.8	13700.7	15175	16700.6
P19883	Follistatin OS=Homo sapiens OX=9606 GN=FST PE=1 SV=2	FST	38.0072	6.4	2	2		1089.84	394.277		794.812	35.1658	1115.59		276.675	549.665		2396.21						674.482				8520.01	898.555		651.724								342.811	364.823		1396.98
P19957	Elafin OS=Homo sapiens OX=9606 GN=PI3 PE=1 SV=3	PI3	12.2696	24.8	4	4	1042.2	1560.14	2391.93	1411.08	1494.87	1795.63	2343.02	1747.88	1712.06	4528.02	3276	3566.12	3678.47	4097.68	5413.85	3251.92	1000.92	2962.39	2966.81	1977.55	2286.55	2642.6	3030.52	3226.01	1810.05	984.461	899.238	2764.8	2701.84	3367.25	3957.25	813.131	849.265	695.627	1142.8	2175.23	1123.69	1229.57	4053.65	3366.84	2230.63	1825.7	20429.4
P19971	Thymidine phosphorylase OS=Homo sapiens OX=9606 GN=TYMP PE=1 SV=2	TYMP	49.9555	13.7	7	7		1343.3		1673.42	398.675		1376.95	2423.63	953.291	2132.16	1341.6	875.428	579.466		2104.06	1200.76	1378.35	706.824	487.569		392.257	1385	1691.19		533.326	4665.5	3082.64	975.2	14343.3	3499.5	1452.58	557.333	7023.91	3340.07	2276.25	18467.1	2412.74	1976.19		405.17	3390.43	1096.29	8147.5
P20023	Complement receptor type 2 OS=Homo sapiens OX=9606 GN=CR2 PE=1 SV=2	CR2	112.916	8.3	12	12	1154.37	576.302	1123.32	638.697	803.308	2015.58	888.105	762.689	1902.33	1601.95	460.641	843.704	828.714	394.044	170.302	2079.04	576.629	783.826	1510.96	922.214	4437.21	135.739	383.605	489.808	735.502	472.921	317.547	306.494	1275.29	1238.5	771.988	495.182	146.361	404.892	258.751	337.644	330.645	469.859	299.983	539.117	230.176	139.824
P20062	Transcobalamin-2 OS=Homo sapiens OX=9606 GN=TCN2 PE=1 SV=3	TCN2	47.535	11.5	6	6	1004.09	1352.33	1239.79	1081.34	1350.47	1694.8	1583.13	533.45	1428.35	1057.31	1010.05	1482.52	1197.36	427.911	2175.22	1981.92	1951.32	1018.24	1135.99	2498.64	978.18	917.893	2267.28	2337.45	2124.59	1211.06	1098.05	2067.12	265.743	1537.29	1893.1	1722.03	4486.08	931.291	1438.51	2898.29	1612.73	1515.69	2576.7	1165.61	3651.34	2315.28	2810.61
P20073	Annexin A7 OS=Homo sapiens OX=9606 GN=ANXA7 PE=1 SV=3	ANXA7	52.7392	10	6	6	1458.34	2382.03	1415.16	3043	2383.92	1189.95	1043.8	1186.67	1499.33	1955.08	2193.27	2829.33	2947.91	892.353	1229.22	3876.87	1575.46	1861.21	1360.46	2137.38	2177.22	2432.17	2349.15	3356.57	1769.97	1098.2	490.204	7266.01	2062.64	2161.98	1636.68	805.457	1057.62	1213.73	2398.54	3804.71	1963.99	3279.15	1974.59	7391.75	1645.54	1205.36	2764.71
P20138	Myeloid cell surface antigen CD33 OS=Homo sapiens OX=9606 GN=CD33 PE=1 SV=2	CD33	39.8252	6.3	2	2	773.151	890.649	1091.24	1202.86	644.69	1107.74	712.928		849.958	1270.78		753.575	494.06	1189.78		484.516	769.816	659.354	2224.94		519.347		1334.31	1955.38	1097.15	886.997	401.44		1468.44	2543.49	584.386	1095.71	683.651	1025	988.743	2375.64			1569.3	1483.62	544.203	382.161	1754.64
P20231	Tryptase beta-2 OS=Homo sapiens OX=9606 GN=TPSB2 PE=1 SV=2	TPSB2	30.5151	12.4	4	2		826.194	802.176	686.421	1211.9	955.246	1883.46	415.404	2349.34	3214.62	1306.11	538.816	618.035	1426.21	2555.78	1204.61	1924.88	1264.57				2130.14	1008.31			697.795	355.526		434.453					248.243		1161.31			449.748	875.155	1206.89	526.878	688.048
P20618	Proteasome subunit beta type-1 OS=Homo sapiens OX=9606 GN=PSMB1 PE=1 SV=2	PSMB1	26.4894	19.1	4	4	23.4541	45.5717	17.9453	23.8592	48.8566	43.1268	68.2075	73.1432	79.6751	47.5904	118.65	50.435	35.3459	31.3282	51.7031	37.6972	115.664	24.0228	34.7078	57.2917	48.3061	55.7265	81.2857	118.225	149.219	69.428	43.4982	186.307	3528.65	5016.43	79.3762	114.292	1380.65	2218.82	585.174	2506.95	270.635	351.212	177.136	170.527	389.98	331.554	739.216
P20700	Lamin-B1 OS=Homo sapiens OX=9606 GN=LMNB1 PE=1 SV=2	LMNB1	66.4083	12.5	7	7								1091.56			963.3								739.346	833.258				1111.13				366.388	4577.14	1636.35			1463.19	297.791	943.311	13886	1896.09	1827.53	1810.96	1299.28	9094.63		1147.17
P20711	Aromatic-L-amino-acid decarboxylase OS=Homo sapiens OX=9606 GN=DDC PE=1 SV=2	DDC	53.9263	10.2	5	5																	332.894		1041.32	444.813									14642.7	3523.29				491.461		3524.13		226.644
P20742	Pregnancy zone protein OS=Homo sapiens OX=9606 GN=PZP PE=1 SV=4	PZP	163.863	23.5	38	38	19463.3	6409.29	11492.7	9124.33	344.245	3717.94	9066.27	1665.79	291.436	179.374	935.6	6445.85	19202.4	505.302	2250.07	1062.1	421.168	698.376	1031.35	10226.8	112.446	455.654	2017.59	580.958	3237.31	422.978	304.544	2733.37	886.008	654.693	7052.24	5209.45	1460.6	533.258	830.132	285.266	392.729	435.276	546.967	1238.66	3241.72	3107.22	16414.3
P20774	Mimecan OS=Homo sapiens OX=9606 GN=OGN PE=1 SV=1	OGN	33.9222	17.8	7	7	1270.17	1876.15	3075.5	2971.03	2610.88	2069.48	1979.18	1773.14	1957.44	2487.93	659.5	3077.59	2474.42	1578.78	1828.11	1611.47	1543.01	1431.62	3062.69	1630.84	1340.48	1011.56	3450.65	3940.11	3981.49	1747.92	1447.93	1192.07	2444.12	2583.04	1818.37	1706.42	1676.41	1926.17	1478.33	1759.6	1373.68	1571.59	2877.96	1974.6	2643.49	2715.03	2598.16
P20810	Calpastatin OS=Homo sapiens OX=9606 GN=CAST PE=1 SV=4	CAST	76.5728	4.9	3	3			2494.17	1030.97	3489.01		1190.15	508.062	759.881	1807.48	2124.73	874.994	1575.81	1031.12	390.531	1862.89	2494.84	3276.19	2266.25	796.962	1590.69	4205.23	1737.37	5407.21	3195.05	1526.25	1411.77	2008.79	24773.2	14075.6	1826.28		3216.64	4091.08	370.151	20506.2	5430.32	7888.3	4519.72	21483	3251.58	2745.02	4988.29
P20851	C4b-binding protein beta chain OS=Homo sapiens OX=9606 GN=C4BPB PE=1 SV=1	C4BPB	28.3574	33.3	7	7	19444.9	42737.1	38395.1	47152.4	32193.2	36738.4	43358.2	39787.3	28282.5	18939.1	32208.2	38349.9	36093.2	17471.7	35149.2	41576.9	23181.8	28993	20433.7	42680.1	39749.2	38296.4	40360.7	6938.58	43923.3	49698.7	34269.8	39397.3	6783.62	16359.4	36878.2	30884.1	26183.7	28418.4	32618	10613.2	30592.9	30410.1	30583.6	22290.6	47206.6	34685	26257.6
P20908	Collagen alpha-1(V) chain OS=Homo sapiens OX=9606 GN=COL5A1 PE=1 SV=3	COL5A1	183.56	2.2	5	5	341.909		699.895	250.578		503.281	733.58	657.305	875.324	783.68		759.448	990.972	671.853		663.422	605.661		856.556	539.892	600.91	433.775	4481.09	3095.19	726.364	594.616			1091.88	2325.97		538.293				3491.32		323.344	692.403	746.909	1099.88	846.495	661.638
P20929	Nebulin OS=Homo sapiens OX=9606 GN=NEB PE=1 SV=5	NEB	772.914	3.8	21	21						291.853								593.387							854.727				745.136			509.205	124.28	104.955	837.429	879.776		618.403	494.585	1063.54		384.602			502.382		212.094
P20930	Filaggrin OS=Homo sapiens OX=9606 GN=FLG PE=1 SV=3	FLG	435.17	4.3	10	10	402.873	3263.49	580.045	1264.3	878.153	1559.28	998.746	502.713	1204.23	2398.38			8651.71	559.824	223.777	1140.33	648.73	514.485	1584.09	1091.44	274.842	264.863	433.556	3164.23	721.006	510.603	367.404	5879.3	4270.74	3028.31	1318.36	390.373	467.08	3118.82	698.147	5179.86	1329.31	806.612	1499.36	2982.47	5457.84	1526.73	11720.6
P20933	N(4)-(beta-N-acetylglucosaminyl)-L-asparaginase OS=Homo sapiens OX=9606 GN=AGA PE=1 SV=2	AGA	37.2083	5.5	2	2	1880.96	2234.16	1473.08	2752.94	1852.37	2788.43	1355.5	7970.56	1975.24	1779.42	2891.84	1569.8	2218.5	4062.92	2609.41	1671.17	894.078	3843.48	3975.22	1465.5	1813.19	1525.59	2670	3073	1142.1	2095.06	2167.03		2913.01	4811.81	2448.28	1613.37	773.223	4322.16	4345.46	1474.46	3428.87	2927.59	5705.78	3549.93	1998.63	2176.85	835.35
P21266	Glutathione S-transferase Mu 3 OS=Homo sapiens OX=9606 GN=GSTM3 PE=1 SV=3	GSTM3	26.5596	9.8	2	2	466.98			206.97	513.109						1504.27					185.561	658.008	1798.85		307.063	373.781	4282.22	2676.87	850.01				1093.35			674.256	1061.01	337.779	2102.68	1237.54	1268.21	1317.75	3574.24		3399.72	440.651	185.195
P21291	Cysteine and glycine-rich protein 1 OS=Homo sapiens OX=9606 GN=CSRP1 PE=1 SV=3	CSRP1	20.5674	18.1	6	6		394.179	259.123	285.324			272.186					530.892			379.163	831.463					312.041	214.493						366.902	321.981			388.443		302.129		782.184
P21333	Filamin-A OS=Homo sapiens OX=9606 GN=FLNA PE=1 SV=4	FLNA	280.739	20.6	61	61	855.716	2218.99	1135.82	4240.25	433.296	527.291	1621.61	882.275	2079.67	1636.19	1346.27	5839.24	811.102	259.11	3032.22	2739.68	2795.84	1490.83	668.832	3073.8	856.862	2735.49	1683.16	298.019	201.856	3505.63	1489.12	2952.53	605.572	294.94	1604.07	1573.48	3285.87	1785.11	861.239	2442.36	1593.68	410.431	678.672	389.903	1549.53	521.733	616.436
P21399	Cytoplasmic aconitate hydratase OS=Homo sapiens OX=9606 GN=ACO1 PE=1 SV=3	ACO1	98.3989	16.6	17	17	176.347	301.416		205.389	283.682	673.79		183.256	208.904	105.836	318.918	140.968	1164.23		361.81	119.388	272.291	126.907	383.162	531.32	245.022	286.783	222.88	146.918				383.175	27196	2767.51	339.9	73.1933	476.709	786.464	727.299	14353.2	251.736	412.492	141.306	236.928		260.297	1099.1
P21549	Alanine--glyoxylate aminotransferase OS=Homo sapiens OX=9606 GN=AGXT PE=1 SV=1	AGXT	43.0099	32.7	11	11						7144.86		309.117																					379468	31384.5			734.893	2018.72	2284.69	85516.9						3044.17	3052.61
P21589	5'-nucleotidase OS=Homo sapiens OX=9606 GN=NT5E PE=1 SV=1	NT5E	63.3677	10.5	6	6						378.068	191.07	1473.69		95412.8							666.923		664.878	1453.74	407.445		2369.88	773.297										1021.6		1811.52							1215.27
P21695	Glycerol-3-phosphate dehydrogenase [NAD(+)], cytoplasmic OS=Homo sapiens OX=9606 GN=GPD1 PE=1 SV=4	GPD1	37.5676	24.4	9	9	8980.17	8695.7			11177.9	635.986		2539.38	7753.62	5684.27	7641.99	11337.1	993.156	3673.46		8389.23	538.414	14785.5	604.279	11395.2	201.036		472.965	11353.2	770.389			454.739	35750.7	7342.82	523.187	12118	658.12	1410.96	1082.17	15971.7	485.849	1105.62	6657.01	6330.08		11911.1	2545.47
P21709	Ephrin type-A receptor 1 OS=Homo sapiens OX=9606 GN=EPHA1 PE=1 SV=4	EPHA1	108.127	4.8	5	5	1797.71	966.32	1169.47	1603.92	3856.7	1416.51	2134.3	694.926	2117.08	1985.51	789.961	3457.91	1309.03	2300.02	1467.13	2534.33	1758.29	2806.88	2151.45	2572.16	482.886	2728.48	3260.38	3196.2	3699.2	1580	949.313	1215.29	416.539	2019.94	2502.72	2491.11	4769.96	2367.3	2078.49	71.8132	2259.83	1199.82	1967.69	1945.39	1247.48	2223.07	2356.09
P21741	Midkine OS=Homo sapiens OX=9606 GN=MDK PE=1 SV=1	MDK	15.5852	14.7	2	2							357.681							362.128									1454.78						335.389							19344.6
P22033	Methylmalonyl-CoA mutase, mitochondrial OS=Homo sapiens OX=9606 GN=MMUT PE=1 SV=4	MMUT	83.1345	13.2	8	8						87.0972																							7979.21	1526.98			288.124	232.968		2392.69					36.1214	112.257	269.711
P22061	Protein-L-isoaspartate(D-aspartate) O-methyltransferase OS=Homo sapiens OX=9606 GN=PCMT1 PE=1 SV=4	PCMT1	24.6364	18.5	3	3	689.793	695.63		966.703	1192.55	424.8	614.335	534.528	792.967	653.325	935.603	955.322	1141.43	884.415	596.028	1517.42	947.846	1783.01	387.1	516.071	1970.88	2192.58	1625.5	1288.75	984.196	652.295	300.549	1800.09	3108.67	2317.47	1750.44	1769.84	1707.43	2214.71	1229.27	7903.86	1418.3	2513.08	1715.36	4070.84	1469.25	1066.15	2006.99
P22105	Tenascin-X OS=Homo sapiens OX=9606 GN=TNXB PE=1 SV=5	TNXB	458.388	17.1	59	51	1708.03	3460.16	2383.2	1485.68	2314.93	2908.66	1894.45	1185.46	3316.93	3808.4	1123.76	1967.26	2137.35	834.927	1627.71	2149.47	1790.78	1921.81	4927.02	1960.64	2066.03	1560.47	1953.83	2723.79	2169.33	1383.67	1176.33	1840.84	2308.36	3697.49	1397.8	1479.54	1957.45	2230.07	1815.83	5005.63	1410.15	1221.4	2906.41	2968.51	2225.52	1831.17	2515.37
P22234	Bifunctional phosphoribosylaminoimidazole carboxylase/phosphoribosylaminoimidazole succinocarboxamide synthetase OS=Homo sapiens OX=9606 GN=PAICS PE=1 SV=3	PAICS	47.0792	16.2	8	8	3382.09	2022.16	6029.35	448.455	2994.91	1188.75	904.008	1045.88	3283.31	1268.63	914.455	1521.34	1100.06	1190.14	1403.17	1588.49	1479.16	1404.05	2135.13	1356.84	955.074	777.895	1739.59	4287.93	1104.14	566.495	1169.32	731.62	1800.7	857.565	280.485	553.463	245.368	23350.2	3602.54	1303.84	978.723	630.783	954.873	1070.61	6915.1	1374.36	1954.35
P22304	Iduronate 2-sulfatase OS=Homo sapiens OX=9606 GN=IDS PE=1 SV=1	IDS	61.873	4	2	2						946.277													1502.81					890.849					285.692	400.272		473.19		953.628					588.755	797.358
P22307	Sterol carrier protein 2 OS=Homo sapiens OX=9606 GN=SCP2 PE=1 SV=2	SCP2	58.9936	13.9	8	8				111.837		189.036		83.7217		83.3405							75.2062		41.5583			165.052	48.4123					381.517	13741.3	4702.76			89.2936	449.792	299.579	1879.84	54.0749					173.326	602.222
P22314	Ubiquitin-like modifier-activating enzyme 1 OS=Homo sapiens OX=9606 GN=UBA1 PE=1 SV=3	UBA1	117.849	10.1	11	11	809.656	674.893	646.702	750.139	1149.62	380.926	423.568	642.666	1206.92	353.581	825.935	1053.72	506.88	444.398	760.556	1180.64	816.288	596.341	270.341	674.554	841.143	1921.79	1055.29	1100.55	453.426	657.552	447.656	1497.82	2490.06	763.814	1228.79	412.074	764.803	3878.56	1720.84	2639	899.728	1292.11	525.945	1633.35	1445.65	407.626	964.699
P22352	Glutathione peroxidase 3 OS=Homo sapiens OX=9606 GN=GPX3 PE=1 SV=2	GPX3	25.5523	31	6	6	41521.8	82907.1	54501.9	55556.3	64366.5	91483.8	51009.9	49151.9	68771.1	45536.1	44697.3	72706.5	34405.8	30336.5	72703.4	66718.6	67814.8	48890.5	85329.5	42088.1	50073.8	92367	32703.6	139427	67051.2	71544.9	51252.9	148557	62313.8	42652.5	53871.9	64524.1	84178.8	204360	147969	122455	90109.5	110900	80978.4	166025	99777.5	117406	65085.3
P22455	Fibroblast growth factor receptor 4 OS=Homo sapiens OX=9606 GN=FGFR4 PE=1 SV=2	FGFR4	87.9544	6.2	4	4	671.658	447.884	475.93	283.471	323.275	755.554	1161.16	719.443	915.655	459.699	267.536	583.632	424.2		558.465	634.409	579.794	940.454	515.762	393.855	464.487	460.322	515.049	444.001	590.518	820.736	893.341	409.798	201.122		597.967	598.302	5390.26	1635.55	1103.07	1001.32	955.811	1195.81		188.473	428.029	1077.23	1466.52
P22626	Heterogeneous nuclear ribonucleoproteins A2/B1 OS=Homo sapiens OX=9606 GN=HNRNPA2B1 PE=1 SV=2	HNRNPA2B1	37.4297	12.2	4	4			334.282		508.634	700.794				316.416				250.151		569.084	797.578			551.873			1108.65	526.034				517.804	3226.52	807.331				2777.04	2895.69	6741.27		387.7	260.966	877.001	973.579	808.561	625.879
P22692	Insulin-like growth factor-binding protein 4 OS=Homo sapiens OX=9606 GN=IGFBP4 PE=1 SV=2	IGFBP4	27.934	29.1	8	8	3050.88	2828.76	4795.62	5228.05	3919.86	2919.66	4360.12	7076.83	4600.58	3914.81	2722.38	4553.04	5085.3	6530.8	4105.46	4187.99	3617.36	3347.8	4102.32	4621.84	2751.25	3908.55	8150.1	4348.12	3258.33	1998.12	1976.48	2018.85	6989.42	6114.01	5018.96	3091.64	3473.7	3962.01	3006.98	5533.13	4149.51	2211.6	5215.64	2756.08	6554.72	3674.71	5214.24
P22735	Protein-glutamine gamma-glutamyltransferase K OS=Homo sapiens OX=9606 GN=TGM1 PE=1 SV=4	TGM1	89.7867	3.7	3	3						426.023	352.936			1542.01			1103.91			305.945							360.069		334.356			3457.53	978.628	756.389					460.218	907.406				938.898	1197.19	273.554	2051.82
P22792	Carboxypeptidase N subunit 2 OS=Homo sapiens OX=9606 GN=CPN2 PE=1 SV=3	CPN2	60.5566	18.3	13	13	163875	216354	160737	222691	248445	172055	209333	243131	148566	137796	130458	219043	147435	113637	233959	232963	126380	160514	131509	263142	240334	264236	148665	169393	201746	238570	186905	262684	121843	254638	248235	253270	170037	307765	237419	135115	216365	251840	247466	167444	238485	209674	224547
P22891	Vitamin K-dependent protein Z OS=Homo sapiens OX=9606 GN=PROZ PE=1 SV=2	PROZ	44.7439	22.8	9	9	28597.7	41618	52172.1	30790.5	35165.2	40658.8	40440	8926.77	32391.6	13347.1	18338.3	22164.9	46260.6	11207.4	13423.5	10517.1	6232.85	28092.5	15737	12358.8	16890.5	28165.9	32948.6	17982	48194.7	26492.6	25827.2	31759	8173.81	14010	17791.1	15461.6	12393.8	36247.4	24787.6	7269.99	22027.5	24470.2	8497.44	9185.72	34373.9	44237.3	33544.3
P22894	Neutrophil collagenase OS=Homo sapiens OX=9606 GN=MMP8 PE=1 SV=1	MMP8	53.4121	9.9	5	5								372.277						329.429					333.646				312.843	1094.18	154.347				1026.83	977.434			174.959	427.041		1060.05				408.75		209.396	4746.12
P22897	Macrophage mannose receptor 1 OS=Homo sapiens OX=9606 GN=MRC1 PE=1 SV=1	MRC1	166.012	23.2	35	35	1589.15	2420.48	2748.46	4576.64	2814.62	3294.78	3498.78	4912.17	2514.91	5582.48	1994.62	2461.47	2977.03	11839	6648.25	3378.24	3151.8	2362.65	6175.96	4685.9	2358.23	2680.56	13590.1	10933.8	4865.72	3497.47	4253.3	5260.68	6812.14	10167.9	3047.91	4326.97	8636.1	15604.6	9344.79	22421.9	8975.2	7906.94	9806.71	14805.9	13892.1	11871.8	19139
P23141	Liver carboxylesterase 1 OS=Homo sapiens OX=9606 GN=CES1 PE=1 SV=2	CES1	62.5211	37.2	22	22	659.597	70.3663	149.981	10.6741		671.873	13.8284	214.201	94.6132				87.2102		63.3426		377.899	63.8923	81.1117	131.93			95.6838	123.594	121.416	157.051	124.681	17.3889	147594	26077	98.4029	147.618	51.5666	1851.5	293.332	7053.76	430.454	106.456	23.8464	10.5871		219.267	598.613
P23142	Fibulin-1 OS=Homo sapiens OX=9606 GN=FBLN1 PE=1 SV=4	FBLN1	77.2141	24.9	22	22	3665.21	11760.2	7680.04	8541.97	8958.32	10956.7	7717.4	8466.36	10350.4	9669.46	5082.9	6791.48	12983.6	5781.46	6692.36	9474.4	4376.1	6089.66	11618.5	7559.39	9496.9	8845.71	12282.6	10263.9	8124.8	8758.95	6859.02	8752.38	3497.77	6458.53	10393.4	8557.96	8921.55	10333.6	14153.4	8464.98	9357.15	8791.98	12888.5	8443.88	14239.9	10703.9	7031.36
P23229	Integrin alpha-6 OS=Homo sapiens OX=9606 GN=ITGA6 PE=1 SV=5	ITGA6	126.606	7.2	11	11	951.643	778.833	821.907	990.474	865.726	947.485	652.303	525.086	925.422	1063.04	1165.24	791.036	744.024	768.796		879.151	1415.51	1381.08	935.653	1000.52	870.045	624.736	1065.89	930.239	746.152	653.728	286.544	535.141	791.768	951.695	595.281	961.936	438.326	952.525	680.649	710.855	809.786	1122.49	1133.65	753.761	1281.18	626.341	525.495
P23280	Carbonic anhydrase 6 OS=Homo sapiens OX=9606 GN=CA6 PE=1 SV=3	CA6	35.3668	5.5	2	2	266.384	560.82	1177.35	388.954	2155.2	2639.73	601.918		1935.9	715.649		1724.88	757.676			1079.23		719.828	423.219	135.671	700.432	1244.12			510.305	368.979		635.363	432.286	134.712	579.904	123.206	391.405		796.414		860.862	299.574		263.184
P23284	Peptidyl-prolyl cis-trans isomerase B OS=Homo sapiens OX=9606 GN=PPIB PE=1 SV=2	PPIB	23.7425	40.7	10	10	542.883	995.328	756.264	1651.55	646.629	648.889	800.467	948.667	1039.54	504.449	817.007	1101.74	1414.1	468.914	747.843	1905.5	1373.58	712.169	442.576	1120.1	740.979	534.629	925.471	295.106	300.019	439.668	315.148	1537.97	7711.09	545.127	777.47	972.244	661.605	1201.61	416.126	3601.65	950.764	351.268	1210.73	556.398	981.811	661.808	198.726
P23381	Tryptophan--tRNA ligase, cytoplasmic OS=Homo sapiens OX=9606 GN=WARS1 PE=1 SV=2	WARS1	53.1654	8.9	4	4		357.81						554.595		866.323		136.892					380.63						445.231		661.271	1041.06	859.048	391.387	1397.06	750.742	1325.12	2170.97	6664.4	3949.58	1166.26	2024.97	672.037	1099.68	289.192	451.884	1563.23	443.093	4590.69
P23396	40S ribosomal protein S3 OS=Homo sapiens OX=9606 GN=RPS3 PE=1 SV=2	RPS3	26.6883	23	6	6	550.1	400.14	762.543	110.626	928.624	578.539	191.713	301.763	887.786	317.523	352.937	490.673	341.119	393.697	219.409	448.017	406.569	340.197	577.077	418.573	233.591	305.115	332.135	1269.55	216.462	143.434	443.016	4436.93	1615.98	515.79	187.206	122.219	178.756	4492.61	1155.63	4735.47	380.897	333.222	210.867	740.979	1167.51	303.18	420.354
P23467	Receptor-type tyrosine-protein phosphatase beta OS=Homo sapiens OX=9606 GN=PTPRB PE=1 SV=3	PTPRB	224.301	6.7	18	18	577.335	1184.04	1352.91	837.311	1227.33	967.03	1047.14	516.98	898.178	1684.7	439.59	1124.92	753.774	681.306	688.145	980.674	925.925	959.841	1645.42	1128.76	1068.82	977.662	1381.48	868.105	1007.96	988.111	560.617	1127.16	588.936	1574.92	819.607	718.504	1381	1910.93	1009.45	2547.23	1001.68	844.075	622.2	991.001	854.045	815.444	2091.02
P23468	Receptor-type tyrosine-protein phosphatase delta OS=Homo sapiens OX=9606 GN=PTPRD PE=1 SV=2	PTPRD	214.76	1.8	3	3		1326.94	1946.87	711.464	1034.73	1326.34		612.706	1448.49			1410.3	1414.43		734.211			758.495	1695.14	1227.4	724.732	332.804		1283.09	1101.31	709.191	700.379	569.286	1696.45	1823.18			688.589	2099.15		2815.23		701.836		1354.83	1545.07		1950.15
P23470	Receptor-type tyrosine-protein phosphatase gamma OS=Homo sapiens OX=9606 GN=PTPRG PE=1 SV=4	PTPRG	162.003	5.5	6	6	1452.01	2220.4	2648.08	3214.58	3425.4	3408.66	2467.81	1897.49	2812.24	2056.08	1054.24	2908.28	2391.44	1363.51	1717.94	2714.78	1832.82	2038.1	4879.02	1938.87	1662.81	1434.3	3956.52	2337.93	2888.83	1474.63	1341.89	2382.72	1699.76	1463.89	1688.07	1274.21	3595.09	3064.65	3870.88	4215.22	2689.3	2438.72	1907.35	1814.11	3095.72	2531.06	3672.51
P23471	Receptor-type tyrosine-protein phosphatase zeta OS=Homo sapiens OX=9606 GN=PTPRZ1 PE=1 SV=4	PTPRZ1	254.587	1.8	4	4	650.259	854.699	469.906	282.085	676.598	1542.64	1011.71	40.9125	1672.49	1546.01	490.352	757.385	702.573		472.78	712.82	511.031	701.923	1306.31	577.216	583.946		1432.81	942.814	442.565	464.691	282.281	722.024	602.564	1129.59	438.798		742.984	955.657	652.519	419.928		715.329	742.519	1064.85	502.853	1118.63	1217.53
P23490	Loricrin OS=Homo sapiens OX=9606 GN=LORICRIN PE=1 SV=2	LORICRIN	25.7607	6.7	3	3	1168.1	6277.55	1821.55	4036.05	3780.16	3682.23	1126.32	966.847	1698.69	20300.9	359.93		7023.38	896.232	1218.83	2584.23	1032.54	1782.58	4792.94	5560.05		1672.11	1461.71	2461.87	1759.45	1963.39	1478.32	12256.8	3738.37	4604.62	2685.78	943.582		3933.88	1855.74	5475.68	2333.04	1727.78	2238.88	7166.93	7265.13	1472.07	16482.2
P23526	Adenosylhomocysteinase OS=Homo sapiens OX=9606 GN=AHCY PE=1 SV=4	AHCY	47.7161	38	16	16	1319.69	1305.25	1214.58	852.151	1935.59	1316.48	889.021	905.646	1282.34	893.732	1368.19	1322.57	1025.49	753.248	587.067	1698.02	1696.41	2034.81	1267.2	1269.6	1840.68	2613.66	1768.41	1395.92	1005.04	928.242	719.402	2592.28	41518.2	8540.46	1495.06	404.72	2478.3	8337.6	2106.3	43055.1	2359.27	3571.23	1645.2	4915.36	2098.99	1273.13	4752.78
P23528	Cofilin-1 OS=Homo sapiens OX=9606 GN=CFL1 PE=1 SV=3	CFL1	18.5025	37.3	8	6	1049.48	1901.71	1134.08	4349.17	961.498	727.371	1602.46	1090.57	1998.94	1136.04	2980.62	2836.91	1977.46	509.193	1528.35	2817.07	2291.93	1402.84	517.029	1698.83	1108.96	1640.41	1450.53	359.762	290.778	1214.53	575.978	2359.32	1236.88	440.642	1594.76	1635.47	1830.9	1562.43	1531.89	4489.18	1272.77	933.828	693.625	1232.68	777.023	785.044	723.012
P23588	Eukaryotic translation initiation factor 4B OS=Homo sapiens OX=9606 GN=EIF4B PE=1 SV=2	EIF4B	69.1512	3.4	2	2																													6427.56							8001.21				2120.49
P24043	Laminin subunit alpha-2 OS=Homo sapiens OX=9606 GN=LAMA2 PE=1 SV=4	LAMA2	343.905	13.3	41	40	332.034	644.575	495.897	724.766	680.085	680.752	664.135	1271.58	974	639.337	686.449	463.516	517.037	993.531	858.413	607.939	403.549	546.276	1288.65	630.714	531.175	941.259	1311.45	879.901	959.816	809.031	816.829	811.796	726.625	1966.95	875.752	915.18	1242.3	1754.45	907.754	6804.02	1389.2	1218.66	1471.95	920.799	2127.83	1105.54	1081
P24298	Alanine aminotransferase 1 OS=Homo sapiens OX=9606 GN=GPT PE=1 SV=3	GPT	54.6369	27.2	14	11	274.541	1135.69	715.463	545.131	771.785	2227.99	799.749	2641.02	774.58	505.48	378.942	392.554	605.602	158.229	477.063	941.921	811.983	1212.69	1972.59	888.694	455.499	600.708	567.318	393.521	1547.48	460.056	402.213	4048.36	68299.5	75358.9	4840.3	6215.05	21197.8	61292.2	16766.4	45227.2	1892.67	1229.89	855.944	1122.55	1098.08	1991.88	11501.6
P24387	Corticotropin-releasing factor-binding protein OS=Homo sapiens OX=9606 GN=CRHBP PE=1 SV=2	CRHBP	36.1444	14.3	4	4	2644.22	2488.69	2068.79	3145.8	3348.88	2316.81	2734.03	1056.57	2772.5	3431.33	1357.05	2309.91	2999.45	3901.02	3924.37	3457.73	2985.67	2199.65	2355.94	2619.78	2525.93	2890.68	3585	2211.1	2900.42	3175.49	1559.99	2703.83	1615.84	1564.97	2327.47	2057.19	2234	1474.69	1146.92	1828.93	3133.82	2436.75	2888	1627.06	1748.67	1455.81	2104.59
P24534	Elongation factor 1-beta OS=Homo sapiens OX=9606 GN=EEF1B2 PE=1 SV=3	EEF1B2	24.7637	13.8	2	2															510.472														3039.39					858.635		2954.95					331.284
P24592	Insulin-like growth factor-binding protein 6 OS=Homo sapiens OX=9606 GN=IGFBP6 PE=1 SV=1	IGFBP6	25.3224	14.2	5	5	839.699	610.932	1695.51	1283.21	1525.75	1125.96	1184.63	1402.45	1872.26	1374.18	729.179	2262.39	1383.16	1158.17	1083.56	766.853	660.905	2452.12	1249.2	1023.67	806.611	1625.61	2367.08	2873.16	5327.49	724.837	1298.4	986.947	1305.62	3793.52	1535.36	3056.53	1584.07	992.628	708.371	2092.4	990.921	873.364	3502.32	1235.92	2256.24	2281.56	1408.54
P24593	Insulin-like growth factor-binding protein 5 OS=Homo sapiens OX=9606 GN=IGFBP5 PE=1 SV=1	IGFBP5	30.5702	25.4	7	7	3503.22	4089.42	5536.79	4036.39	5713.28	5816.05	6077.76	1210.66	4285.51	4030.15	2589.32	5951.23	3509.62	2337.32	1597.34	4174.45	1944.25	3585.06	4619.37	4661.97	3020.04	3616.43	2473.81	1749.18	4496.24	1945.02	1830.94	1128.64	4049.27	3925.37	2761.79	2260.82	3399.48	5318.01	1437.75	5803.56	3321.71	2209.81	2823.37	1829.48	6163.72	5008.46	1602.37
P24666	Low molecular weight phosphotyrosine protein phosphatase OS=Homo sapiens OX=9606 GN=ACP1 PE=1 SV=3	ACP1	18.0425	14.6	2	2		3971.23	7825.34	1640.92	24552.7			3423.33	5348.99	16839		13279.3	996.758					6844.29	1338.26		6972.69	6613.29	273.048		3133.7			4986.59	9092.76		6556.55		2030.74	5718.5		2521.61	6199.38	8379.84	5136.22	10229.4	4844.01
P24752	Acetyl-CoA acetyltransferase, mitochondrial OS=Homo sapiens OX=9606 GN=ACAT1 PE=1 SV=1	ACAT1	45.1996	32.3	14	14						757.494		140.476															107.007					139.461	63063.5	13804.4	144.717			909.977	596.812	10069.1						251.623	454.549
P24821	Tenascin OS=Homo sapiens OX=9606 GN=TNC PE=1 SV=3	TNC	240.853	19.8	41	41	969.36	710.277	619.333	877.912	722.417	778.872	580.459	1684.11	649.529	1376.47	932.921	893.259	729.355	1376.94	937.061	983.803	1223.97	1036.6	1912.26	863.362	980.929	1696.11	2004.53	1757.54	2668.95	1559.06	1718.8	1801.14	2091.24	4456.05	876.853	1095.78	4068.78	4396.73	2383.14	2985.16	2107.13	2484.16	4283.54	4697.9	4291.22	4755.39	2777.57
P25311	Zinc-alpha-2-glycoprotein OS=Homo sapiens OX=9606 GN=AZGP1 PE=1 SV=2	AZGP1	34.2587	56.7	24	24	14984.8	15522.5	20961.4	21129.4	17864	19907.6	14825.2	8486.5	16996	18758.9	9870.79	25810.5	14974	13539.3	15784.1	16238.8	22123	15038.9	14760.9	15684.8	11022.5	14481.3	27663.3	28293.5	32442.3	11462.1	14530.1	28569.3	12742.9	20786.8	15234.2	21622.1	25580.9	40774.6	32253.6	15420.9	14728.8	16905.9	23062.4	31945.5	26755	36129.3	29602.1
P25325	3-mercaptopyruvate sulfurtransferase OS=Homo sapiens OX=9606 GN=MPST PE=1 SV=3	MPST	33.1785	20.9	5	5	1445.21	2291.47	1129.73	3274.02	2536.53	1172.31	1666.65	1458.85	2164.32	871.592	2650.49	1696.83	950.136		1317.25	3245	2506.59	3746.82	981.937	1661.18	2391.84	2942.17	3196.71	1708.86	1521.7	1182.56	194.368	2957.32	57591.9	1948.35	2415.61	1295.55	1528.6	3571.52	2711.39	58353.2	1735.45	3492.31	1930.65	5047.43	1068.81	1353.01	4178.21
P25398	40S ribosomal protein S12 OS=Homo sapiens OX=9606 GN=RPS12 PE=1 SV=3	RPS12	14.5149	12.9	2	2	472.734	566.414	550.02	828.599			647.186	728.776	974.124			561.579	458.641		562.734	80.4966	375.779	487.104		204.645	181.03	312.19	415.957	487.653		282.868		2104.14	4923.11	371.684	712.425		577.593	1625.52	4185.54	7545.23	517.432		550.55		1131.06		511.366
P25705	ATP synthase subunit alpha, mitochondrial OS=Homo sapiens OX=9606 GN=ATP5F1A PE=1 SV=1	ATP5F1A	59.7506	18.4	10	10	496.994	589.362		1114.61	292.528	642.964			1530	526.35		1863.5	1578.87	930.658	307.471	1253.85	553.078		544.21	583.122	271.141	681.152	1503.75	1287.24	691.152		244.981	2165.2	2405.58	3433.34	1451.14	416.704	718.383	1802.43	23597.6	7297.79			861.031	1272.14	922.723		987.536
P25774	Cathepsin S OS=Homo sapiens OX=9606 GN=CTSS PE=1 SV=3	CTSS	37.4957	15.1	5	5	2195.97	3101.86	2434.74	2401.11	3502.66	2414.7	2001.45	2273.48	2114.56	4217.28	1871.59	2082.28	2422.49	1257.52	2261.77	1545.76	2717.23	2235.07	2202.24	2498.93	1271.32	1383.8	3786.72	5787.11	1712.24	1723.46	1523.25	1611.45	1999.41	1894.37	2290.76	1726	3497.89	2771.93	2611.88	3291.87	1660.04	1081.66	2064.41	2226.58	2579.61	1296.43	4579.85
P25786	Proteasome subunit alpha type-1 OS=Homo sapiens OX=9606 GN=PSMA1 PE=1 SV=1	PSMA1	29.5556	44.9	11	11	234.579	147.419	121.196	106.3	195.941	361.661	181.566	360.446	216.325	222.644	619.357	166.347	207.102		128.313	188.078	974.026	363.157	160.506	323.218	218.972	486.295	301.96	398.877	416.341	298.905	185.033	489.578	15382.8	21342.4	475.268	467.558	9285.71	8011.44	2867.9	13380.2	937.677	1416.3	603.355	1359.97	1561.7	1103.39	2494.32
P25787	Proteasome subunit alpha type-2 OS=Homo sapiens OX=9606 GN=PSMA2 PE=1 SV=2	PSMA2	25.8986	23.5	5	5				70.5329		114.884	87.5821	28.7303			137.901		66.3063		40.5323		316.172	123.961				300.478		68.7392	324.371	57.8745	49.2011	330.087	9881.55	14567.2	244.277	254.933	2529.06	5544.66	1315.26	6429.47	571.545	804.512	373.151	515.184	794.044	390.169	1734.4
P25788	Proteasome subunit alpha type-3 OS=Homo sapiens OX=9606 GN=PSMA3 PE=1 SV=2	PSMA3	28.4332	30.6	8	8	157.38	195.991	144.122	143.862	159.806	276.415	266.864	257.282	274.101	244.327	635.731	150.636	191.383	138.179	209.106	248.237	931.24	287.993	135.06	231.14	217.623	407.798	358.845	487.382	567.366	310.411	227.42	760.77	13900.8	17683.4	470.363	326.961	5993.92	6396.65	2586.95	10589.2	1641.61	1912.19	628.539	764.25	1491.08	1009.08	2840.66
P25789	Proteasome subunit alpha type-4 OS=Homo sapiens OX=9606 GN=PSMA4 PE=1 SV=1	PSMA4	29.4838	19.5	6	6	3089.21	4287.72	3597.74	2911.27	2745.19	5028.07	4331.06	4008.47	3601.65	3363.42	6745.14	2724.99	4170.69	2318.98	3315.41	4094.79	14497.6	4731.82	2987.04	4914.28	3810.07	5372.51	5791.27	8612.84	8627.08	4433.38	3767.07	10617.8	221594	342604	6600.17	6997.62	72099.4	113282	32732.5	131147	16474.9	23725.4	9904.99	21531.7	23592.4	18841.8	41699.9
P25815	Protein S100-P OS=Homo sapiens OX=9606 GN=S100P PE=1 SV=2	S100P	10.3999	24.2	2	2	3154.17	9067.7	1221.57	3194.97	3247.2	7847.08	2287.17	3751.55	7504.25	5853.22	2887.18	3154.14	7577.36			7083.42	3980.85	5115.54	5493.33	3887.86	2830.82	4538.27	7611.16	5895.91	3103.03	5075.11	2115.62	4497.96	7712.96	5711.44	1554.98		2124.88	15146	4815.24	23245.4	6719.61	11539.5	5033.02	43229.4	4639.42	10259.6	5979.55
P25942	Tumor necrosis factor receptor superfamily member 5 OS=Homo sapiens OX=9606 GN=CD40 PE=1 SV=1	CD40	30.619	6.5	2	2							123.678	280.214		376.188				263.309		216.501	139.532		195.614				320.243	953.561	134.541					455.827			239.388	312.335		730.345			304.379		330.529	326.667	482.995
P26022	Pentraxin-related protein PTX3 OS=Homo sapiens OX=9606 GN=PTX3 PE=1 SV=3	PTX3	41.9756	27	10	10	225.153	182.991	218.88	163.011	1181.64	500.164	196.745	576.807	739.016	132.799	540.057	1139.96	142.943	228.984	438.978	394.42	251.284	267.231	430.449	183.906	194.867	272.937	404.496	180.137	1008.65	1701.53	1119.77	511.774	10938.8	403.778	128.336	569.104	970.732	1373.9	655.328	5075.34	2232.51	2614.21	3693.41	520.373	849.912	613.559	485.094
P26038	Moesin OS=Homo sapiens OX=9606 GN=MSN PE=1 SV=3	MSN	67.82	18.7	17	17	788.421	1957.12	1052.45	1827.2	1222	1139.27	1456.94	1084.44	1464.32	1649.86	1108.5	1650.02	1429.52	491.021	961.827	2190.53	1788.26	1137.17	1181.88	1485.19	843.62	1373.78	1216.74	1349.31	311.278	2687.03	1252.57	1837.79	15543.5	2938.1	1268.8	1112.37	1944.68	2000.3	1048.07	13651.6	1146.77	1412.27	1693.41	1800.51	2652.85	793.523	715.99
P26232	Catenin alpha-2 OS=Homo sapiens OX=9606 GN=CTNNA2 PE=1 SV=5	CTNNA2	105.313	2.9	3	3	228.055	247.818		2566.32	169.602	77.6981	290.874	610.571	121.216			77.2677		542.517	139.112								90.5192	540.407					891.989	664.096			438.228	1523.97	486.911	1864.88			230.766		491.908		78.0286
P26447	Protein S100-A4 OS=Homo sapiens OX=9606 GN=S100A4 PE=1 SV=1	S100A4	11.7285	27.7	4	4	1412.62	1578.55	1541.98	1831.84	1781.5	1446.95	1113.39	711.963	1767.09	1328.17	842.265	1068.89	2074.58	465.209	516.565	3624.63	1772.04	1980.67	964.751	1551.63	3057	1871.39	3089.25	1777.01	654.716	1030.13	284.655	2482.54	1134.32	975.506	1613.26	978.977	883.993	1363.63	764.715	1824.41	1978.4	3860.22	1479.36	6063.23	1135.71	1365.73	1334.22
P26572	Alpha-1,3-mannosyl-glycoprotein 2-beta-N-acetylglucosaminyltransferase OS=Homo sapiens OX=9606 GN=MGAT1 PE=1 SV=2	MGAT1	50.8784	12.6	5	5	451.813	558.425	589.03	681.79	887.695	583.308	687.691	1791.65	296.973	698.909	799.134	715.845	732.056	495.461	1301.94	976.658	669.254	450.035	983.635	491.249	477.198	838.212	1603.39	1847.83	1067.83	903.716	528.527	829.806	485.9	826.037	1215.73	979.503	1544.58	723.192	873.315	888.856	690.236	757.059	736.112	558.309	1007.33	888.541	1612.8
P26639	Threonine--tRNA ligase 1, cytoplasmic OS=Homo sapiens OX=9606 GN=TARS1 PE=1 SV=3	TARS1	83.4351	8.3	6	6	319.039	495.555	590.142	508.362	317.142	345.542	328.055	305.591	334.164	242.312	768.445	431.649	360.805		307.331	741.829	444.784	567.819	278.461	402.301	355.941	505.253	643.363	277.49		197.197		2607.32	5256.46	200.727		208.184	396.394	3076.08	602.879	4572.15	357.774	488.254	339.778	549.89	570.299	305.349	718.701
P26641	Elongation factor 1-gamma OS=Homo sapiens OX=9606 GN=EEF1G PE=1 SV=3	EEF1G	50.1188	15.8	7	7	1512.42	992.01	2370.44	795.037	1883.06	1288.68	696.735	608.02	2244.29	1028.3	1093.23	1523.02	1037.4	1107.9	973.208	1822.49	1619.73	1052.42	1129.66	1152.71	906.914	1326.94	1138.73	2916.85	537.101	644.099	914.008	6053.59	4722.59	1959.67	523.013	623.798	1264.28	10990.7	2944.9	10742.5	865.191	875.201	1084.53	1241.85	3474.27	1124.85	1496.5
P26842	CD27 antigen OS=Homo sapiens OX=9606 GN=CD27 PE=1 SV=2	CD27	29.1373	6.9	2	2	476.217	371.334		537.32	357.928	304.068	422.323	746.453	558.938	773.437	197.25	609.243	749.442	2360.02		825.38	761.864	668.575	1362.85	568.475	300.954	186.398	1909.81	1238.73	495.967	66.0157		192.025	731.487	1107.58	805.849	799.671	338.841	1106.13	395.515	670.967		372.787	913.765	710.088	1024.96	1100.11	2240.93
P26927	Hepatocyte growth factor-like protein OS=Homo sapiens OX=9606 GN=MST1 PE=1 SV=2	MST1	80.3199	39.9	31	18	1002.82	3163.45	3962.09	2864.39	3858.76	3279.79	2456.39	3103.99	2335.14	3297.89	2945.89	3792.95	3162.6	1762.53	3418.51	4014.71	3729.86	2307.18	2705.76	3041.66	3262.57	3408.82	3804.05	1396.13	3652.79	3764.62	3748.9	3356.02	1775.51	1995.2	3827.68	4145.17	2849.85	2036.87	2593.45	1856.95	2612.1	2789	3963.9	2771.58	4038.76	3391.16	2827.64
P26992	Ciliary neurotrophic factor receptor subunit alpha OS=Homo sapiens OX=9606 GN=CNTFR PE=1 SV=2	CNTFR	40.6332	5.9	2	2				791.964								1116.77	1078.87		505.042		418.167		1418.08				554.921	1335.35	812.818				359.386	1026.07			1411.44		931.219	751.867			447.575	871.413			1249.55
P27105	Stomatin OS=Homo sapiens OX=9606 GN=STOM PE=1 SV=3	STOM	31.7308	8.3	4	4				1245.36	879.403		1070.11		647.303			4272.86			1130.51						1587.81	3717.66						2795.3	1751.65	868.006		4445.05	4564.01	1428.7		1600.03	850.902	1057.78		2861.97
P27169	Serum paraoxonase/arylesterase 1 OS=Homo sapiens OX=9606 GN=PON1 PE=1 SV=3	PON1	39.7313	24.2	8	8	25925.3	64343.4	37345.7	25214.2	33215.9	48268.1	15438.1	19566.1	25540.2	16036.3	31780	58368.3	18063	5931.17	30022.2	39703.3	17929.5	25332.2	23062.7	32061.7	42221.4	58450.4	19130.9	12503.5	29628.6	49876.1	43741.3	59390.1	4533.95	6429.73	47080.9	19918.5	46819	3776.4	16972.7	19156.2	53270.2	37700.3	5290.3	9769.62	11328.6	14057.6	24713.2
P27348	14-3-3 protein theta OS=Homo sapiens OX=9606 GN=YWHAQ PE=1 SV=1	YWHAQ	27.7642	26.5	6	6	284.689	760.049	461.641	598.972	336.533	287.139	668.647		599.428	423.415	460.363	1049.54	238.04			782.149	932.085		211.248	783.068	200.921	524.758	630.8	732.382		447.286		828.455	5813.99	1324.72	647.968	629.013	1303.43	1249.7	686.931	23185.5	245.795	664.408	525	1371.48	1151.41	269.11	959.929
P27487	Dipeptidyl peptidase 4 OS=Homo sapiens OX=9606 GN=DPP4 PE=1 SV=2	DPP4	88.2786	27	25	25	3471.37	3341.95	4554.24	2869.62	4237.85	5703.29	4058.59	2316.08	6904.87	5882.36	2875.11	4731.12	3469.89	1180.43	1694.71	3382.59	5682.86	4166.91	6523.79	4235.55	5429.05	1342.46	5349.31	4150.26	2885.6	3253.92	2893.4	3426.57	4856.79	8310.19	3471.56	3318.97	4744.02	6819.91	3501	6059.45	2501.77	2693.27	3706.49	3219.64	4231.94	3835.79	3905.5
P27708	CAD protein OS=Homo sapiens OX=9606 GN=CAD PE=1 SV=3	CAD	242.984	1.3	3	3	1428.28	433.45	698.474		621.313				379.44			419.42								365.973	240.06			710.111										3242	823.998	465.894					489.173
P27797	Calreticulin OS=Homo sapiens OX=9606 GN=CALR PE=1 SV=1	CALR	48.1416	21.3	10	10	348.071	484.172	497.047	527.754	547.926	825.446	568.518	439.434	615.1	602.925	470.817	821.231	566.841	338.404	462.676	446.446	498.397	506.091	706.674	460.437	612.432	410.889	849.699	1135.53	493.081	613.297	375.323	656.016	28779.7	4957.83	700.809	453.593	894.621	961.874	611.994	3759.04	500.36	518.823	1418.96	1112.21	1346.15	953.97	710.098
P27816	Microtubule-associated protein 4 OS=Homo sapiens OX=9606 GN=MAP4 PE=1 SV=3	MAP4	121.005	7.4	7	7																	349.134							120.366		179.241	278.638	92.2954	6981.73	2162.01	635.433	628.295	1407.24	509.327	375.053	2849.8	174.589	296.168	286.405	239.034	873.895	201.022	509.501
P27824	Calnexin OS=Homo sapiens OX=9606 GN=CANX PE=1 SV=2	CANX	67.5683	8.6	5	5	341.569	383.99	520.077	409.499		642.833	826.391	1022.04	856.311	1096.79	313.835	1072.16	564.806	615.56	727.416	591.035	614.746	312.676	926.408	388.516	334.184	335.917	1909.38	504.013	822.862	285.324	236.945	1441.41	822.603	1134.99	548.841	529.368	791.27	1258.04	933.602	3046.43	534.814	566.957	491.673	282.81	1590.99	1208.36	1240.04
P27918	Properdin OS=Homo sapiens OX=9606 GN=CFP PE=1 SV=2	CFP	51.2764	27.9	16	16	19241.5	26552.3	20506.5	17348.4	20621.1	18906	19650	9391.41	21039.1	25336.7	11689.1	14346.2	17854.8	4667.22	12121.6	15310	18784.6	18628.4	18046	16510.1	18744.4	13702.4	14722.7	14531.4	15020.2	10789.6	9382	15579.1	6907.2	9080.13	17612.8	16459.8	17188.8	9400.29	14277.2	6988.47	10469.5	8994.45	10833	11751.5	9736.98	9645.23	29064.7
P27930	Interleukin-1 receptor type 2 OS=Homo sapiens OX=9606 GN=IL1R2 PE=1 SV=1	IL1R2	45.4211	18.3	9	9	304.848	411.11	685.868	450.011	518.849	330.056	371.976	784.795	785.395	662.9	503.878	595.91	434.58	431.878	445.295	472.546	1014.61	526.264	869.91	335.772	644.729	607.202	1128.18	609.553	1549.78	538.085	638.409	1710.52	1085.36	3416.36	936.051	1459.41	7403.63	5390.65	2725.35	3492.93	1585.09	1137.67	2223.04	1642.88	1674.74	1674.04	7575.08
P28062	Proteasome subunit beta type-8 OS=Homo sapiens OX=9606 GN=PSMB8 PE=1 SV=3	PSMB8	30.3543	24.6	7	7		288.828		248.342		261.657	247.378	333.489	131.799	138.059	313.774	164.883	210.392	240.081	259.161	423.384	508.292	257.553	103.54	204.454	158.65	213.068	275.221	221.221	285.084	289.227	225.497	394.878	19123.1	22735.1	291.151	219.472	12691	4624.18	1512.57	4738.7	1751.83	1570.5	413.586	300.74	1564.41	889.514	3364.01
P28065	Proteasome subunit beta type-9 OS=Homo sapiens OX=9606 GN=PSMB9 PE=1 SV=2	PSMB9	23.2643	28.3	6	6		555.405		257.856	185.991	440.789	671.934	1049.03	404.648	484.733	990.805		380.261		526.101		887.378	555.555	782.014	495.123	797.539		693.261	590.766	1251.38	1506.8	985.233	844.384	63231.5	45397.2	767.087	615.865	45438.9	16146.5	5087.01	14595.6	6621.57	6297.54	1955.54	1340.65	7196.17	2552.49	14426.7
P28066	Proteasome subunit alpha type-5 OS=Homo sapiens OX=9606 GN=PSMA5 PE=1 SV=3	PSMA5	26.411	25.3	4	4		532.908			390.01	559.558	599.114	618.948	317.481		1251.88	284.587	579.57				1319.79	599.133		688.593		1128.64	725.996		1154.15	621.486			33742.5	43719.1		1222.86	21233.2	21264.1	6685.05	27395.1	3782.78	3140.3	1628.02	2920.33	3771.67	2224.32	7127.59
P28070	Proteasome subunit beta type-4 OS=Homo sapiens OX=9606 GN=PSMB4 PE=1 SV=4	PSMB4	29.2042	12.9	3	3	5390.84	6571.44	5944.49	1405.38	3421.01	5901.47	5442.58		2508.6	3887.82	9558.37	6063.63	5430.89	3600.74	275.718	5161.71	18166.8	8131.47	7931.01	10056.4	3833.83	4718.81	9677	8880.91	9276.42	6181.62	4079.63	16876.3	312666	507521	6062.03	8674.61	95837.7	148319	42106.3	291843	30930.5	38229.4	7937.77	26390.4	34914.8	30760.1	60411.7
P28072	Proteasome subunit beta type-6 OS=Homo sapiens OX=9606 GN=PSMB6 PE=1 SV=4	PSMB6	25.3577	25.1	6	6	164.772	381.2	253.259	307.706	251.122	261.041	357.825	358.683	244.054	100.935	762.02	234.196	243.399	197.522	324.773	288.504	1217.06	619.504	170.584	174.535	318.787	691.778	524.162	510.068	897.076	246.594	181.444	826.159	15786.4	31081.2	748.995	546.29	3881.15	12700.9	3680.11	11397.7	1232.51	1420	750.587	1843.56	1467.45	1185.92	1731.55
P28074	Proteasome subunit beta type-5 OS=Homo sapiens OX=9606 GN=PSMB5 PE=1 SV=3	PSMB5	28.4803	17.5	5	5	1244.63	1405.38	1093.83	727.135	1475.5	2108.79	1002.97	1003.46	1574.5	1312.4	2594.86	1130.37	1666.5	460.836	725.351	1998.17	5749.92	1954.15	1339.16	1750.76	1784.37	3285.93	2228.95	3781.03	4638.87	1100.22	670.915	7014.43	58187.6	81754	3548.59	3914.87	12290.3	40248.7	18717.1	95948.5	4473.82	7528.03	4648.36	13730.7	7235.32	6957.44	9017.43
P28332	Alcohol dehydrogenase 6 OS=Homo sapiens OX=9606 GN=ADH6 PE=1 SV=3	ADH6	39.0726	16.6	6	6						1069.78				381.48		231.651																	41796.6	1234.38			467.953	1747.98	665.59	38665.6						261.356	375.37
P28799	Progranulin OS=Homo sapiens OX=9606 GN=GRN PE=1 SV=2	GRN	63.5444	9.6	8	8								576.446					582.548	983.549	648.028			471.96	873.771				463.513	1167.52			722.612		917.19	520.035			683.367		1935.56	1268.32		368.431					1482.25
P28827	Receptor-type tyrosine-protein phosphatase mu OS=Homo sapiens OX=9606 GN=PTPRM PE=1 SV=2	PTPRM	163.682	5	8	8	1198.43	2715.9	2933.95	2409.65	3780.93	2827.99	1951.18	2160.71	3492.02	4475.39	1599.74	3580.57	2039.75	1902.78	1311.44	1921.59	2682.55	2128.19	3999.46	2710.7	2594.05	1995.51	3151.47	7192.56	2551.4	2920.78	2893.16	1835.97	3028.01	2577.83	2131.93	1859.99	3498.16	3302.83	2814.43	5546.15	1868.62	1594.3	1802.92	2044.37	1712.39	1523.2	5598.72
P28838	Cytosol aminopeptidase OS=Homo sapiens OX=9606 GN=LAP3 PE=1 SV=3	LAP3	56.1663	23.1	11	11					52.2394	193.386										542.858		124.892					128.929	123.415		343.739		3190.41	11530.8	2056.94	86.6823	179.851	12004.1	852.745	1167.3	7630.01		184.07					2822.95
P28906	Hematopoietic progenitor cell antigen CD34 OS=Homo sapiens OX=9606 GN=CD34 PE=1 SV=2	CD34	40.7165	4.2	2	2	2887.8	5233.54	6527.26		6485.03	5685.32	5290.78	2181.08	9918.05	6819.73	1030.42	3751.59	5371.81		1160.75	6809.7		4799.6	3551.27	4236.85	4904.28	1867.83	2651.36		2425.18	945.068	2486.72	3026.76	4712.01	6751.56	1835.21	2891.44	2460.95	6222.92	1828.48	4699.02	1764.49	1603.18	2355.38	1814.24	1567.33	1601.66
P29144	Tripeptidyl-peptidase 2 OS=Homo sapiens OX=9606 GN=TPP2 PE=1 SV=4	TPP2	138.35	1.5	2	2							247.196		607.797													1028.67	632.995						3299.44	527.79	312.89					2435.72		1040.89		1181.05
P29279	CCN family member 2 OS=Homo sapiens OX=9606 GN=CCN2 PE=1 SV=2	CCN2	38.0914	12	4	4			899.223	556.882	337.168	544.592		826.948		902.011	834.479	2099.75	864.539	1326.82		813.552	390.511		1539.18		906.098	1097.84	2261.61	2723.77	2556.11			866.508	5318.17	8079.34	1096	1740.18	448.814	1413.36	500.594	10257			2394.11	1021.46	1488.29	943.162	1756.14
P29350	Tyrosine-protein phosphatase non-receptor type 6 OS=Homo sapiens OX=9606 GN=PTPN6 PE=1 SV=1	PTPN6	67.5611	8.4	7	7		906.079		1928.59			469.618		606.598		814.377	1407.7	1290.5		1084.33	1466.56			649.932	950.987	822.771	1447.89	688.141					1029.02				688.258	1090.08			424.015		763.294					622.462
P29373	Cellular retinoic acid-binding protein 2 OS=Homo sapiens OX=9606 GN=CRABP2 PE=1 SV=2	CRABP2	15.693	28.3	4	4		444.001				419.718			326.743	476.717																		1625.63	415.982		943.305				267.036	1106.24							357.918
P29401	Transketolase OS=Homo sapiens OX=9606 GN=TKT PE=1 SV=3	TKT	67.8776	24.1	14	14	217.953	292.874	323.432	270.401	207.448	282.226	331.743	687.692	207.585	449.999	361.766	218.491	205.241	298.201	357.226	434.031	1369.06	448.254	431.485	396.9	216.485	449.182	463.357	891.424	235.132	1267.64	883.337	423.186	15181.6	8068.53	401.841	292.075	2282.27	2482.48	1172.17	6937.83	2656.86	1613.79	733.774	964.819	2458.38	1035.91	1386.25
P29508	Serpin B3 OS=Homo sapiens OX=9606 GN=SERPINB3 PE=1 SV=2	SERPINB3	44.5646	17.2	7	3	414.973	1697.99	218.557	280.985	300.106	429.735	409.248	228.129	308.772	978.804	200.711	103.565	832.452	359.041	229.583	627.503	272.463	357.954	533.217	411.54	327.302	345.336	269.094	686.699	226.916	389.229	238.95	964.888	5373.75	688.72	3241.52	194.065	208.717	681.907	337.412	4258.01	273.529	411.246	399.351	914.103	925.541	357.608	912.337
P29622	Kallistatin OS=Homo sapiens OX=9606 GN=SERPINA4 PE=1 SV=3	SERPINA4	48.542	36.3	17	17	114168	107785	142044	76768.4	128976	170375	61854.9	23145.5	114206	102993	58035.2	168560	83760.2	11620.5	31799.1	142889	84750.4	93307.4	65651.1	68384.7	78668.3	65878.3	62617.5	136448	133986	45986.6	56425.2	160221	24363.4	43527.9	102052	123666	94331.5	107430	126165	32805.9	45644.4	45146.2	58040.1	126021	70228.9	131712	49625.2
P29692	Elongation factor 1-delta OS=Homo sapiens OX=9606 GN=EEF1D PE=1 SV=5	EEF1D	31.1218	23.8	5	5	1021.41	824.921	913.116		1059.23	582.715		452.467	1228.37	280.891	515.199	644.707	274.253	750.68	396.968	686.525	1140.09	542.724	751.281	629.576		411.795	403.752	1143.67	273.185		704.262	1315.29	3794.11	818.398	453.882		502.813	6903.32	2027.37	4339.1	698.893	345.496	286.77	385.189	1620.59		1033.21
P29966	Myristoylated alanine-rich C-kinase substrate OS=Homo sapiens OX=9606 GN=MARCKS PE=1 SV=4	MARCKS	31.5547	18.1	4	4			369.1		305.623	354.91	506.459		461.006		313.406					747.742	511.871		599.743			298.797	243.186	403.731					798.158	685.306		439.264	1137.21			3611.72						378.483	299.676
P30039	Phenazine biosynthesis-like domain-containing protein OS=Homo sapiens OX=9606 GN=PBLD PE=1 SV=2	PBLD	31.7853	19.8	5	5						181.88							739.206																5002.27	476.501				177.531		5647.73							683.88
P30040	Endoplasmic reticulum resident protein 29 OS=Homo sapiens OX=9606 GN=ERP29 PE=1 SV=4	ERP29	28.9934	21.8	6	6	1138.25	1780.35	969.871	2523.53			1607	1682	2487.71	793.279	4035.49	1890.92	2270.04		1318.6	3211.69	1744.71	1684.3		2572.68	1229.94	2212.5	1166.98	337.254		1777.72		2168.22	67483	762.279	1675.76	1793.77	1616.99	1168.31	839.291	20853.5			1055.59		1119.1
P30041	Peroxiredoxin-6 OS=Homo sapiens OX=9606 GN=PRDX6 PE=1 SV=3	PRDX6	25.035	30.8	7	7	18023.4	14536.2	19604	14166.1	33576.6	15696.1	9472.08	9301.27	28150.9	8756.9	13446.7	17338.5	18954.6	6454.67	7480.53	28620.3	16310.3	25665.4	10531.5	12060.5	26826.9	28523.3	21324.3	25124.1	8549	10794.8	5288.69	72294.8	52990.3	13491.4	20424.3	9449.7	17647	55746.1	21206.9	139924	19260.3	34875.4	10994.8	44505.2	23799.7	19443.3	19617.3
P30043	Flavin reductase (NADPH) OS=Homo sapiens OX=9606 GN=BLVRB PE=1 SV=3	BLVRB	22.1193	36.4	5	5	6970.18	6633.62	8197.61	5628.66	11373.4	9762.98	4786.54	3662.94	10044.2	4780.89	11617	7074.48	5593.15	2720.09	1223.38	13372.2	7763.18	14645	5520.84	6742.15	15983.1	18000.3	14248.1	8027.16	6789.71	4678.91	1331.05	12588	6527.32	2934.8	10065.9	1815.78	6678.54	4572.1	8244.56	17731	11398.8	23764.3	5095.21	22536.5	3721.06	6083.87	9238.06
P30044	Peroxiredoxin-5, mitochondrial OS=Homo sapiens OX=9606 GN=PRDX5 PE=1 SV=4	PRDX5	22.0864	24.3	4	4	820.555	1289.98	608.448	1871.48		366.604	518.839	2303.88	1563.17	518.559	1323.59	1006.34	558.531		460.266	400.997	933.395	1077.49		986.59	1476.44	1414.92	599.287		213.983	1051.82			8540.44	2313.01	1092.63	827.667	2289.4	876.066		18724.4	589.026		696.584	1960.07	935.338	608.453
P30048	Thioredoxin-dependent peroxide reductase, mitochondrial OS=Homo sapiens OX=9606 GN=PRDX3 PE=1 SV=3	PRDX3	27.6927	21.5	5	5	1620.42	311.532				489.958		3630.27	1839.82		2631.54	1332.04					1958.82			1312.18		541.165	265.94	1328.22				965.633	28663.8	643.241	758.975		642.593		1102.86	8497.2				797.571		585.997	670.103
P30049	ATP synthase subunit delta, mitochondrial OS=Homo sapiens OX=9606 GN=ATP5F1D PE=1 SV=2	ATP5F1D	17.49	17.3	2	2																									263.442				1201.42	583.572						1322.11
P30084	Enoyl-CoA hydratase, mitochondrial OS=Homo sapiens OX=9606 GN=ECHS1 PE=1 SV=4	ECHS1	31.3874	13.1	4	4						1424.69		340.624															193.327						27512.8	562.945				464.776	2424.6	10477.1						753.975	625.561
P30085	UMP-CMP kinase OS=Homo sapiens OX=9606 GN=CMPK1 PE=1 SV=3	CMPK1	22.2223	17.3	3	3	332.555	916.077	567.358	1914.33	643.929		1035.69	518.244	667.044	489.048	1485.69	899.303	987.202	320.147	727.685	1154.35	731.614	935.185	374.826	820.001	758.624	1592.65	583.221	448.319	210.712	774.428	321.857	1633.72	2236.35	376.76	1394.3	967.916	987.824	1199.56	1203.64	3903.78	977.516	1102.43	762.123	1252.98	528.987	389.677	901.374
P30086	Phosphatidylethanolamine-binding protein 1 OS=Homo sapiens OX=9606 GN=PEBP1 PE=1 SV=3	PEBP1	21.0568	44.9	8	8	1186.37	1639.17	1514.64	1747.69	1738.72	1545.63	1194.63	892.679	1718.6	1385.09	1196.74	1481.32	2060.63	715.704	653.276	2222.02	3193.6	2318.78	1190.49	1540.5	1844.72	1765.3	2790.97	1800.16	918.908	1089.51	445.22	1258.8	75731.2	3549.15	2323.75	1319.23	678.131	2720.69	1532.6	136780	1344.08	2732.03	1917.56	3956.49	983.116	1801.97	3040.58
P30101	Protein disulfide-isomerase A3 OS=Homo sapiens OX=9606 GN=PDIA3 PE=1 SV=4	PDIA3	56.7824	30.7	17	17	3945.54	4867.78	3877.35	6819.03	3546.69	3913.03	4321.6	2830.66	4801.2	3509.93	5355.79	5048	4559.14	1833.95	3595.5	6054.04	4453.7	3441.41	2916.36	4569	3737.92	4591.71	3470.34	2566.66	2203.64	4200.38	2681.88	5139.82	89269.8	6628.11	3260.75	4827.82	3777.72	7949.09	5400.08	14620.8	3612.73	2821.47	4742.37	2679.26	4961.14	2865.16	2726.98
P30153	Serine/threonine-protein phosphatase 2A 65 kDa regulatory subunit A alpha isoform OS=Homo sapiens OX=9606 GN=PPP2R1A PE=1 SV=4	PPP2R1A	65.3086	5.1	2	2																																		331.108	510.226	341.384
P30530	Tyrosine-protein kinase receptor UFO OS=Homo sapiens OX=9606 GN=AXL PE=1 SV=4	AXL	98.3367	6.5	5	5	3057.82	3913.78	6030.77	8297.02	7702.93	4730.82	7333.67	6137.47	3876.82	11032.1	3260.93	4804.64	5243.94	4495.03	11618.3	10154.9	3021.81	8271.9	23646.6	10862.2	5722.72	5289.75	13301.1	20447.7	10036.6	3718.72	2725.62	4544.37	6102.42	10344.5	5590.02	6283.86	15499.9	7928.25	6425.73	12732.6	2994.5	2367.05	6334.83	6977.17	4213.25	2605.94	21274.5
P30613	Pyruvate kinase PKLR OS=Homo sapiens OX=9606 GN=PKLR PE=1 SV=2	PKLR	61.8302	14.5	9	8	247.062	425.058	330.593	483.163	508.932	355.864	320.472	314.344	548.44	335.216	456.964	607.605	489.721	251.03	342.211	947.993	381.318	337.239	396.96	314.908	231.301	736.006	482.139	639.452	493.213	375.238	287.975	993.696	7328.3	994.993	1435.92	2009.47	507.736	1424.8	860.99	2692.28	482.821	351.394	353.051	622.046	632.797	423.677	552.604
P30622	CAP-Gly domain-containing linker protein 1 OS=Homo sapiens OX=9606 GN=CLIP1 PE=1 SV=2	CLIP1	162.246	2	3	3					242.237											564.092						189.486						762.276	1534.86	299.29	297.37			610.678		2127.8
P30626	Sorcin OS=Homo sapiens OX=9606 GN=SRI PE=1 SV=1	SRI	21.6764	29.8	6	6	663.369	722.077		1295.28	1753.96	648.866		518.237	1283.55	344.269	1004.81	1279.35	949.487			1675.98	949.861	1781.81	859.457	1061.02	1646.81	2226.51	1553.18	1649.04		624.724		1629.33	1032.17				482.585	733.899	736.735	1913.23	1208.84	1640.59	550.876	3507.35	806.105	1101.64	1440.32
P30740	Leukocyte elastase inhibitor OS=Homo sapiens OX=9606 GN=SERPINB1 PE=1 SV=1	SERPINB1	42.7418	24.3	10	10	541.367	1354.81	779.776	1134.44	595.307	640.08	759.84	1027.45	497.013	652.417	945.841	1156.75	1150.03	470.768	548.843	1400.66	690.208	715.579	773.382	1119.99	724.992	780.743	995.545	1691.24	606.991	1304.81	616.586	1105.92	3303.29	2152.92	641.389	737.194	1636.85	1780.21	785.331	7321.07	1218.34	1032.2	906.85	2416.81	1182.9	843.624	1380.46
P31025	Lipocalin-1 OS=Homo sapiens OX=9606 GN=LCN1 PE=1 SV=1	LCN1	19.25	25	4	3	1523.14	2621.83	1933.95	1993.05	1018.57	1515.4	1464.87	1007.43	1103.72	1513.87	550.387	691.747	1878.56	1094.91	1169.93	1310.25	1367.62	1397.24	1622.26	1500.3	1024.62	17037.2	1375.56	11851.2	1625.37	930.924	897.026	2012.12	3783.82	3224.1	1543.47	1408.08	1697.59	6041.62	1964.81	2674.78	1243.89	1143.62	7153.11	3910.97	2857.36	1795.29	4456.49
P31146	Coronin-1A OS=Homo sapiens OX=9606 GN=CORO1A PE=1 SV=4	CORO1A	51.0262	19.3	11	11	2307.9	6486.45	3227.97	7492.34	3722.1	3506.4	4169.76	4200.68	6118.31	4662.78	3958.9	6599.54	5289.41	2234.72	5383.64	9337.07	5229.51	4150.33	3431.52	5743.4	3212.36	5822.02	6069.01	3775.56	1721	6393.28	2622.01	6980.82	3158.14	5618.59	4225.19	5010.83	6304.14	9787.52	4548.39	4256.39	6028.55	5510.91	7064.8	9510.55	5795.07	4236.07	8008.54
P31150	Rab GDP dissociation inhibitor alpha OS=Homo sapiens OX=9606 GN=GDI1 PE=1 SV=2	GDI1	50.5827	13	5	5	340.607	1044.76	936.861	2937.57	871.172	1190.12	1419.53	908.814	1187.82	1165.89	1302	1591.35	1691.49	195.597	1253.76	2010.92	1512.16	990.301	863.93	1205.19	1268.19	1787.87	1594.25	759.594	474.477	2079.69	640.897	1892.67	7362.36	1756.77	1446.65	1472.58	1296.42	2483.1	1023.97	42976.6	1154.12	923.589	1306.78	1793.66	1649.59	762.138	1253.82
P31151	Protein S100-A7 OS=Homo sapiens OX=9606 GN=S100A7 PE=1 SV=4	S100A7	11.471	55.4	6	2	391.641	3399.22	205.811	1004.36	307.836	564.332	669.726	201.382	309.846	2031.77	165.758	153.788	430.917	209.098	208.207	503.323	273.476	277.146	507.182	349.044	530.949	215.318	352.436	1120.92	153.444	544.094	198.743	302.397	4835.49	552.476	3354.32	139.136	126.187	418.204	227.759	1246.83	216.675	340.773	219.549	3270.21	520.877	331.557	1048.74
P31327	Carbamoyl-phosphate synthase [ammonia], mitochondrial OS=Homo sapiens OX=9606 GN=CPS1 PE=1 SV=2	CPS1	164.939	25.1	36	35					726.582	1426.81	1350.16	423.924							1183.63	187.236	164.719			252.954	78.6576		197.664	150.368	99.027				28657.2	4062.25			1174.78	780.864	2463.81	15436.8	114.099					501.513	2768.4
P31930	Cytochrome b-c1 complex subunit 1, mitochondrial OS=Homo sapiens OX=9606 GN=UQCRC1 PE=1 SV=3	UQCRC1	52.6458	4.6	2	2		4551.34		7523.55	5970.4	6594.4	6478.72		656.961	2955.19		775.131	3956.02			5070.41	3740.32	4252.41			4785.43						231.311	1719.22	507.008	1193.6	525.267	3302.38		2562.55	601.869	4982.55		2774.33	4596.9		1669.19	2316.42	874.078
P31939	Bifunctional purine biosynthesis protein ATIC OS=Homo sapiens OX=9606 GN=ATIC PE=1 SV=3	ATIC	64.6159	2.7	2	2	1126.4	1127.51			1648.35	179.087	1627.73	429.321	1066.38	833.103	1404.18	1081.86	909.899	562.225	719.488	2093.27	952.053	1911.75		1482.62	1084.62	2447.49	1401.65	1572.63	1184.72	1348.74	905.406	3612.76	6365.94	898.632	2282.18	181.378	509.609	5388.06	1367.47	2576.21	1791.94	2586.05	1480.31	5301.95	1525.6	1069.22	2854.82
P31944	Caspase-14 OS=Homo sapiens OX=9606 GN=CASP14 PE=1 SV=2	CASP14	27.6795	28.1	8	8	846.348	1673.72	865.833	1458.75	920.192	1285.31	1037.58	565.707	527.376	5488.19	237.507	451.46	2225.6	952.904	773.784	1095.86	948.347	474.958	1535.76	1398.98	571.341	614.158	702.285	1049.71	960.985	766.603	556.034	2137.18	4965.46	1414.49	1251.69	509.712	287.071	2641.92	642.517	4840.57	930.435	829.175	819.567	3577.84	2728.73	1223.6	9014.32
P31946	14-3-3 protein beta/alpha OS=Homo sapiens OX=9606 GN=YWHAB PE=1 SV=3	YWHAB	28.0824	32.5	9	3	1911.37	4713.12	3347.89	5681.91	2200.1	2416.07	2572.9	2649.45	4073.54	1111.16	3859.85	5067.87	2842.57	993.91	3158.49	5325.49	4388.59	3125.93	2456.23	3875.37	3001.23	5279.49	3138.87	735.056	1425.76	3285.96	2588.21	9038.32	38475.4	10760	4944.64	2839.31	5020.89	4062.08	3849.39	56365.6	5866.56	5280.82	2727.59	6430.38	4994.39	1837.13	6662.33
P31947	14-3-3 protein sigma OS=Homo sapiens OX=9606 GN=SFN PE=1 SV=1	SFN	27.7741	19.4	5	5	749.567	1381.67	954.723	2511.64	705.427	628.84	983.06	1399.48	358.292	557.879	1044.86	1306.31	1133.18	877.748	1322.3	2414.25	1890.07	1188.19	977.347	1374.44	724.395	1260.33	1663.58	883.816	1030.91	1709.91	931.776	71599.7	4530.42	9856.02	2560.09	1666.23	1600.85	4336.31	1779.83	14790.1	1875.58	2551.9	1103.4	3604.22	2783.48	893.856	2904.66
P31948	Stress-induced-phosphoprotein 1 OS=Homo sapiens OX=9606 GN=STIP1 PE=1 SV=1	STIP1	62.6392	12.3	8	8	1296.71	1786.55	1639.95	2142.37	2239.67	1097.21	1644.99	900.371	2298.99	1296.53	2020.08	1756.29	1380.38	659.85	1162.32	3056.46	1613.04	1922.1	1248.39	1720.31	2294.89	2469.84	1951.48	2196.76	1386.18	1056.16	561.909	2478.08	2246.45	1580.58	1274.48	593.023	1391.55	3068.69	1568.21	6998.6	1847.21	2871	1408.03	5766.57	1289.62	1056.82	1887.51
P31949	Protein S100-A11 OS=Homo sapiens OX=9606 GN=S100A11 PE=1 SV=2	S100A11	11.7404	19	2	2		1066.26			376.316	764.938		892.12	518.254		870.845	628.123				900.86	513.28		640.493			660.879	1507.16	737.908		1075.08	746.954	987.737	122.519	678.435	1381.66		1635.14	672.876		2416.57	1601.43		859.767	2606.51	1496.49	702.563	1169.41
P32004	Neural cell adhesion molecule L1 OS=Homo sapiens OX=9606 GN=L1CAM PE=1 SV=2	L1CAM	140.003	5.4	8	8	525.307	736.583	766.636	791.493	818.519	755.379	797.326	635.031	1186.02	1085.11	471.838	564.536	1001.45	294.723	369.56	860.851	690.812	902.171	910.318	727.187	567.962	460.582	731.675	637.454	883.185		360.161	703.51	843.648	1163.13	838.759	841.57		1346	1046.1	1502	317.146	336.354	882.971	1114.11	585.572		529.754
P32119	Peroxiredoxin-2 OS=Homo sapiens OX=9606 GN=PRDX2 PE=1 SV=5	PRDX2	21.8919	37.4	9	9	3407.33	3733.04	3162.26	2836.57	6002.09	4433.26	3131.35	1949.27	4273.22	3452.17	3467.67	3335.19	4033.01	1834.1	905.461	5822.14	2750.85	7292.36	2895.37	3533.7	7102.27	9794.39	6686.48	5809.5	3077.4	2707.8	861.997	6241.93	4022.93	3580.53	7135.49	1279.08	3922.56	4070.88	4745.09	6088.54	4859.01	10090.8	5205.13	21390.3	2541.11	3431.25	4759.27
P32754	4-hydroxyphenylpyruvate dioxygenase OS=Homo sapiens OX=9606 GN=HPD PE=1 SV=2	HPD	44.9343	44.8	15	15	256.558	463.903	465.261	243.684	271.803	2192.87	415.979	484.418	351.968	144.149	90.3848	169.086	366.845	135.518	153.003	313.403	6816.09	459.269	445.623	431.976	171.921	158.373	270.334	1141.01	76.5939	118.635	141.546	1177.81	211196	97447.3	726.491	412.386	6284.59	18096.1	4390.35	107059	409.866	150.437	632.973	805	484.706	1842.6	4583.32
P32942	Intercellular adhesion molecule 3 OS=Homo sapiens OX=9606 GN=ICAM3 PE=1 SV=2	ICAM3	59.5408	7.9	5	5	5789.68	7959.89	9247.99	9157.06	9665.44	12770.5	18236.8	9754.82	15575.8	16614	4822.96	9880.33	8572.71	6082.29	6551.89	9831.24	8892.44	8197.76	32629.7	11305.4	8183.35	5883.02	23308.5	27395.4	5600.01	8508.19	7594.57	4080.14	8340.91	14182.8	8713.46	6321.79	15687.2	14193.8	9501.13	5558.06	5396.69	5456.04	12563.8	14529.5	9780.42	9659.79	18632.7
P33121	Long-chain-fatty-acid--CoA ligase 1 OS=Homo sapiens OX=9606 GN=ACSL1 PE=1 SV=1	ACSL1	77.9433	3.3	3	3					264.168	384.216		108.919								248.17			68.9784					287.724				286.959	1633.38	1439.09	315.924	98.4942	419.183	1062.49	394.002	1831.39	88.9704	410.864	93.9098		75.849	62.2295	429.037
P33151	Cadherin-5 OS=Homo sapiens OX=9606 GN=CDH5 PE=1 SV=5	CDH5	87.5284	14.7	10	10	2597.83	5579.88	5145.08	6362.93	5515.28	4180.55	3519.31	2351.15	4546.71	10263.5	2313.3	7755.01	3715.4	3132.31	2921.91	3711.96	3925.69	3632.51	7532.21	5269.01	3264.57	3755.2	6804.22	4223.07	4733.24	4367.09	3858.07	3265.87	1841.59	4849.44	2660.86	2363.39	3869	5020.39	3582.84	5570.67	2719.81	2270.94	2951.41	3373.37	3529.84	2814.91	7266.99
P33908	Mannosyl-oligosaccharide 1,2-alpha-mannosidase IA OS=Homo sapiens OX=9606 GN=MAN1A1 PE=1 SV=3	MAN1A1	72.9685	14.4	11	11	3160.56	2964	2521.12	3354.3	2935.4	2081.28	2226.34	3775.93	2741.76	2468.04	2191.76	2272.56	2417.53	2101.21	4342.66	2628.1	2057.46	2364.92	2520.92	2894.01	3330.05	3467.3	4302.18	2320.05	2896.67	3697.36	2199.83	2324.49	3900.53	2886.99	2761.27	1922.86	2460.12	1932.07	1226.17	1930.26	5016.34	3756.23	2339.34	2311.58	2663.63	2165.75	3288.29
P33993	DNA replication licensing factor MCM7 OS=Homo sapiens OX=9606 GN=MCM7 PE=1 SV=4	MCM7	81.3079	2.4	2	2					638.099																			254.022										2790.51	691.674	1492.79							345.401
P34096	Ribonuclease 4 OS=Homo sapiens OX=9606 GN=RNASE4 PE=1 SV=3	RNASE4	16.8405	35.4	5	5	2268.27	2640.95	4149.93	2931.51	1093.43	4082.81	1911.77	4580.94	3833.43	5262.86	1769.75	4310.22	4674.76	3827.64	2775.72	2925.36	3804.18	2394.61	4609.17	3792.1	2284.03	1143.9	7584.49	7390.61	3004.09	1333.35	2501.38	2048.12	5702.43	6210.81	1576.22	3026.66	1566.07	5916.13	1454.26	2687.16	2113.15	3264.26	4816.16	5533.52	6321.28	5863.84	3597.75
P34896	Serine hydroxymethyltransferase, cytosolic OS=Homo sapiens OX=9606 GN=SHMT1 PE=1 SV=1	SHMT1	53.0826	15.1	8	8	155.528	194.992		375.982		472.411	650.421	477.807	249.154				275.114			353.809	290.526					407.43							31964.9	1811.74			414.205	1370.33	1097.64	37457.4		257.522			345.615	611.65	2383.71
P34897	Serine hydroxymethyltransferase, mitochondrial OS=Homo sapiens OX=9606 GN=SHMT2 PE=1 SV=3	SHMT2	55.993	12.9	7	7			675.954		520.079	600.786			422.836	471.441	384.604	413.777		263.816	356.693					635.167	198.639			478.013	322.917				2381.93			615.708		1223.5	1862.98	6023.29			274.883		721.436		777.141
P34913	Bifunctional epoxide hydrolase 2 OS=Homo sapiens OX=9606 GN=EPHX2 PE=1 SV=2	EPHX2	62.6157	11.4	7	7	83.7364				106.603	269.481	328.553	586.134	286.599	126.818	320.27	247.986	232.366	372.276		290.828	221.868	246.885		295.118	140.32	561.89		294.224	146.513		510.745	439.643	3935.47	780.134	190.437	315.469	845.741	1168.47	568.119	2727.61	328.343	317.21	742.115	467.35	532.956	552.035	1188.72
P34932	Heat shock 70 kDa protein 4 OS=Homo sapiens OX=9606 GN=HSPA4 PE=1 SV=4	HSPA4	94.3309	24.5	18	18	336.515	174.874	309.14	214.186	442.347	286.153	93.405	301.39	284.197	374.106	445.101	401.866	391.881	195.324	332.391	357.541	1224.08	564.2	336.986	347.93	561.689	1004.16	460.68	606.904	522.433	951.51	754.715	1054.62	10859.6	7973.72	891.35	745.588	5105.11	2467.55	1311.84	15022.3	2167.66	1508.67	490.657	1639.44	2389.63	748.221	3532.52
P35052	Glypican-1 OS=Homo sapiens OX=9606 GN=GPC1 PE=1 SV=2	GPC1	61.6802	5.7	2	2			4674.77	542.833	1344.93										4289.08							4755.02	1509.58								733.69	1924.73				488.748		551.387			868.28		1405.59
P35232	Prohibitin 1 OS=Homo sapiens OX=9606 GN=PHB1 PE=1 SV=1	PHB1	29.8041	10.3	3	3					731.85		438.964			333.032		885.916	425.379			499.191	985.701					362.157						2074.95	438.432		573.592			1240.79	4320.4	2330.86				441.185			440.427
P35237	Serpin B6 OS=Homo sapiens OX=9606 GN=SERPINB6 PE=1 SV=3	SERPINB6	42.6219	18.6	7	6	210.2	312.354		451.013		272.979	490.615			218.55	354.798		277.535		332.963	413.753	277.23	457.453		367.627		595.708		266.585		364.386			950.255	541.452		145.432	119.867	191.732	203.75	1554.59			247.67		328.367
P35241	Radixin OS=Homo sapiens OX=9606 GN=RDX PE=1 SV=1	RDX	68.5639	20.9	15	6	467.932	1214.99	523.616	945.345	601.537	768.169	914.61	649.106	793.818	800.457	659.975	1005.63	788.681	219.546	583.394	1287.57	1013.1	726.46	725.599	803.528	604.58	788.605	906.006	797.317	207.19	1396.03	777.798	1047.85	13732.4	1921.65	761.73	570.322	1199	1164.56	761.176	8791.62	670.304	1055.97	803.077	1364.37	1436.87	566.074	648.206
P35247	Pulmonary surfactant-associated protein D OS=Homo sapiens OX=9606 GN=SFTPD PE=1 SV=3	SFTPD	37.7283	14.1	5	5	161.09	267.087		684.491	426.262	788.111	781.858		403.151	1379.05		682.982	337.237		301.522	281.768	105.757		247.773				3022.26			1416.78	2958.83		554.688				1338.5				3221.91	2891.65	1300.56	937.385	19079.5	6258.69
P35318	Pro-adrenomedullin OS=Homo sapiens OX=9606 GN=ADM PE=1 SV=1	ADM	20.4204	16.8	3	3			473.137	964.087										3846.76							2969.36			2549.52	1163.08				9152.57	5468.27		1169.98	857.114	1909.68		10366.1			5075.45	1394.88	2444.73	1670.96	3649.29
P35442	Thrombospondin-2 OS=Homo sapiens OX=9606 GN=THBS2 PE=1 SV=2	THBS2	129.991	10.9	11	8	228.909	586.699	144.943	475.018	558.682	53.0152	367.633	641.073	371.906	147.769	488.909	571.774	330.159	524.667	351.62	759.273	228.834	483.812	358.399	270.001	574.433	602.983	298.164	672.29	416.309	368.564	149.382	1589.69	663.552	417.047	736.232	526.046	629.444	381.477	515.851	3254.29	568.22	637.93	329.434	373.909	235.036	123.493	227.332
P35443	Thrombospondin-4 OS=Homo sapiens OX=9606 GN=THBS4 PE=1 SV=2	THBS4	105.869	13.4	15	12	1501.25	2716.82	3579.62	1803.93	2898.98	2846.73	1192.57	2303.95	4199.6	4368.59	1279.93	2590.08	3837.37	1875.49	1436.81	2958.1	1657.59	1936.27	4314.17	1471.42	2570.43	1946.36	3542.73	3419.05	2532.91	1767.04	1489.13	2256.24	8766.08	17023.2	1972.03	1553.77	732.127	1406.41	1357.12	1835.39	1385.05	1090.93	4192.99	2621.24	1955.83	908.538	2572.93
P35520	Cystathionine beta-synthase OS=Homo sapiens OX=9606 GN=CBS PE=1 SV=2	CBS	60.5865	9.4	6	6													692.869																7541.74	6572.27			829.295	1582.17	575.029	2010.36
P35527	Keratin, type I cytoskeletal 9 OS=Homo sapiens OX=9606 GN=KRT9 PE=1 SV=3	KRT9	62.0643	35.3	28	28	4706.53	27390.7	11914.4	11441.2	20876.9	18505	8946.71	8062.06	8795.07	8845.65	3626.63	4974.99	79778.4	9949.66	10304.2	9989.55	8565.72	11836.1	15298.7	19145.6	4446.32	6199.1	7808.04	17988.5	10392.7	16518.3	6662.26	51387.4	14619	21663.4	14712.9	7867.3	7902.51	24619	7078.9	12494.2	12274.1	7260.73	14144.2	8140.4	41761.4	10653.9	24214.8
P35555	Fibrillin-1 OS=Homo sapiens OX=9606 GN=FBN1 PE=1 SV=4	FBN1	312.298	10.3	36	34	761.375	952.201	1304.02	1357.2	1013.9	1331.63	1432.65	2668.45	1500.9	1550.49	1138.89	1130.3	1214.81	1839.29	1850.68	1495.5	997.453	1095.43	2532.48	2011.77	1084.96	1136.66	2649.16	2169.44	1086.87	1285.5	997.897	1203.62	1329.08	3844.62	1362.64	1476.2	1709.08	2221.39	1591.2	2249.13	1240.75	1298.11	2269.81	1666.31	1813.99	1053.13	1709.27
P35558	Phosphoenolpyruvate carboxykinase, cytosolic [GTP] OS=Homo sapiens OX=9606 GN=PCK1 PE=1 SV=3	PCK1	69.1945	11.3	7	7				1766.45															664.284										370.547					582.094	472.69	19124.1							1243.88
P35573	Glycogen debranching enzyme OS=Homo sapiens OX=9606 GN=AGL PE=1 SV=3	AGL	174.764	14.1	22	22					430.054	659.134	315.557	205.551					205.767		171.615				392.632				152.297		258.449			351.73	10729.9	432.229	325.363	311.48		582.645	479.004	2688.07					488.487		614.372
P35579	Myosin-9 OS=Homo sapiens OX=9606 GN=MYH9 PE=1 SV=4	MYH9	226.532	15.6	46	36	463.034	1367.51	529.998	1732.87	762.919	333.57	596.042	349.32	2720.64	666.346	1115.01	7397.75	982.242	317.498	878.805	681.593	648.081	636.848	556.479	663.526	337.019	2275.07	891.264	587.864	518.001	1500.48	715.403	1158.82	1027.14	902.522	613.436	456.727	2000.1	1334.89	1415.52	2487.59	822.939	691.478	429.459	835.398	1140.14	699.507	522.815
P35590	Tyrosine-protein kinase receptor Tie-1 OS=Homo sapiens OX=9606 GN=TIE1 PE=1 SV=1	TIE1	125.09	7.4	7	7	1984.65	2524.22	2571	3512.32	2846.46	3091.65	2345.11	1545.66	2461.27	4141.79	2227.54	2925.48	2199.86	3237.28	2171.75	3309.55	2319.43	1373.56	3877.34	2337.57	2279.24	1745.95	4094.11	2189.7	1531.27	2359.97	2006.67	1222.94	1486.64	3798.83	2245.22	2255.68	2545.07	3549.86	2691.28	5704.07	2260.49	1888.56	1992.57	2039.09	1842.31	1706.96	2409.52
P35606	Coatomer subunit beta' OS=Homo sapiens OX=9606 GN=COPB2 PE=1 SV=2	COPB2	102.487	2	2	2	1003.36	891.724	1123.33						972.581	223.209	564.741	1152.57	405.214		407.624	822.108	525.253		363.648	491.473	214.647	751.1		1011.78	459.214	280.224		1417.03	742.218				324.08	2019.18	1156.75	1596.21			213.723		921.802		348.147
P35613	Basigin OS=Homo sapiens OX=9606 GN=BSG PE=1 SV=2	BSG	42.2004	7.3	2	2				669.91	427.237		433.649	672.427	319.671	262.342		1017.04	352.593	235.832					390.523					966.802		782.459		624.496	804.17	2318.34		1129.79	919.789	1642.73	500.135	5043.89	312.659	605.99	541.21	1273.56	946.709	846.914	518.786
P35754	Glutaredoxin-1 OS=Homo sapiens OX=9606 GN=GLRX PE=1 SV=2	GLRX	11.7757	26.4	4	4		168.066					373.202		225.051		394.489		523.876			531.323	183.414	440.666		100.105		189.601	599.82	214.498				358.235	233.968	365.532		333.341	475.547	241.615	417.601	1593.29			197.765	509.658			757.435
P35813	Protein phosphatase 1A OS=Homo sapiens OX=9606 GN=PPM1A PE=1 SV=1	PPM1A	42.4477	11	4	4	41.2168						40.3858	39.9171																49.1083	138.083					936.522						799.039				1156.07	1528.79	223.942
P35858	Insulin-like growth factor-binding protein complex acid labile subunit OS=Homo sapiens OX=9606 GN=IGFALS PE=1 SV=1	IGFALS	66.035	33.6	22	22	7277.27	8005	6728.49	4594.23	8471.62	6733.8	7699.15	1163.64	3033.13	3201.05	6332.05	9705.2	4209.92	1624.04	3272.08	5188.63	1735.47	4324.69	976.677	7496.39	3978.52	6361.2	1592.46	2985.26	5497.17	5055.93	3799.35	1164.78	1544.92	1693.84	3224.2	2450.89	3890.54	3410.4	3235.5	1094.8	6257.03	4661.1	1006.76	2122.18	3757.09	3978.02	2752.92
P35908	Keratin, type II cytoskeletal 2 epidermal OS=Homo sapiens OX=9606 GN=KRT2 PE=1 SV=2	KRT2	65.4329	32.4	25	25	944.941	2293.23	1756.98	3744.6	1727.01	2846.16	3102.52	1653.34	2891.42	5205.36	1213.47	1181.52	3562.29	2502.78	1701.66	2233.11	1807	1324.65	2759.87	2985.92	1221.82	2287.41	1942.99	2407.93	2979.7	2534.36	1714.13	3094.83	2521.73	3369.41	2542.01	1141.08	1498.21	2962.23	1817.95	2085.35	1821.16	2416.58	2365.57	3218.66	6413.92	1992.27	13858
P35916	Vascular endothelial growth factor receptor 3 OS=Homo sapiens OX=9606 GN=FLT4 PE=1 SV=3	FLT4	152.757	8.6	12	12	1049.56	2615.8	2281.68	2398.88	1217.96	2512.4	2546.34	469.197	2086.34	2327.9	1782.67	2590.66	2113.46	1919.68	1950.82	2174.9	1508.51	941.438	1529.86	2133.35	954.429	2424.36	2337.9	1866.01	3077.6	995.425	1020.76	1175.58	1673.32	2318.44	1688.62	1697.42	2336.48	1006.75	981.512	2203.69	1644.12	2004.11	549.781	1110.25	977.56	973.226	2899.04
P36222	Chitinase-3-like protein 1 OS=Homo sapiens OX=9606 GN=CHI3L1 PE=1 SV=2	CHI3L1	42.6255	35.8	12	12	106.881	182.824	156.729	888.069	118.36	159.876	501.766	3054.53	232.135	910.066	629.104	176.643	719.066	1796.43	986.456	296.543		125.635	2662.25	522.645		412.727	3009.36	2602.19	378.344	790.057	269.952	249.308	25110.1	5543.68	206.623	170.269	374.087	304.395	475.264	842.121	3233.89	671.525	3236.39	1663.07	889.015	503.927	347.203
P36269	Glutathione hydrolase 5 proenzyme OS=Homo sapiens OX=9606 GN=GGT5 PE=1 SV=2	GGT5	62.2612	3.6	3	3		85.5126		77.8895	235.271				245.875	551.806	414.188	247.83						225.061	482.481	57.1681	210.137	84.4918	167.269										214.349	113.289		1674.04				429.28		154.374	303.705
P36551	Oxygen-dependent coproporphyrinogen-III oxidase, mitochondrial OS=Homo sapiens OX=9606 GN=CPOX PE=1 SV=3	CPOX	50.1519	15	6	6	31.6725	39.5143	82.7941	72.6489	67.4462	107.277	176.437	78.6906	175.912	70.1525		86.4898		28.1363		15.8411	155.484	39.0841	128.061	94.9629		78.1825	121.756	142.168	40.6667	74.5064	35.5556	116.822	3954.5	1592.11		59.8791	320.091	598.272	452.172	2737.94			48.4899	275.018	169.412	143.217	265.869
P36871	Phosphoglucomutase-1 OS=Homo sapiens OX=9606 GN=PGM1 PE=1 SV=3	PGM1	61.4491	31.9	19	19	450.009	562.936	777.292	741.988	452.958	2433.09	329.722	306.065	572.938	400.394	268.549	617.824	662.281	211.659	450.158	728.356	829.13	618.222	527.607	944.393	602.074	679.858	400.63	262.981	528.65	459.249	212.858	910.115	39181.3	2396.71	2203.53	1276.5	1276.92	5120.85	2910.46	21091.6	476.592	561.802	560.449	540.316	651.546	781.305	1804.38
P36952	Serpin B5 OS=Homo sapiens OX=9606 GN=SERPINB5 PE=1 SV=2	SERPINB5	42.1003	9.6	4	4		189.04								672.679																		9683.85	436.388							2513.68				250.18
P36955	Pigment epithelium-derived factor OS=Homo sapiens OX=9606 GN=SERPINF1 PE=1 SV=4	SERPINF1	46.3122	38.3	18	18	46855.2	44268.7	68321.8	55007.4	62016	49472.7	50022.1	41928.1	61809.8	61515.7	31364.5	71408.8	61867.7	52187.6	53043.5	60071.7	41047	63998	45769	52004.7	47992.5	41897.4	77738.7	63549.2	58282	41442.6	33471.3	45596.4	45811.4	80481.9	79439	59313.8	54335.1	55951.9	56526.8	39077.6	35936.2	39708.7	81607.3	70098.5	60024.3	59946.5	46420.4
P36957	Dihydrolipoyllysine-residue succinyltransferase component of 2-oxoglutarate dehydrogenase complex, mitochondrial OS=Homo sapiens OX=9606 GN=DLST PE=1 SV=4	DLST	48.7553	11.7	4	4		454.289	420.432	288.291	504.683	407.648			796.167	423.302		873.537											796.076	842.755			239.044	602.343	3302.63	1884.35	524.091		1127.23	725.772	3366.96	3652.51				467.818	390.956	410.726	646.583
P36959	GMP reductase 1 OS=Homo sapiens OX=9606 GN=GMPR PE=1 SV=1	GMPR	37.4188	7.8	5	4												511.856	551.272			797.906	303.771				216.718		325.914	301.634					1131.73							1413.36	319.663	842.922		1636.43		385.099
P36969	Phospholipid hydroperoxide glutathione peroxidase OS=Homo sapiens OX=9606 GN=GPX4 PE=1 SV=3	GPX4	22.1747	14.7	4	4			497.414	642.247					778.554			953.275	551.826			595.367	642.708					521.529	425.001	299.862		281.085		1091.37	2028.81		522.458	448.639		857.252	518.314	1832.25		757.068	840.804	1526.24	762.048
P36980	Complement factor H-related protein 2 OS=Homo sapiens OX=9606 GN=CFHR2 PE=1 SV=1	CFHR2	30.6507	27	7	7	8038.06	5883.34	7243.91	16352.5	6125.66	21240.9	3921.22	10442.1	3134.89	11223.9	5053.9	13012.9	7493.42	8257.91	9217.38	15625	5126.09	4655.65	14744.5	12415	4738.11	5970.83	19539.4	5376.81	20261.9	4849.24	4659.69	6598.34	4313.44	6929.1	8884.29	8425.13	8001.22	24603	16269.1	3577.63	15669.1	19912.7	5163.22	4608.15	8568.43	6366.61	10035.1
P37235	Hippocalcin-like protein 1 OS=Homo sapiens OX=9606 GN=HPCAL1 PE=1 SV=3	HPCAL1	22.3132	21.8	5	2	292.095	988.923	560.742	1525.6	195.841	589.215	407.13	435.405	611.625		1454.82	934.423	836.667	574.48	643.593	1622.51	456.455	384.791	205.024	663.516	637.563	846.978	427.733			715.241	284.989	1127.83	1042.89		665.875	799.158	1205.47	388.792	1130.52	3513.78	587.425				240.464	121.731	262.774
P37802	Transgelin-2 OS=Homo sapiens OX=9606 GN=TAGLN2 PE=1 SV=3	TAGLN2	22.3914	58.8	11	10	1968.78	4484.96	2555.63	8603.85	1339.4	1357.93	3689.54	2728.36	2550.1	1447.37	4225.11	4970.46	4198.91	512.125	3273.52	5851.15	3657.77	1754.59	667.465	3400.97	2282.78	3428.28	1714.16	343.773	401.543	3313.99	1145.93	6007.6	1428.59	453.45	2125.87	3684.35	3049.28	1996.45	936.933	4184.92	1741.04	939.021	2181.16	1260.07	1610.43	602.591	1097.25
P37837	Transaldolase OS=Homo sapiens OX=9606 GN=TALDO1 PE=1 SV=2	TALDO1	37.5401	37.1	14	14	716.149	969.647	1133.36	1171.05	1029.34	1136.92	1045.35	581.144	1252.74	1348.65	1740.4	719.358	1077.13	701.347	710.422	1876.74	2137.07	1425.75	1391.95	1434.52	1026.29	1787.4	1755.85	2751.62		1741.08	1350.88	1403.48	29045	10731.1	1307.49	773.134	3476.67	3633.04	3301.46	25666.6	1937.02	2529.55	1628.71	4099.41	4459.11	1969.06	2774.97
P37840	Alpha-synuclein OS=Homo sapiens OX=9606 GN=SNCA PE=1 SV=1	SNCA	14.4602	30	3	2	1471.3	2666.17	2261.13	6240.04	9889.9	985.982	4134.13	1318.61	2203.07	1929.65	3913.82	2528.32	3069.79	1344.62	1853.81	13668.2	2459.03	7394.44	912.863	2169.67	3775.56	5255.5	1967.83	4176.44	1895.44	1456.14	987.283	5151.15	2262.54	1854.1	3368.74	3571.61	2221.45	2342.29	5859.64	9029.05	3346.76	2148.83	4564.88	12240.4	1594.91	1344.69	2125.3
P38117	Electron transfer flavoprotein subunit beta OS=Homo sapiens OX=9606 GN=ETFB PE=1 SV=3	ETFB	27.8436	25.1	6	6				605.301		206.594																							7340.41	998.818				381.374	1828.58	4973.43						124.166	239.959
P38606	V-type proton ATPase catalytic subunit A OS=Homo sapiens OX=9606 GN=ATP6V1A PE=1 SV=2	ATP6V1A	68.3041	8.6	6	6	567.648	523.286	582.673	953.091	830.059	301.925	407.597	538.831	688.141	337.824	864.551	1011.21	735.439	303.535	437.731	1167.18	488.733	740.59	492.307	642.08	445.161	1508.68	800.728	359.005	289.5	693.506	214.258	1628.64	2428.21	528.712	730.383	523.55	428.074	1939	1008.76	4663.2	734.288	848.303	518.821	934.967	855.686	595.184	259.696
P39059	Collagen alpha-1(XV) chain OS=Homo sapiens OX=9606 GN=COL15A1 PE=1 SV=2	COL15A1	141.72	3.6	7	7	2563.31	1762.62	5402.79	3171	5973.32	4234.5	4206.28	2816.36	4329.57	6355.01	3026.18	6810.38	3768.18	3067.87	2826.4	4833.47	3941.36	4676.36	4609.06	3458.86	3373.43	3368.79	4351.57	6447.34	4150.27	3341.48	2248.63	2401.2	3904.98	7498.09	3439.23	2358.9	4716	1911.32	2155.84	6354.38	2413.35	2163.11	4858.91	3995.54	3991.24	3629.34	3359.24
P39060	Collagen alpha-1(XVIII) chain OS=Homo sapiens OX=9606 GN=COL18A1 PE=1 SV=5	COL18A1	178.188	5.9	11	11	8006.16	8743.58	14625.4	12869.1	10712.2	7393.29	10677.9	12660.1	8436.79	9848.68	6094.73	12336.1	12461.1	15398.7	12796	10981.2	8352.22	8803.98	8162.94	11366.9	8721.25	8677.47	14788	15391.6	19704.8	7779.75	7137.2	6903.84	9495.62	12012.5	8143.66	9546.82	6152.11	2830.23	6877.71	16629.3	9790.05	7903.81	9128.25	7716.38	16110.6	7790.83	13991.2
P39748	Flap endonuclease 1 OS=Homo sapiens OX=9606 GN=FEN1 PE=1 SV=1	FEN1	42.593	4.7	2	2	10750.8	10369.2	20613.9	20804.1	14041.1	16003.2	17388.5	21848.7	15714.5	15598.7	10909.5	22090.9	13713.2	3835.41	18602.8	17054.8	11908.9	8830.35	7533.28	21318.8	15029.3	18826.7	23386.5	5526.33	14006.2	19223.9	14953.3	12673.8	2868.09	5186.53	18222.6	18018.3	16816.7	11082.8	13599.7	6146.22	10625.5	15914	4772.97	6390.04	18906	17470.6	19181.6
P40121	Macrophage-capping protein OS=Homo sapiens OX=9606 GN=CAPG PE=1 SV=2	CAPG	38.4985	13.5	4	4		423		360.303	400.24	343.441	246.422		271.869	1544.12	602.687	222.002	1015.18	396.814	241.983	630.779		394.728	460.82			580.056	732.935	1724.19	444.765	516.932	319.118	1082.32	954.133	833.242	1150.33		850.157	551.182	785.826	3380.09	843.056	1103.93	707.157	1707.9	1332.34	900.342	494.287
P40189	Interleukin-6 receptor subunit beta OS=Homo sapiens OX=9606 GN=IL6ST PE=1 SV=2	IL6ST	103.537	5.8	7	7	2233.95	3082.66	3758.04	3767.79	3374.76	3916.68	3185.26	3600.35	4633.5	4479.28	1932.04	3946.05	2719.26	1983.74	2632.76	3294.58	3654.68	2699.68	6735.35	4018.85	3133.92	2105.29	5529.55	5295.79	4361.67	2997.97	2402.8	3503.63	2736.58	4980.47	2530.96	2461.26	2966.74	3752.23	3031.7	5142.7	3665.26	3163.89	4130.01	5248.73	2679.89	3191.49	5951.88
P40197	Platelet glycoprotein V OS=Homo sapiens OX=9606 GN=GP5 PE=1 SV=1	GP5	60.9592	13	8	8	798.744	3981.4	859.666	3363.21	606.062	478.709	1154.2	763.498	901.798	1034.62	2407.36	1046.11	1755.37	175.552	1068.08	1824.29	817.232	1371.96	284.324	1367.77	762.265	1738.11	1141.65	920.858	645.49	1085.25	992.362	3090.64	1139.55	731.002	1160.29	2022.27	1379.97	869.947	740.347	215.39	618.416	1199.2	560.838	616.146	491.539	125.774	386.371
P40227	T-complex protein 1 subunit zeta OS=Homo sapiens OX=9606 GN=CCT6A PE=1 SV=3	CCT6A	58.0242	8.1	5	4	995.799	651.198	1717.72	580.13	2469.99	556.29	743.023	763.651	1562.12	521.44	1154.76	695.281	424.37	586.327	535.052	1104.93	787.758	965.025	660.023	553.395	784.659	974.821	1004.58	2534.68	342.007	544.924	656.27	768.556	405.246	595.559	441.024	283.984	464.098	12292.5	2827.85	1226.9	606.607	734.376	423.475	807.776	1835.49	374.248	616.266
P40261	Nicotinamide N-methyltransferase OS=Homo sapiens OX=9606 GN=NNMT PE=1 SV=1	NNMT	29.574	13.3	4	4																													3158.48	529.688			626.034		817.928	66774.5						262.273	511.142
P40306	Proteasome subunit beta type-10 OS=Homo sapiens OX=9606 GN=PSMB10 PE=1 SV=1	PSMB10	28.9363	4	2	2				62.6475			116.45	256.803			130.684				216.224		88.7827			61.9618		140.557				448.393	259.018		2863.37	4456.25	210.631	188.54	20973.8	2087.5	689.147	1275.71	465.227	385.149	101.008	99.0485	994.805	187.109	1072.1
P40925	Malate dehydrogenase, cytoplasmic OS=Homo sapiens OX=9606 GN=MDH1 PE=1 SV=4	MDH1	36.4261	29.9	10	10	241.992	532.731	387.424	604.239	929.362	857.417	531.321	479.059	590.71	418.217	876.828	569.555	637.981	166.743	366.628	983.859	589.992	845.249	388.924	482.449	723.747	998.911	828.968	605.149	300.211	701.68	235.48	1240.14	18096.7	912.354	1589.44	701.152	841.754	1580.41	1926.26	15083.2	553.838	835.376	563.561	2181.57	577.807	640.161	713.187
P40926	Malate dehydrogenase, mitochondrial OS=Homo sapiens OX=9606 GN=MDH2 PE=1 SV=3	MDH2	35.5033	27.8	9	9	114.411	46.6696				687.956	100.556	128.389	438.338	281.305		557.066	258.791	204.639	109.427		566.875	142.139	112.467	950.454	207.046	185.549	88.8102	287.15				858.081	24484.2	855.483	694.7	79.145	305.329	1069.19	1852.97	10090.2	123.834	391.465	201.381	511.654	401.987	505.083	846.839
P41222	Prostaglandin-H2 D-isomerase OS=Homo sapiens OX=9606 GN=PTGDS PE=1 SV=1	PTGDS	21.0288	21.1	3	3	1599.9	2438.11	5429.99	2527.3	1874.55	3566.73	1978.39	4287.11	4445.23	1694.77	1759.37	6655.89	2228.05	1805.74	1450.26	2142.76	848.584	2497.03	3688.26	2535.01	1382.86	1078.92	5297.06	1152.04	3852.1	554.341	687.543	1674.07	1713.75	840.586	2140.54	2421.93	2057.79	1052.93	4081.03	2215.42	1612.65	1323.62	622.741	3374.98	1847.03	3101.4	2668
P41240	Tyrosine-protein kinase CSK OS=Homo sapiens OX=9606 GN=CSK PE=1 SV=1	CSK	50.7043	9.1	6	6	696.743	1707.36	819.64	2426.62	751.688	368.897	833.463	670.389	878.599	610.124	1494.89	1929.83	1039.88		812.067	1931.27	1355.34	870.616	500.848	1458.79	878.99	1167.07	844.195	465.022		1241.49	693.024	2143.74	720.896		628.417	1342.41	1109.35	1591.69		878.617	833.563	384.779	468.66	380.56	601.514	287.91	427.282
P41250	Glycine--tRNA ligase OS=Homo sapiens OX=9606 GN=GARS1 PE=1 SV=3	GARS1	83.1656	6	5	5	254.432	496.549	578.134	732.683	405.107	217.797	489.591	352.266	526.571	552.487	176.821	464.912	402.179	397.972	373.917	772.628	1000.12	390.079	169.248	394.782	274.13	456.118	516.767	419.465		681.378	165.771	1199.27	2600.3	637.631	225.869	279.618	640.446	1826.49	572.411	4863.23	298.915	251.087	266.488	535.466	817.637	208.554	887.597
P42126	Enoyl-CoA delta isomerase 1, mitochondrial OS=Homo sapiens OX=9606 GN=ECI1 PE=1 SV=1	ECI1	32.816	23.8	7	7	209.265	749.295	702.73		356.969	1138.69		2323.69	228.112	830.453	5018.21	365.464	356.199			265.634	3509.66	482.69	1210.57	524.847	901.568	2175.13	1292.32	1245.11	3695.72	1050.9	1550.61	2412.33	87821.8	97141.4	3137.59	4977.98	14309.3	30449.9	6598.61	52912.8	1361.74	880.228	1482.95	779.613	2150.77	1808.93	9732.85
P42357	Histidine ammonia-lyase OS=Homo sapiens OX=9606 GN=HAL PE=1 SV=1	HAL	72.6976	10.7	7	7		518.181				503.43		813.84		1553.75		268.441	1166.62		171.324					450.1			165.732	1612.58				785.396	1046.94	167.222			663.775	658.157		5975.02				872.532	415.766		2135.15
P42765	3-ketoacyl-CoA thiolase, mitochondrial OS=Homo sapiens OX=9606 GN=ACAA2 PE=1 SV=2	ACAA2	41.9241	18.4	8	8						2117.8		439.788															373.07	528.418					151352	13299.6			1150.97	1869.06	2163.74	75344.8						452.009	2467.49
P42785	Lysosomal Pro-X carboxypeptidase OS=Homo sapiens OX=9606 GN=PRCP PE=1 SV=1	PRCP	55.7998	4.4	3	3	1185.5	1786.96	2344.58	1944.7	2124.13	1957.58	1729.64	1489.07	2402.69	963.14	1329.83	1879.24	1871	2222.72	1406.5	2115	1201.31	2060.67	1723.79	1592.73	2006.36	2736.05	1733.95	984.093	1308.8	1957.25	1817.02	2538.16	1289.35	450.662	2732.06	2513.94	1803.8	957.349	1747.23	1771.64	1625.77	865.301	1062.22	682.105	891.114	998.26	1356.5
P43121	Cell surface glycoprotein MUC18 OS=Homo sapiens OX=9606 GN=MCAM PE=1 SV=2	MCAM	71.6074	21.1	13	13	1309.32	2754.24	3051.45	2426.04	2797.14	4419.08	2276.98	1632.27	4017.06	3357.44	1104	4010.45	2341.36	938.724	1545.88	2897.84	2205.48	2132.42	7147.84	2904.62	2019.36	1662.72	3247.96	4256.74	2470	2686.41	2018.66	2484.07	2085.23	2490.19	1746.35	2161.18	2529.48	3511.13	3739.72	6006.67	2156.81	1786.42	2449.84	2659.18	2040.32	1896.17	2957.45
P43251	Biotinidase OS=Homo sapiens OX=9606 GN=BTD PE=1 SV=2	BTD	61.1329	20.6	10	10	67281.1	51889.1	80332.1	43227.3	66604.8	77422.4	43701	32859	93481.9	59931.2	38014.8	76784.9	47463.6	21140.1	33306.9	73786.2	53381.7	58260.7	42350.5	47484.4	60301.4	53619.5	50144.2	50411.2	37674.1	22825.3	21208.4	78296.9	33422.1	50119.6	59789.3	55178.6	39827.1	48924.5	47356.4	31869.6	51404.4	46893.4	19940.6	31314.6	35175.8	42076.4	53001.7
P43490	Nicotinamide phosphoribosyltransferase OS=Homo sapiens OX=9606 GN=NAMPT PE=1 SV=1	NAMPT	55.5212	20.2	10	10						57.5012		72.1892														161.281						1681.42	2175.03	435.696	101.168			953.52	127.201	6996.87		49.7194					65.0673
P43652	Afamin OS=Homo sapiens OX=9606 GN=AFM PE=1 SV=1	AFM	69.0691	42.7	36	36	64430	58648.7	63478.4	34644	72977.5	56284.3	38187.4	13896.1	73445.9	50655.5	25391.1	76357.9	42398.9	12015.9	19587.8	80972.6	52004.7	64011.8	38897	26694.5	46771.2	45748.8	39134.8	88060.9	45079.4	27324.5	23558.2	68056	32389.2	43732.9	62323.8	58994.1	32142.7	38541.8	35529.5	30069.3	30850.6	28645.2	42184.3	62153.1	50629.5	61016.3	33113.2
P45378	Troponin T, fast skeletal muscle OS=Homo sapiens OX=9606 GN=TNNT3 PE=1 SV=3	TNNT3	31.8245	9.7	3	3										4893.2															3342.76				1425.92	2584.89	1361.46	1974.92		7746.99	4044.72	1123.03
P45877	Peptidyl-prolyl cis-trans isomerase C OS=Homo sapiens OX=9606 GN=PPIC PE=1 SV=1	PPIC	22.7633	9.9	2	2	353.251	287.728	882.992	168.032	1093.98	294.956	354.686	462.867	629.543	545.576		571.4	905.142	443.468	202.456	381.338		691.694	1045.02	572.415	678.546	233.071	695.34	934.566	460.259		287.189	271.627	874.259	345.145	552.855	263.121	94.5335			544.118	202.109	202.875	559.812	358.284	358.563	531.362	535.02
P45880	Voltage-dependent anion-selective channel protein 2 OS=Homo sapiens OX=9606 GN=VDAC2 PE=1 SV=2	VDAC2	31.5665	5.4	2	2				421.674						460.413	222.719																	2701.88	885.601							3953.01				409.01
P46109	Crk-like protein OS=Homo sapiens OX=9606 GN=CRKL PE=1 SV=1	CRKL	33.777	12.5	3	3		3977.96		5051.6			4000.49		3683.67			6728.33	4031.9		2685.79	7530.35	3879.31		1273.69			2410.28						5436.61	6070.22				2705.43	3120.51		11895.5			1543.25	4096.66
P46531	Neurogenic locus notch homolog protein 1 OS=Homo sapiens OX=9606 GN=NOTCH1 PE=1 SV=4	NOTCH1	272.505	1	4	4	955.861	723.046	1594.12	742.353	1304.67	767.561	1483.45	654.229	1330.47	909.156		1607.68	806.677	787.313	843.101	1548.86	938.303	1039.64	1001.81	723.812	1113.83	686.222	1215.06	564.659	990.169	784.138	887.046	1055.93	575.731	1015.23	774.423		739.41		1210.55	822.646	769.12	895.93	1046.2	779.536	987.14		898.698
P46926	Glucosamine-6-phosphate isomerase 1 OS=Homo sapiens OX=9606 GN=GNPDA1 PE=1 SV=1	GNPDA1	32.6685	9.3	3	3		145.551			297.196	140.445				478.398			128.278			197.463			123.537	172.203	844.208	1455.54	1207.38		312.777	928.246	336.048	1537.21	14555.6	2406.88	1015.53		12666	2163.23	1869.21	16880.2	1841.76	1748.03		2087.7	1169.35	1061.27	2424.25
P46940	Ras GTPase-activating-like protein IQGAP1 OS=Homo sapiens OX=9606 GN=IQGAP1 PE=1 SV=1	IQGAP1	189.252	3.4	7	7																208.412			376.61					440.415				2631.8	1855.82	228.839	373.541		356.41	806.727	383.459	3385.24			164.665	400.224	298.438
P46952	3-hydroxyanthranilate 3,4-dioxygenase OS=Homo sapiens OX=9606 GN=HAAO PE=1 SV=2	HAAO	32.5561	17.1	6	6																								20.841					8333.6	403.051					65.5658	7398.2							143.012
P47755	F-actin-capping protein subunit alpha-2 OS=Homo sapiens OX=9606 GN=CAPZA2 PE=1 SV=3	CAPZA2	32.9491	15.4	3	3	1200.07	1895.04		3904.99	1497.89				2076.17	1555.38	1507.2	3343.39	2285.05			3795.4	2045.14		1157.1		1516.34	2370.21	1499.41			882.602		3263.65	6494.94		1559.12	2117.57	1126.01	4284.29	1897.05	12113	1386.02	1246.84		1464.32	2417.07		1242.19
P47756	F-actin-capping protein subunit beta OS=Homo sapiens OX=9606 GN=CAPZB PE=1 SV=5	CAPZB	30.6287	25	7	7	737.445	741.811	221.077	916.793	342.424	367.298	420.112	295.189	313.007	675.009	509.677	1288.16	950.076	165.966	693.052	978.892	660.803	290.432	232.539	674.194	372.903	755.541	813.74	319.168		673.103	518.5	1216.81	2937.57	719.69	575.661	602.728	697.79	1741.76	527.421	7628.23	499.715	517.534	552.402	942.54	1108.13	434.919	436.822
P47929	Galectin-7 OS=Homo sapiens OX=9606 GN=LGALS7B PE=1 SV=2	LGALS7B	15.075	38.2	6	6		4497.1	255.424	531.304	351.525	696.722	454.427		954.045	2149.55			704.358	600.038		1749.08	347.48	545.918	704.468	489.959	1213.67	295.192	262.62	805.895	344.785	669.954	397.012	38665.9	12380.1	434.896	9310.32			721.124	384.024	16167.6			239.994	1433.17	1082.63	180.468	1389.52
P47989	Xanthine dehydrogenase/oxidase OS=Homo sapiens OX=9606 GN=XDH PE=1 SV=4	XDH	146.424	13	18	17																													19316.8	8354.41			1575.73	413.927	97.457	2463.6							458.438
P48059	LIM and senescent cell antigen-like-containing domain protein 1 OS=Homo sapiens OX=9606 GN=LIMS1 PE=1 SV=4	LIMS1	37.2513	20	7	4	338.322	983.922	368.884	1644.27	351.834	235.763	652.07		1270.27	528.398	908.916	1712.08	806.348		1399.69	2456.96	804.031	474.404		930.376	666.13	1714.5	643.073			1529.87		802.613	2317.67		766.499	515.689	1285.28	386.847		1128.49	484.478	203.173	230.064		482.136
P48147	Prolyl endopeptidase OS=Homo sapiens OX=9606 GN=PREP PE=1 SV=2	PREP	80.6995	4.1	4	4	275.651	400.086		340.441	391.772	515.425	246.906	192.892	173.961		989.363	599.607	404.32		340.852	292.039	264.032	789.851	415.495	340.916	321.287	858.508			764.166	1031.54	902.179	509.558	1423.99	124.08	788.388	228.424	1271.77	100.586	688.396	3360.38	1321.87	952.919	314.94	149.26	510.78	270.273	985.706
P48163	NADP-dependent malic enzyme OS=Homo sapiens OX=9606 GN=ME1 PE=1 SV=1	ME1	64.1496	12.4	8	8	278.866	398.252	197.231	357.882	243.805	121.966	286.901	223.564	249.478	689.021	188.132	159.255	312.423	221.21	231.394	103.811	2003.48	142.347	339.089	456.18	162.142	302.233	380.888	486.567	212.54	303.783	316.125	1604.63	29071.7	8008.75	649.191	413.65	600.462	455.909	536.074	4347.39	464.964	471.062	537.693	491.418	1244.07	286.383	1943.03
P48357	Leptin receptor OS=Homo sapiens OX=9606 GN=LEPR PE=1 SV=2	LEPR	132.494	4.4	5	5						318.028		1738.83			257.062			196.934	384.31	206.907	284.433		617.372				593.417	262.498	262.459	269.946			950.375			379.446		1319.34		5414.45		297.128	378.611	358.228	355.33	218.657	2639.14
P48426	Phosphatidylinositol 5-phosphate 4-kinase type-2 alpha OS=Homo sapiens OX=9606 GN=PIP4K2A PE=1 SV=2	PIP4K2A	46.2246	3.7	2	2				1073.87	735.136	315.915	483.834		562.785	206.358		937.276	482.908		394.473	611.295		686.069	180.261			1013.97				494.845		553.876				346.56		278.656			271.757	272.959		258.113		283.894
P48444	Coatomer subunit delta OS=Homo sapiens OX=9606 GN=ARCN1 PE=1 SV=1	ARCN1	57.2104	5.5	3	3			406.849		248.077	1188.48		289.503									605.046								632.884			795.076	706.752					1654.51	497.829	1410.81					619.204		2289.93
P48506	Glutamate--cysteine ligase catalytic subunit OS=Homo sapiens OX=9606 GN=GCLC PE=1 SV=2	GCLC	72.7658	17.1	10	10	458.458	354.443	345.256	68.7875	811.724	614.179	281.15	278.039	439.911	252.951	568.54	170.149	372.592	312.107		555.808	1167.07	803.162	386.58	226.385	720.361	982.731	794.904	608.03	286.905	264.455	92.6163	815.188	4943.87	1430.2	523.683	200.12	902.537	914.484	579.359	3275.72	602.305	1421.25	469.254	1511.86	691.901	680.077	1246.47
P48551	Interferon alpha/beta receptor 2 OS=Homo sapiens OX=9606 GN=IFNAR2 PE=1 SV=1	IFNAR2	57.7588	3.5	2	2	310.796		421.499	483.496	493.165	584.642	749.206	1230.13	1100.67	1373.6	345.938		910.373	1332.89	583.385	422.628		755.098	1351.08	748.423	643.105		898.711	1220.56	767.456			504.147	811.053	997.492	800.166		624.396	912.479		2069.57	700.406		1124.4	681.399	1205.67	1017.91	2100.12
P48637	Glutathione synthetase OS=Homo sapiens OX=9606 GN=GSS PE=1 SV=1	GSS	52.3848	29.1	16	16	129.908	394.26	295.025	243.735	265.984	264.574	338.229	393.207	268.243	493.912	829.178	211.681	185.172	243.436	334.047	216.984	805.344	355.937	238.507	382.007	371.207	601.439	512.004	559.066	501.527	792.295	733.194	640.035	8581.75	9838	470.368	534.28	2264.36	2910.72	661.309	6305.9	1237.12	1128.51	619.754	969.356	1500.41	1030.39	2455.88
P48643	T-complex protein 1 subunit epsilon OS=Homo sapiens OX=9606 GN=CCT5 PE=1 SV=1	CCT5	59.671	12.6	7	7	491.641	347.837	777.275	422.453	864.425	321.389	269.97	257.487	619.885	351.554	612.206	257.129	266.254	214.392	94.359	493.291	159.105	158.288	312.732	361.373	453.411	613.801	296.003	594.526		202.755	249.771	379.254	86.6795		250.073		407.729	4725.7	1190.99	511.197	338.484	433.381	108.288	555.319	954.603	199.563	137.163
P48681	Nestin OS=Homo sapiens OX=9606 GN=NES PE=1 SV=2	NES	177.439	9.1	13	13									514.485								1046.14								481.628			374.09			438.267	306.21		467.211	354.876	229.331							256.692
P48735	Isocitrate dehydrogenase [NADP], mitochondrial OS=Homo sapiens OX=9606 GN=IDH2 PE=1 SV=2	IDH2	50.9093	17.9	7	7		269.166	189.936	401.116	87.2588	103.023			670.067	190.714	395.337	916.887	375.279	101.662		306.142		266.991				199.528	56.4975	304.72		109.736	197.855	299.545	1115.18	180.415	154.368		218.933	121.936	2445.35	982.274	192.064		204.523	129.324		205.864	177.097
P48740	Mannan-binding lectin serine protease 1 OS=Homo sapiens OX=9606 GN=MASP1 PE=1 SV=3	MASP1	79.2467	21.5	15	14	5440.64	8623.47	10708.3	8697.81	10050.9	8282.57	5771.28	5680.45	10718.4	7389.36	6127.69	10710.9	4370.7	7837.39	5711.55	8339.34	9678.14	7171.01	4517.12	8486.68	7547.73	9463.02	8081.01	5753.71	7525.2	8608.43	6486.5	11436.8	1828.1	6036.97	8306.95	6843.14	7798.41	10939	5711.32	7132.84	8483.44	9228.42	8179.69	9476.93	10741.7	8659.63	11385.8
P48745	CCN family member 3 OS=Homo sapiens OX=9606 GN=CCN3 PE=1 SV=1	CCN3	39.1622	7	2	2	59.9247	95.8034	325.207		191.277	76.037		236.587	273.531	376.459				539.194		154.805		258.337	273.292	217.617		137.619	762.834	588.641					623.786		233.023	365.896				1699.6		115.093	515.477
P49006	MARCKS-related protein OS=Homo sapiens OX=9606 GN=MARCKSL1 PE=1 SV=2	MARCKSL1	19.5288	14.4	2	2																	2218.19																			3776.46			296.414
P49189	4-trimethylaminobutyraldehyde dehydrogenase OS=Homo sapiens OX=9606 GN=ALDH9A1 PE=1 SV=3	ALDH9A1	53.8019	14.4	7	7						721.172				511.44			598.264						418.309				805.444	385.52				571.894	17568.7	2126.41			968.449	2440.05	1337.52	7105.22	871.047	1156.08		591.939			1728.86
P49247	Ribose-5-phosphate isomerase OS=Homo sapiens OX=9606 GN=RPIA PE=1 SV=3	RPIA	33.2689	5.1	2	2											551.609											696.09											779.022			2745.24				3913.28
P49257	Protein ERGIC-53 OS=Homo sapiens OX=9606 GN=LMAN1 PE=1 SV=2	LMAN1	57.5489	12.5	5	5	130.973	424.751	375.552	334.883	776.86	578.632	559.402	2167.06	537.96	1682.95		641.51	1025.62	1143.99	956.949	359.984	989.503	1602.3	497.571	592.919	1040.19	549.378	1071.53		1870.01	268.01	549.465	2040.41	771.699	1610.1	2275.69	2676.95	301.483	2613.66	1456.09	2466.91	897.479	601.611	1696.57	544.335	2435.09	2015.41	1261.16
P49321	Nuclear autoantigenic sperm protein OS=Homo sapiens OX=9606 GN=NASP PE=1 SV=2	NASP	85.2377	2.4	2	2									1225.17																				1583.83					929.347		6257.84
P49327	Fatty acid synthase OS=Homo sapiens OX=9606 GN=FASN PE=1 SV=3	FASN	273.427	9.2	23	23	1322.3	1269.28	2772.09	655.227	2315.26	922.027	761.205	746.402	2286.53	823.552	1300.21	1389.53	929.243	856.406	962.559	973.898	1137.28	1050.23	1343.65	1131.62	735.739	995.346	994.38	1661.73	666.97	574.714	1033.52	1454.6	4116.73	481.253	379.292	311.838	536.042	11997.8	2512.18	3977.38	1049.52	2068.8	589.165	822.586	3194.67	946.212	1150.58
P49354	Protein farnesyltransferase/geranylgeranyltransferase type-1 subunit alpha OS=Homo sapiens OX=9606 GN=FNTA PE=1 SV=1	FNTA	44.4086	6.6	3	3								647.743																					2307.23	951.747				611.542		4194.28					364.309
P49368	T-complex protein 1 subunit gamma OS=Homo sapiens OX=9606 GN=CCT3 PE=1 SV=4	CCT3	60.5339	19.3	11	11	898.157	1426.08	3790.93	1101.25	3660.89	1089.63	722.406	1068.3	2796.12	802.893	1570.93	2171.66	875.167	1283.84	723.254	1989.05	1453.02	1608.99	1338.12	739.915	1180.52	2224.16	1173.64	2294.35	1064.98	778.705	1170.91	1689.76	627.302	831.775	838.272	586.315	737.75	13622.4	3785.67	1817.9	1254.61	1408.86	458.361	1787.32	2913.01	952.711	1272.3
P49407	Beta-arrestin-1 OS=Homo sapiens OX=9606 GN=ARRB1 PE=1 SV=2	ARRB1	47.0657	9.1	3	3		373.456		860.858			361.157					938.051	713.707		496.279	652.248	246.187				284.722	662.611						735.693				345.191	637.324						379.56
P49419	Alpha-aminoadipic semialdehyde dehydrogenase OS=Homo sapiens OX=9606 GN=ALDH7A1 PE=1 SV=5	ALDH7A1	58.4871	9.1	5	5																												451.885	4275.68	1011.12				580.74	412.08	2768.52							621.154
P49588	Alanine--tRNA ligase, cytoplasmic OS=Homo sapiens OX=9606 GN=AARS1 PE=1 SV=2	AARS1	106.81	3.1	2	2																													1615.64					1298.77		1028.65
P49589	Cysteine--tRNA ligase, cytoplasmic OS=Homo sapiens OX=9606 GN=CARS1 PE=1 SV=3	CARS1	85.4733	8	7	7	195.481	36.7188			152.029	189.311	96.357			219.414	129.692	249.452	82.2701	106.929		60.5011	343.009	115.128		77.2033	135.487	276.549	189.554	217.873	34.1701	227.21		765.585	5447.61	2572.03	221.054	179.097	478.2	764.768	278.792	8904.99	237.974	468.277	127.114	226.485	372.315	300.059	160.643
P49591	Serine--tRNA ligase, cytoplasmic OS=Homo sapiens OX=9606 GN=SARS1 PE=1 SV=3	SARS1	58.7773	8.6	4	4	8474.68	6437.23	434.885	677.395	871.742	3281.8	1182.21	2174.27	3315.19	3646.14	10293.3	922.552	1922.24	8470.13	1508.96	1207.38	10313.1	6268.63	19751.4	10617.1	3805.51	1635.75	1216.79		2014.78	4902.37	10317.7	2741.71	1139.16			1339.73	492.2	2011.6	1923.4	2911.63	14508.7	4655.87		407.827	927.672	783.22	10299.1
P49641	Alpha-mannosidase 2x OS=Homo sapiens OX=9606 GN=MAN2A2 PE=2 SV=3	MAN2A2	130.539	11.3	12	12	1009.99	1053.42	1664.45	1296.6	2211.3	1912.23	1356.62	818.397	1973.35	1550.49	1204.79	1355.85	1044.77	991.857	1247.09	1378.65	829.309	1462.72	1691.09	1031.29	1752.53	1453.73	1755.57	1369.12	1273.92	1186.69	984.619	1924.77	732.746	1368.46	1795.21	1865.65	996.762	1589.11	1898.96	1582.27	967.886	1159.04	1307.26	2120.75	1152.4	1364.24	776.84
P49720	Proteasome subunit beta type-3 OS=Homo sapiens OX=9606 GN=PSMB3 PE=1 SV=2	PSMB3	22.9489	26.3	5	5	1207.82	1622.25	1246.18	1040.94	1561.15	2123.8	1833.94	1906.5	1902.44	1362.62	2359.56	917.364	1712.02	713.133	1476.04	2206.97	6614.66	2461.33	1739.43	1806.57	1763.52	2364.71	3057.57	5551.58	4275.22	2273.46	1518.93	6339.79	125833	329409	3538.96	3435.45	48962.9	67166.6	18524.1	95542.1	8678.13	12199.5	5194.65	14139.3	13477.1	9594.01	24831.9
P49721	Proteasome subunit beta type-2 OS=Homo sapiens OX=9606 GN=PSMB2 PE=1 SV=1	PSMB2	22.8363	15.4	3	3																	1919.94							982.075				4658.34	40631.4	65161.9	1916.93	2894.41	21370.6	17304.6	5706.55	28332.9	948.615	1087.76		3372.26	3326.17	3769.59	6878.17
P49747	Cartilage oligomeric matrix protein OS=Homo sapiens OX=9606 GN=COMP PE=1 SV=2	COMP	82.8605	21.5	14	14	1433.19	2804.74	2840.88	1272.82	2475.02	3746.53	1520.71	697.461	4197.09	3462.03	1411.69	2036.84	2978.22	935.181	1071.29	2801.57	1146.4	1752.56	5057.32	1319.06	2009.85	1252.51	3516.84	3486.59	1073.09	934.296	609.342	996.183	7258.69	13981	1067.48	882.678	1131.63	1324.89	1076.23	2609.33	1967.17	1127.74	3223.2	2421.77	1659.06	995.8	4234.24
P49773	Adenosine 5'-monophosphoramidase HINT1 OS=Homo sapiens OX=9606 GN=HINT1 PE=1 SV=2	HINT1	13.8019	14.3	2	2	1487.97	2441.33	2005.92	2712.18	3780.12	2006.77	1844.81	976.991	3364.58	2278.4	2434.51	2430	2617.09	1742.69	1078.43	3067.55	2879.7	2812.15	1918.27	1883.48	4286.45	4570.43	3248.95	2362.21	2349.71	1700.72	692.326	3016.77	17870.9		4530.28	2835.39	2002.02	7175.88	3263.49	37878.6	2325.4	3176.64	2580.57	9198.8	2289.14	1857.13	2611.13
P49862	Kallikrein-7 OS=Homo sapiens OX=9606 GN=KLK7 PE=1 SV=1	KLK7	27.5247	7.1	2	2		1699.21		797.461	928.703	761.76	668.978	228.774				170.924	881.452		329.445			580.594		442.007	156.618		362.263		308.444	617.534	266.248	1257.73	1973.4	558.831	1241.62			635.995		651.492	320.528	263.285	572.921	1014.22	536.708	161.191	9358.89
P49908	Selenoprotein P OS=Homo sapiens OX=9606 GN=SELENOP PE=1 SV=3	SELENOP	43.1736	14.4	7	7	74028.7	97678.3	132460	79853.1	112538	109669	51679	39935.9	91160.3	76118.7	26425.5	85669.8	73484.3	31803.2	32460.6	89737.8	107775	58714.9	62316.6	44671.7	58749.2	48467.8	62138.9	155657	89807.6	58109.4	57614.2	200709	12743.6	49598.8	131083	179430	59293.7	121382	85614.2	15054.2	56544.3	78595	86798.2	111717	85785.9	132110	35354.5
P49913	Cathelicidin antimicrobial peptide OS=Homo sapiens OX=9606 GN=CAMP PE=1 SV=1	CAMP	19.3014	35.3	7	7	2085.21	1670.77	1418.43	2379.63	16089.7	2820.15	2121.14	4122.32	3360.53	2290.62	1506.87	2554.51	3358.96	6801.47	2173.03	2977.85	1292.96	3711.11	1821.49	1318.28	3084.83	2185.29	5748.45	8176.69	696.21	2607.79	2093.9	3365.41	2996.5	2951.98	4654.53	1534.09	4865.73	9084.89	3410.51	4362.94	3287.14	2721.21	1009.23	1580.12	975.863	1571.87	883.005
P50053	Ketohexokinase OS=Homo sapiens OX=9606 GN=KHK PE=1 SV=2	KHK	32.523	11.4	3	3						448.938																							6100.7	449.736				1078.04	715.051	10609.6							341.829
P50395	Rab GDP dissociation inhibitor beta OS=Homo sapiens OX=9606 GN=GDI2 PE=1 SV=2	GDI2	50.6632	34.2	15	11	1175.06	1489.71	744.738	1780.15	1675.85	1152.64	1192.52	988.911	1145.96	1068.74	2078.42	1279.26	1395.54	362.144	938.455	1893.14	1360.27	1921.58	868.197	1310.65	1701.09	2185.81	1938.95	1342.03	765.75	1513.46	645.15	2484.84	17592.6	1557.73	2194.91	601.48	2224.28	1294.4	1318.13	20560	1870.79	2927.28	1503.02	3254.47	1297.49	759.473	1738.83
P50440	Glycine amidinotransferase, mitochondrial OS=Homo sapiens OX=9606 GN=GATM PE=1 SV=1	GATM	48.4554	25.3	10	10	796.105	280.158				1354.7		102.791								809.233	437.988						93.5658						118560	2993.18			103.317	305.923	284.157	11725.6			598.388			448.952	380.208
P50453	Serpin B9 OS=Homo sapiens OX=9606 GN=SERPINB9 PE=1 SV=1	SERPINB9	42.4036	5.6	2	2											2170.03	1310.41				2678.4						2846.98							2692.02			258.53	285.054		633.134	4936.29			349.881				1151.53
P50552	Vasodilator-stimulated phosphoprotein OS=Homo sapiens OX=9606 GN=VASP PE=1 SV=3	VASP	39.8297	5.5	5	5				7588.97						4092.75		6027.53								3622.04	4345.61	678.616	4091.19			2643.48				504.627							1793.54				4816.79
P50895	Basal cell adhesion molecule OS=Homo sapiens OX=9606 GN=BCAM PE=1 SV=2	BCAM	67.4048	7.6	6	6	451.44	1366.51	1650.86	1823.37	2352.86	3061.3	1535.86	4701.2	1939.85	1316.17	1291.83	1619.16	1042.91	1632.57	1257.3	1420.82	1187.44	1250.7	4833.37	1810.81	1992.64	2042.89	2848.74	2327.47	1083.84	2225.56	1697.27	2159.22	4667.89	4104.29	2481.13	1834.8	3191.46	1403.8	1097.66	4433.74	1507.51	1520.08	851.313	1171.14	2540.62	826.026	1291.89
P50990	T-complex protein 1 subunit theta OS=Homo sapiens OX=9606 GN=CCT8 PE=1 SV=4	CCT8	59.6206	22.3	13	13	1953.97	1486.35	3251.18	990.643	3290.2	1105.32	1009.68	998.729	2351.85	1058.57	1598.26	1778.42	1203.92	1188.88	1018.85	1923.07	1343.11	1319.76	1383.5	1259.95	1233.93	1645.84	1629.2	3583.13	990.83	859.621	1073.39	1645.54	858.78	777.106	778.464	640.879	601.108	17331.5	2978.42	2084.91	1204.13	1211.07	895.833	1960.35	4370.01	1154.99	1280.26
P50991	T-complex protein 1 subunit delta OS=Homo sapiens OX=9606 GN=CCT4 PE=1 SV=4	CCT4	57.9242	10.4	6	6	794.622	973.327	1997.55	864.275	1333.21	1003.19	435.467	263.461	1326.56	616.761	456.444	1210.69	571.087	541.659	529.052	933.367	696.743	660.806	1054.05	670.145	603.883	832.645	910.159	1882.23	331.407	285.929		764.523	568.964	422.608	281.5		286.448	8021.84	878.235	959.237	533.058	729.733	584.133	744.631	1727.76	917.319	872.402
P50995	Annexin A11 OS=Homo sapiens OX=9606 GN=ANXA11 PE=1 SV=1	ANXA11	54.3897	4.2	3	3	249.834	203.367		283.32	426.461	412.028						511.35	429.949			667.517	423.507					504.314								1090.05			258.998	575.434		1249.58			453.728	1725.53			598.024
P51149	Ras-related protein Rab-7a OS=Homo sapiens OX=9606 GN=RAB7A PE=1 SV=1	RAB7A	23.4897	31.4	7	7	418.234	943.147	642.268	1195.3	244.746	527.883	421.202	585.271	1178.34	402.898	1099.37	1417.31	1244.75		497.027	1350.33	932.747	612.668	272.544	818.801	664.762	803.815	588.31	106.429	205.423	505.346	379.859	1668.45	693.41	371.167	338.479	525.321	968.607	947.065	1183.99	4836.37	619.989	531.266		620.917	476.151	521.423	389.273
P51452	Dual specificity protein phosphatase 3 OS=Homo sapiens OX=9606 GN=DUSP3 PE=1 SV=1	DUSP3	20.4783	18.9	3	3		481.262		2237.3					674.746				903.68			881.599	641.913																	746.028		1744.1
P51610	Host cell factor 1 OS=Homo sapiens OX=9606 GN=HCFC1 PE=1 SV=2	HCFC1	208.732	2	4	4																													514.391					587.599		1627.4
P51659	Peroxisomal multifunctional enzyme type 2 OS=Homo sapiens OX=9606 GN=HSD17B4 PE=1 SV=3	HSD17B4	79.6864	5.7	4	4		365.332		424.782		146.095	114.915		265.782	587.103		470.291	252.899											105.299				2360.36	3423.77	442.512				413.963	590.604	1719.76				576.585	409.463	256.307	540.081
P51687	Sulfite oxidase, mitochondrial OS=Homo sapiens OX=9606 GN=SUOX PE=1 SV=2	SUOX	60.283	7.2	4	4																													38943.6	1276.82			396.67	540.716	809.119	11260.1							525.507
P51693	Amyloid beta precursor like protein 1 OS=Homo sapiens OX=9606 GN=APLP1 PE=1 SV=3	APLP1	72.1764	14.2	9	9			1217.65	307.75	834.29	1152.84	1328.69			1591.29		936.677	851.126		1904.63	978.574			2855.08	714.558	908.989	682.66	1471.93	2471.46	1284.6	691.614			338.711	473.429	1200.67	677.163	607.73	1988.81	1753.42	21585		354.961	879.817	841.776	1749.38	1115.16	2014.35
P51858	Hepatoma-derived growth factor OS=Homo sapiens OX=9606 GN=HDGF PE=1 SV=1	HDGF	26.7883	18.8	4	4	702.437		1112.11	2236.35	1797.63			712.958					1348.19		2536.2	944.106				1968.04	1611.92	733.694		619.159	1450.23	1232.7	393.798	2035.53	6524.31	863.8				268.334	576.513	8746.74	707.485			796.02	2372.86	2065.88	992.455
P51884	Lumican OS=Homo sapiens OX=9606 GN=LUM PE=1 SV=2	LUM	38.429	29.6	12	12	43404.8	74131.2	103368	61819.9	88749.4	83358	74941.3	50518.8	86836.6	114605	32471.2	72175	77802.9	25515.8	39028.7	47166.4	44598.1	43171.5	128012	48611.2	46932.1	36304.2	112166	62895.8	60636	33957.8	29658.5	33823.6	58957.2	77851.7	55070.8	54099	39259.7	61039.1	49767.7	61245.3	50047.4	47769.5	57238.4	49579.9	78469.4	53271	39131.6
P51888	Prolargin OS=Homo sapiens OX=9606 GN=PRELP PE=1 SV=1	PRELP	43.8099	8.6	3	3			591.203	333.242	573.999		354.547	548.543	251.284							447.136	278.916			319.377			936.784	1354.6	296.311			740.92	680.995	1156.2	305.309	350.96	330.304	1797.36	978.337	5368.84		589.046	669.255	886.482		407.148
P52179	Myomesin-1 OS=Homo sapiens OX=9606 GN=MYOM1 PE=1 SV=2	MYOM1	187.627	7	12	12											3007.69			336.811			1366.46			2715.34					649.722				244.587	248.937	1205.89	444.198		288.649	542.63					149.229			378.725
P52209	6-phosphogluconate dehydrogenase, decarboxylating OS=Homo sapiens OX=9606 GN=PGD PE=1 SV=3	PGD	53.14	23.8	11	11	2422.66	3252.19	2436.76	3142.99	3660.7	2887.81	1727.59	2572.57	2652.95	3618.1	3875.84	3542.86	3417.66	1842.25	1521.5	4543.54	3688.76	4126.13	2397.83	3169.4	3305.99	4979.56	3787.26	2375.95	1944.25	3107.58	1505.16	4713.37	34176.7	3321.61	3475.03	2228.15	3800.62	8282.48	2968.25	20434	3890.95	8077.68	4238.44	14518.3	5447.47	3883.02	4815.08
P52565	Rho GDP-dissociation inhibitor 1 OS=Homo sapiens OX=9606 GN=ARHGDIA PE=1 SV=3	ARHGDIA	23.2071	16.7	3	3	1178.97	2262.27	1184.95	3853.34	1579.17	1287.44	1311.6		2021.64	1361.91	2870.76	2627.17	2479.13	794.691	1882.35	2765.89	3289	1721.5	1369.2	2132.9	2109.49	1850.41	2121.05	1895.13	599.31	1591.71	1137.79	3891.88	4483.68	576.375	1738.27	966.032	2337.9	3760.12	1531.01	7650.14	2113.04	2567.72	2154.44	3763.89	1910.1	1493.54	2316.94
P52566	Rho GDP-dissociation inhibitor 2 OS=Homo sapiens OX=9606 GN=ARHGDIB PE=1 SV=3	ARHGDIB	22.988	23.4	4	4	3368.89	9591.94	5692.4	14796.1	3086.23	3545.75	4149.31	4890.66	6617.7	3774.49	4053.09	9465.61	12481.6	2067.61	5708.93	12238	7799.95	4466.52	1481.18	6720.11	4292.45	5878.3	6147.11	3393.56	1889.37	6445.62	2289.02	8867.92	4374.95	4815.6	3279.18	6832.47	3837.74	6827.68	1919.05	7091.75	4554.36	5486.77	6394.87	16364.9	6022.43	2818.72	3553.97
P52788	Spermine synthase OS=Homo sapiens OX=9606 GN=SMS PE=1 SV=2	SMS	41.2682	7.7	3	3																466.131						498.682												543.425		1011.81
P52790	Hexokinase-3 OS=Homo sapiens OX=9606 GN=HK3 PE=1 SV=2	HK3	99.0254	2.2	2	2					150.675		213.14	832.086	269.667	343.204		156.016			244.37	145.777							285.253	206.767		545.978	244.093		1415.57	950.981		128.142	663.359	1839.1	379.224	864.412	578.592	823.822	549.417	644.711	213.21	266.82	1159.91
P52823	Stanniocalcin-1 OS=Homo sapiens OX=9606 GN=STC1 PE=1 SV=1	STC1	27.6214	16.2	4	4			285.575		255.638						339.685		282.324	543.918				440.636						217.136	181.838				1976.94	511.175						3121.54					359.775
P52848	Bifunctional heparan sulfate N-deacetylase/N-sulfotransferase 1 OS=Homo sapiens OX=9606 GN=NDST1 PE=1 SV=1	NDST1	100.868	1.7	2	2	782.442	1372.6	1231.62	1001.57	1741	2159.68	1340.85	410.838	922.266	1707.58	633.307	1281.45	746.969	730.964	1041.07	1424.53	584.691	594.643	1330.28	671.579	1620.14	1060.51	2252.95	1693.41	1350.91	931.463	4566.62	1612.73	1115.75	1190.75	1021.17	1020.53	1006.7	1159.85	1346.28	1462.32		962.104	1333.85	1574.41	928.381	1023.54	1185.81
P52888	Thimet oligopeptidase OS=Homo sapiens OX=9606 GN=THOP1 PE=1 SV=2	THOP1	78.8398	10.4	8	8	386.281	694.884	335.543		553.712	426.239	410.194	477.185	468.736	606.714	262.779	331.991	548.08		324.801	421.17	1200.85	463.839	513.557	348.955	304.484	724.182	452.485	547.792	495.131	1003.86	821.119	791.925	8407.79	4339.43	960.258	846.249	2445.04	3044.7	1287.32	11638.3	1471.65	987.352	897.06	1271.38	2056.84	940.704	2742.74
P52907	F-actin-capping protein subunit alpha-1 OS=Homo sapiens OX=9606 GN=CAPZA1 PE=1 SV=3	CAPZA1	32.9228	16.4	4	3	290.878	588.393	236.55	1717.6	579.566	366.023	313.616	437.501	483.055	317.479	1146.3	1523.4	216.889	94.8701	764.638	1165.25	501.793	379.8		857.819	488.055	1412.77	409.06		111.679	1194.04	436.914	1112.05	884.019	1148.45	867.427	505.792	1642.44	1324.85	727.334	4215.03	716.013	460.061	99.7145	82.9153	502.437	164.198	315.358
P53004	Biliverdin reductase A OS=Homo sapiens OX=9606 GN=BLVRA PE=1 SV=2	BLVRA	33.4285	14.2	4	4	548.847	662.294	749.494	1182.61	1831.75	422.811		514.951	408.487	528.404	1567.36	473.131	1200.97		387.812	2042.42	918.518	1270.05		1133.67	1422.32	2735.01	891.573	1188.17				1039.67	380.562	739.884	1582.83	350.973	696.547	976.32	635.739	3116.23	1008.9	2568.73	1571.25	4074	880.342	740.186	978.937
P53396	ATP-citrate synthase OS=Homo sapiens OX=9606 GN=ACLY PE=1 SV=3	ACLY	120.839	7.6	12	12	597.04	753.029	598.608	465.938	1225.62	463.709			609.104	373.268	589.326	766.378	384.755	176.067	364.651	774.159	518.248	629.937	285.867	832.515	694.524	1005.05	797.756	783.213	271.112	373.414		725.336	2493.43	1124.58	391.01		728.108	2963.65	984.11	1030.31	673.88	992.919	571.87	2070.06	624.508	487.578	774.944
P53621	Coatomer subunit alpha OS=Homo sapiens OX=9606 GN=COPA PE=1 SV=2	COPA	138.346	3.7	4	4	332.873		817.731		764.372				629.699		710.934	796.921	445.739		829.575	507.893	366.454	502.742		638.252		442.959	285.412	240.055		468.892		1192.73	889.086	1472.5			1024.12	2067	1082.62	2364.75					979.901	512.405	428.603
P53634	Dipeptidyl peptidase 1 OS=Homo sapiens OX=9606 GN=CTSC PE=1 SV=2	CTSC	51.8538	9.7	5	5	582.308	602.276	465.139	1020.63	738.82	611.366	812.35	1164.47	853.736	899.741	582.774	454.295	631.596	554.156	626.7	1293.55	976.153	374.972	930.153	612.604	667.994	586.116	780.776	1263.7	512.299	501.144	370.509	462.637	1355.69	1040.61	706.744	758.555	1188.68	995.932	770.387	1940.77	641.419	518.084	1230.89	2015.2	907.063	811.054	891.451
P54108	Cysteine-rich secretory protein 3 OS=Homo sapiens OX=9606 GN=CRISP3 PE=1 SV=1	CRISP3	27.6303	10.2	3	3	89111.9	46655.6	95531	119173	129972	103141	127474	62123.1	142420	129915	34568.4	87935.4	79425.2	59519.5	55731.5	95796.9	41992.4	101567	99012.4	97858.9	37587.1	48344.5	166566	101021	63725	78188.6	62312.9	54001.7	76197.9	114903	75319.4	56517.4	73177.1	96208.3	93550.7	34954.4	46627.6	52167.3	36110.2	61178.9	47492.7	67664.4	37154.8
P54289	Voltage-dependent calcium channel subunit alpha-2/delta-1 OS=Homo sapiens OX=9606 GN=CACNA2D1 PE=1 SV=3	CACNA2D1	124.568	14.1	19	17	1489.33	4391.31	2401.48	2700.2	4138.61	3384.32	1834.92	1506.24	4465.62	2442.3	1799.17	1995.35	2873.41	1187.3	1942.04	2888.49	1156.06	2218.84	6647.87	2184.65	2385.37	2573.85	1949.94	1917.27	1945.38	1780.87	1432.34	2608.62	1940.08	2984.67	2605.36	2770.31	2107.11	2974.83	2568.61	3171.16	1552.3	697.069	3094.18	2328.12	1577.61	1253.11	1633.09
P54296	Myomesin-2 OS=Homo sapiens OX=9606 GN=MYOM2 PE=1 SV=3	MYOM2	164.869	14.1	21	21					387.286							119.258													2694.95		2233.11	187.738	269.976	672.177	2787.8	1565.72		438.049	259.748	347.967			461.552				160.061
P54577	Tyrosine--tRNA ligase, cytoplasmic OS=Homo sapiens OX=9606 GN=YARS1 PE=1 SV=4	YARS1	59.1435	4.9	4	4	879.9	1208.07	947.473	1295.05	860.065	621.012	597.405	330.273	1685.08	584.172	864.457	1249.83	1001.26	607.561	719.022	1623.18	888.184	763.994	569.793	690.043	768.916	526.21	912.2	1480.6	526.093	750.038	516.541	1587.21	538.705	538.739	614.837	615.05	133.867	5373.76	1317.74	1206.69	694.8	1077.12	674.7	1916.39	1709.8	782.343	690.485
P54578	Ubiquitin carboxyl-terminal hydrolase 14 OS=Homo sapiens OX=9606 GN=USP14 PE=1 SV=3	USP14	56.0691	3.6	2	2	2364.27	2499.85	1583.44	2667.48	5268.91	1402.48	2049.12	1554.07	2681.76	2205.83	3206.94	3173.71	3138.32	1453	1103.11	4797.99	2093.76	4408.07	1885.67	2598.52	4812.95	7785.15	4054.33	2708.58	1825.39	2464.19	663.574	4388.57	3435.12	1036.99	3977.46	1062.85	3029.92	3607.72	5461.1	7211.85	3343.23	5145.43	3326.56	7503.82	1824.26	3063.3	3228.22
P54652	Heat shock-related 70 kDa protein 2 OS=Homo sapiens OX=9606 GN=HSPA2 PE=1 SV=1	HSPA2	70.021	11.7	8	4	155.948	515.508	206.86	484.579	387.339	350.778	150.829	207.018	592.323	423	547.039	455.377	400.604	198.912	378.042	646.267	278.416	566.383	278.448	499.505	247.96	214.023	694.018	508.236	343.664	455.278	98.5509	2828.97	2097.65	691.388	1330.61	648.351	947.663	921.964	727.657	2733.48	599.698	626.564	271.598	713.769	653.406	371.788	817.048
P54725	UV excision repair protein RAD23 homolog A OS=Homo sapiens OX=9606 GN=RAD23A PE=1 SV=1	RAD23A	39.6092	4.7	2	2	737.466	1002.03	813.865	815.089	1231.87	983.48	680.998	570.529	1305.75	1771.97	1129.4	1084.92	1042.76	408.865	323.026	2002.36	1027.05	1749.76	1241.1	909.08	2182.61	2620.77	1936.09	6237.74	1018.07	605.09	59.713	1404.74	6015.73	1599.02	1386.88	697.741	1018.14	2311.58	1428.27	6891.19	1579.03	2651.97	2233.47	18273.1	899.731	1380.47	2197.58
P54727	UV excision repair protein RAD23 homolog B OS=Homo sapiens OX=9606 GN=RAD23B PE=1 SV=1	RAD23B	43.1712	15.6	7	5	454.519	659.222	621.796	1100.35	463.129	650.716	555.217	509.054	895.504	750.95	695.354	751.853	1103.58	376.364	537.157	1135.41	1497.06	762.823	594.623	796.528	771.717	1293.93	839.866	1384.31	372.212	630.076	495.044	1729.15	14393.1	5470.03	818.524	610.972	1039.99	1481.68	763.667	10829.9	911.046	1148.98	934.44	2597.11	1684.54	638.491	1608.16
P54760	Ephrin type-B receptor 4 OS=Homo sapiens OX=9606 GN=EPHB4 PE=1 SV=2	EPHB4	108.27	3	3	3	404.709	653.455	943.413	863.443	887.584	645.815	824.387	1638.99	491.198	1157.09	532.851	1014.15	516.841	1371.29	1137.79	510.095	683.086	733.483	1844.51	684.247	415.334	574.196	2549.25	1410.63	1102.7	641.635	663.402	686.545	1169.94	2171.16	687.609	928.751	2370.67	1743.63	1535.52	4998.38	584.943	443.425	818.473	911.799	1064.18	1116.66	2312.44
P54802	Alpha-N-acetylglucosaminidase OS=Homo sapiens OX=9606 GN=NAGLU PE=1 SV=2	NAGLU	82.2657	10.4	7	7	1622.6	1499.05	2668.22	1177.78	1763.17	4013.67	1397.62	915.996	3472.44	2230.55	1998.68	2276.25	2080.89	837.579	743.55	2853.92	1901.75	1747.94	2262.29	891.059	2442.18	1401.07	1772.47	1099.14	2732.58	1465.39	1511.54	2217.7	1478.43	1333.86	1939.43	2737.34	762.027	1772.25	1900.29	442.565	946.783	599.943	2591.15	2099.42	2659.59	2465.45	1520.21
P54819	Adenylate kinase 2, mitochondrial OS=Homo sapiens OX=9606 GN=AK2 PE=1 SV=2	AK2	26.4777	28.9	6	6		510.401		1309.54		322.644		455.833	568.566	376.028	418.601	767.34	341.085		565.873	486.788	684.702			511.042		749.729	400.039	260.087		548.003		1023.9	18302.7	1779.63	431.709	1195.4	637.654	1694.34	1617.61	13600.4			265.217	727.8	686.328	560.23	575.508
P54868	Hydroxymethylglutaryl-CoA synthase, mitochondrial OS=Homo sapiens OX=9606 GN=HMGCS2 PE=1 SV=1	HMGCS2	56.6354	3.5	2	2						1190.82						563.778									637.512								12638	2107.62						4515.06
P54920	Alpha-soluble NSF attachment protein OS=Homo sapiens OX=9606 GN=NAPA PE=1 SV=3	NAPA	33.2327	7.5	2	2			849.226	485.351	521.671	211.237			561.471			241.723				795.694						1223.35	867.771	400.063			212.506	1730.49	1066.65		839.104		253.429	506.364		1909.52				1174.19		1382.38
P55056	Apolipoprotein C-IV OS=Homo sapiens OX=9606 GN=APOC4 PE=1 SV=1	APOC4	14.553	35.4	6	6	926.762	1770.63	967.147	690.781	6443.4	1286.03	572.849	559.794	2034.62	361.373	398.5	1226.54	1677.27	1268.02	445.825	1940.57	1155.72	466.267	426.183	1439.39	1585.19	2067.88	1960.81	2174.27	1173.42	464.656	494.359	4114.84	120.577	608.096	4531.74	3132.63	6954.56	2061.51	1917.09	1386.44	1120.89	1649.28	1850.05	1754.14	1112.72	3013.96	4380.52
P55058	Phospholipid transfer protein OS=Homo sapiens OX=9606 GN=PLTP PE=1 SV=1	PLTP	54.7394	22.5	11	11	8466.13	12123.4	12227.7	12558.2	14096.7	19702.7	10871.8	26653	11894	11752	10357.7	13408.2	10883.4	14819.4	9311.62	19506.4	10644.7	6505.07	24571.4	10107.7	12489.7	11767.9	24840.1	38923.7	8738.73	10397.2	7318.7	12530.3	4839.16	10211.5	10677.9	7791.21	16192.4	9997.29	17824.5	19060	17432.7	15299.2	13928.3	16877.2	8551.7	7867.69	24802.2
P55060	Exportin-2 OS=Homo sapiens OX=9606 GN=CSE1L PE=1 SV=3	CSE1L	110.417	3.8	4	4	358.241	340.727	627.876	122.673	658.705	188.072	191.898	214.673	519.89	260.966	365.288	393.196	329.862	240.556	98.9003	387.905	256.738	286.012	377.511	147.032	105.104	321.56	339.257	715.495		108.462	232.471	399.268	286.401	163.469	147.195			3588.69	816.388	1535.46	263.108	353.068	193.268	240.778	725.11	258.563	208.872
P55072	Transitional endoplasmic reticulum ATPase OS=Homo sapiens OX=9606 GN=VCP PE=1 SV=4	VCP	89.3218	10	10	10	1225.45	1432.51	1094.28	2200.51	1676.56	889.924	1035.94	1296.29	1651.86	874.776	1683.52	2045.48	798.41	618.185	899.79	1939.95	1035.35	1689.14	680.522	1629.05	1849.57	3230.28	1241.64	1800.71	659.35	1571.07	618.001	3314.25	4106.57	1104.23	2711.3	511.943	1234.89	4532.8	2487.2	3733.8	1481.99	1961.87	1850.88	2282.55	1460.86	1117.57	1151
P55145	Mesencephalic astrocyte-derived neurotrophic factor OS=Homo sapiens OX=9606 GN=MANF PE=1 SV=3	MANF	20.7001	15.4	4	4				1743.42			681.627				622.703	824.408				863.118	986.094			514.167									1311.05					1144.51		1605.25		871.816
P55157	Microsomal triglyceride transfer protein large subunit OS=Homo sapiens OX=9606 GN=MTTP PE=1 SV=1	MTTP	99.3512	7.7	7	7			513.461	592.536	474.033	734.724	749.786		586.731		218.674	384.808	734.366	672.394	497.397				468.286	565.94	662.328		592.258	1449.92					4767.69					1323.13	755.059	1112.26	666.889				648.623	319.597	754.92
P55259	Pancreatic secretory granule membrane major glycoprotein GP2 OS=Homo sapiens OX=9606 GN=GP2 PE=1 SV=3	GP2	59.4805	10.1	6	6	385.156	760.032	2972.48	2490.55	1189.42	950.167	1031	674.023	4721.26	2984.5	2574.69	2206.06	4197.39	1726.58	1190.09	847.753	378.614	1379.67	2222.91	2154.36	1611.47	1516.85	2578.03	1147.84	1395.74	486.75	982.19	1514.86	1257.53	2104.93	2388.68	2145.86	6584.48	1959.08	2856.8	8414.84	1884.95	1329.28	2577.44	1435.04	2302.15	1582.67	3083.56
P55263	Adenosine kinase OS=Homo sapiens OX=9606 GN=ADK PE=1 SV=2	ADK	40.5454	6.1	2	2																													493.196							1734.87
P55268	Laminin subunit beta-2 OS=Homo sapiens OX=9606 GN=LAMB2 PE=1 SV=2	LAMB2	195.981	7.3	15	14	383.651	614.619	743.484	559.966	1042.29	944.236	767.271	1519.54	1095.23	501.259	715.542	855.736	545.436	634.796	895.039	544.286	830.914	554.346	1866.51	397.168	828.923	701.75	901.55	887.729	725.23	582.303	447.088	745.865	981.518	1094.47	749.646	595.132	809.883	2005.9	882.713	1968.22	793.346	586.035	801.823	725.803	778.968	490.79	835.258
P55285	Cadherin-6 OS=Homo sapiens OX=9606 GN=CDH6 PE=1 SV=1	CDH6	88.3086	6.8	5	4	384.286	769.672	721.072	888.301	655.926	699.695	341.878	528.274	584.456	1363.15	375.798	788.639	819.796	479.768	602.488	640.882	655.507	844.512	1912.51	502.159	671.938	628.471	976.81	896.169	1261.2	540.972	817.251	627.473	289.748	1623.79	808.911	848.765	681.189	1649.92	1237.07	1239.46	720.65	494.406	1078.44	3581.99	730.921	827.253	728.051
P55287	Cadherin-11 OS=Homo sapiens OX=9606 GN=CDH11 PE=1 SV=2	CDH11	87.9653	5.5	4	4	254.209	401.026	401.02	600.979	627.775	313.852	408.278	833.73	262.478	941.134	120.719	550.519	629.337	1317.19	691.941	620.091	322.062	612.712	1584.62	449.306	203.366	267.708	2656.78	887.615	714.388	144.597	172.061	510.861	619.414	1490.22	237.427	390.904	668.08	556.633	421.627	1013.3	147.124	179.352	580.849	607.508	528.556	316.166	1437.92
P55290	Cadherin-13 OS=Homo sapiens OX=9606 GN=CDH13 PE=1 SV=1	CDH13	78.2869	15.4	13	13	971.696	1696.92	1766.62	956.915	1809.44	2140.73	1269.34	649.48	2238.49	3292.42	805.619	1956.01	1738.02	888.085	1040.42	1703.47	1144.21	1485.35	2921.41	1046.41	1260.5	852.314	2274.4	1123.04	1416.18	1168.13	799.096	916.247	915.192	1192.94	1127.6	1179.64	1193.77	1428.11	1443.73	2232.3	716.747	544.297	1181.85	827.709	1003.1	949.174	1240.84
P55774	C-C motif chemokine 18 OS=Homo sapiens OX=9606 GN=CCL18 PE=1 SV=1	CCL18	9.84877	19.1	2	2	4632.42	4764.44	5284.64	15809.1	5789.59	5910.82	9599.35	11223.9	6642.77	17799.6	8632.39	7346.08	7790.71	25343.6	7125.54	9150.87	7597.79	8300.82	4826	4484.93	12188.8	7889.15	9632.09	15027.5	6855.37	12536.5	9588.29	12222.5	13845.9	9713.06	12366	7052.3	2815.37	358.69	1553.36	4818.24	20124.3	14092.6	12347.6	6796.82	23440.6	16258.4	6907.64
P55786	Puromycin-sensitive aminopeptidase OS=Homo sapiens OX=9606 GN=NPEPPS PE=1 SV=2	NPEPPS	103.276	15	13	8	342.786	581.84	315.761	653.109	322.792	286.337	241.283	351.823	316.897	283.672	1101.22	476.6	348.217	327.549	297.712	430.572	438.107	762.653	542.391	356.198	248.835	863.907	293.715	457.263	421.389	617.933	498.056	925.393	3876.99	823.93	1047.72	516.087	1081.29	1341.59	888.666	7113.32	917.493	989.135	520.647	760.231	716.524	301.472	1255.43
P55809	Succinyl-CoA:3-ketoacid coenzyme A transferase 1, mitochondrial OS=Homo sapiens OX=9606 GN=OXCT1 PE=1 SV=1	OXCT1	56.1576	6.3	3	2									153.825	57.1504		108.765			65.1318		64.2636	57.5873		46.6402		94.1415	84.7339		615.83	488.927	409.484	382.744	160.035	191.416	1938.92	2643.37	927.872	708.745	1425.76	8435.89	575.933	230.03	454.41	132.519	683.691	132.929	425.726
P55884	Eukaryotic translation initiation factor 3 subunit B OS=Homo sapiens OX=9606 GN=EIF3B PE=1 SV=3	EIF3B	92.4816	4.8	4	4	914.304	677.84	1425.38		931.729	478.104	435.9	345.648	1065.34	243.997	981.24	875.55	460.894		503.95	822.618	736.997	1007.85	773.028	964.62	255.904	1094.15	443.923	501.246	326.425	399.594	676.539	541.521	4559.26	769.285			322.901	3506.49	469.508	2967.71	774.936	480.888		626.941	1302.81		423.708
P56199	Integrin alpha-1 OS=Homo sapiens OX=9606 GN=ITGA1 PE=1 SV=2	ITGA1	130.848	3.9	5	5	1019.15	1001.14	1273.68	1023.86	1013.42	1309.32	515.141	1341.67	1617.44	1581.67	708.306	934.782	819.085	572.922	656.026	1391.17	736.884	921.546	2664.89	1450.45	1096.46	581.369	1082.44	1542.5	702.558	622.024	463.443	945.081	555.076	954.864	352.391	416.827	702.703	1129.67	1173.87	3450.5	591.407	570.003	871.775	1541.44	729.876	623.324	1359.53
P58107	Epiplakin OS=Homo sapiens OX=9606 GN=EPPK1 PE=1 SV=3	EPPK1	555.658	3.2	8	8		215.487	327.247		208.007				149.08	192.825	186.982		157.88		100.334	317.845			157.718	122.768				258.202	96.6337			3180.08	540.781	1000.26	297.245			1183.07	258.591	913.764				235.612	247.575		83.0185
P58335	Anthrax toxin receptor 2 OS=Homo sapiens OX=9606 GN=ANTXR2 PE=1 SV=5	ANTXR2	53.6662	5.1	4	4		5054.32	3102.97	2424.06	5015.44	5518.08			5973.87	6342.35		608.387	8342.12			5495.39		1434.42	3809.88		2002.95	1972.75		1115.41		23472.3	2715.22	3061.76		4294.85	1581.49		1767.5	1765.01	2981.36	1839.11	1737.22	30075.1		1802.55
P58546	Myotrophin OS=Homo sapiens OX=9606 GN=MTPN PE=1 SV=2	MTPN	12.8948	20.3	3	3	1077.2	2019.64	1183.71	2231.83	717.521	874.576	1093.31	642.471	1691.9	1227.64	1758.63	1880.17	1982.25	328.183	1115.68	2062.06	1594.57	1121.6	422.237	1723.03	1623.66	1100.42	1264.28	560.585	379.312	1129.36	364.693	1815.37	923.621	327.061	784.67	1190.3	1138.26	884.362	547.817	1748.65	876.76	1134.63	982.748	1876.28	1222.4	627.155	683.578
P59665	Neutrophil defensin 1 OS=Homo sapiens OX=9606 GN=DEFA1B PE=1 SV=1	DEFA1B	10.2009	20.2	3	3	10994.8	10868.2	6166.16	9476.57	4505.51	23215.8	30881.1	27594.1	14377.6	13362.9	12012.6	12552	15642.9	9674.65	17849.1	7912.55	6676.81	10636.6	29888.6	18979.2	6384.5	11959.5	30000.1	36783.8	11160	18979.4	17013.6	10391.3	14667.7	17386.2	10119.9	14385.1	22796.2	24163.4	28411.1	22247.7	20806.8	25029.2	23245.1	28187.9	18428.5	19131.2	251559
P59998	Actin-related protein 2/3 complex subunit 4 OS=Homo sapiens OX=9606 GN=ARPC4 PE=1 SV=3	ARPC4	19.667	22	4	4	1362.45	2617.94	1436.1	3364.92	296.473	1765.17	1625.86	1307.6	2441.4	1743.65	1841.41	3901.34	1971.86	396.583	2048.36	3946.73	1891.47	1249.61	704.672	2666.1	1194.54	2656.68	1686.96	880.574	574.975	2470.7	1054.17	5019.15	13493.5	2073.27	1235.6	1724.88	3700.87	3015.47	1998.03	13337.2	1786.88	1336.02	1469.2	1459.29	2042.28	997.097	1327.41
P60174	Triosephosphate isomerase OS=Homo sapiens OX=9606 GN=TPI1 PE=1 SV=4	TPI1	26.6695	47.4	10	10	1144.06	1774.21	847.638	3122.51	2045.24	1363.97	1780.39	1176.96	1488.59	1234.15	3261.06	1766.12	1896.48	589.508	1267.87	2754.78	2109.21	2977.08	1006	1807.43	1980.04	5256.38	2023.48	1446.98	672.215	1702.43	605.069	4915.22	25143.4	1579.21	4049.34	1380.47	1250.19	1983.11	1974.8	32513.6	1988.14	2963.03	2153.18	5371.12	1502.63	861.521	1541.1
P60660	Myosin light polypeptide 6 OS=Homo sapiens OX=9606 GN=MYL6 PE=1 SV=2	MYL6	16.9301	30.5	5	5	1371.69	3381.47	2335.89	1411.42	1632.5	2652.72	2150.78	1643.59	10097.3	2140.26	2523.57	19559.7	3078.47	674.631	2371.36	2226.88	2292.05	2085.84	1394.69	2330.35	1250.25	3479.13	3109.34	1214.05	4064.18	3497.39	2781.54	5881.2	6032.94	3178.11	4229.04	2267.32	5156.88	5198.81	10999.7	6054.81	2907.68	1832.38	1933.09	3042.08	2818.94	2318.78	2292.06
P60709	Actin, cytoplasmic 1 OS=Homo sapiens OX=9606 GN=ACTB PE=1 SV=1	ACTB	41.7367	16.8	5	4	13636.1	32583.7	17968.1	51217.8	16887.9	16828.5	21976.2	20156.4	33103.4	20418.4	32142.3	62280.6	30695.2	9443.6	33110.8	65584	34223.7	22883.9	13000.9	35114.3	19249	33255.4	26849.2	16826.5	9150.95	41413	22893.2	47962.2	61419.4	32681.9	21962.8	26482.8	58303.9	39207.3	30935.9	105173	42745	31378.1	22962.6	23601.9	44164.9	24834.8	54579.7
P60866	40S ribosomal protein S20 OS=Homo sapiens OX=9606 GN=RPS20 PE=1 SV=1	RPS20	13.3727	25.2	3	3		612.082	605.719		912.876	658.2		619.177	1027.04	525.433		694.978				510.842			623.907			434.18	442.137	917.64				4571.29	1628.17	819.142				2449.78	615.246	3216.22			137.938	520.887	1145.94	240.887	506.785
P60900	Proteasome subunit alpha type-6 OS=Homo sapiens OX=9606 GN=PSMA6 PE=1 SV=1	PSMA6	27.3995	40.2	10	10	540.909	681.319	363.654	386.7	695	765.203	778.923	605.127	657.731	523.266	1375.46	317.027	706.172	261.545	488.359	795.733	2797.41	986.183	593.845	754.776	695.048	1304.99	978.397	1394.01	1636.3	748.575	562.93	1826.41	42817.3	64582.8	1046.18	1233.48	20867	21916	6889.67	30347.5	4536.24	5268.46	2400.28	4568.84	4834.13	3173.78	9321.97
P60981	Destrin OS=Homo sapiens OX=9606 GN=DSTN PE=1 SV=3	DSTN	18.5057	17	3	3	803.15	2340.35	1575.82	4703.29	343.155	925.422	1701.33	743.375	1473.15	1274.9	2068.7	2594.97	2079.18	481.932	1559.09	3633.29	2386.93	779.009	580.857	2202.04	1286.52	1007.23	1367.47	253.63	398.322	1820.61	757.774	6516.64	1859.7	288.334	1126.36	1701.35	2392.49	2318.74	2924.96	6024.25	1122.08	650.939	722.461	913.266	1114.42	654.237	363.554
P61086	Ubiquitin-conjugating enzyme E2 K OS=Homo sapiens OX=9606 GN=UBE2K PE=1 SV=3	UBE2K	22.4066	24	4	4																1640.9						1643.13						1734.08	1223.62							3531.46				1198.39		534.192	429.742
P61106	Ras-related protein Rab-14 OS=Homo sapiens OX=9606 GN=RAB14 PE=1 SV=4	RAB14	23.8969	26.5	5	5		937.11		1448.54			220.727	439.744			1104.81	1206.32	109.558			1269.31	96.1048		84.3206	887.295	352.425	946.271	89.1804			390.431	535.161	1597.25	5725.5		375.455	455.04	942.036			1658.16						59.079	320.212
P61158	Actin-related protein 3 OS=Homo sapiens OX=9606 GN=ACTR3 PE=1 SV=3	ACTR3	47.3712	20.8	9	8	589.537	1357.77	531.681	2513.94	661.207	498.038	1052.16	932.733	908.104	900.951	1815.93	1821.05	1090.39	600.808	1184.59	2606.14	1266.5	967.816	615.033	1170.38	650.904	1490.58	900.441	416.189	157.035	1157.91	509.448	2087.68	6444.43	678.844	1137.05	1283.55	2096.47	2553.03	969.158	8192.29	958.763	723.906	1033.45	821.374	1326.59	502.892	1252.67
P61160	Actin-related protein 2 OS=Homo sapiens OX=9606 GN=ACTR2 PE=1 SV=1	ACTR2	44.7608	13.7	5	5		438.004		739.872				792.03			3016.69	674.585			708.404	1013.32		755.2		724.797		2769.93				1088.62	807.58	337.512	2261.56				3471.64	869.904		6422.94	1942.03
P61247	40S ribosomal protein S3a OS=Homo sapiens OX=9606 GN=RPS3A PE=1 SV=2	RPS3A	29.9449	8	2	2	191.587										244.971																	1504.03	595.242				278.964	250.837	139.669	409.91
P61457	Pterin-4-alpha-carbinolamine dehydratase OS=Homo sapiens OX=9606 GN=PCBD1 PE=1 SV=2	PCBD1	11.9996	22.1	2	2																89.128						97.6							30638.8	5330.16			414.648	1278.46		11285.5			148.757		151.126		858.502
P61604	10 kDa heat shock protein, mitochondrial OS=Homo sapiens OX=9606 GN=HSPE1 PE=1 SV=2	HSPE1	10.9317	49	7	7		211.224	103.103	221.377		1211.22	142.314	155.962	239.051	280.067	300.141	229.545				127.241	976.637		164.77	194.377	308.399	477.167	166.414	402.1		208.051	82.7994	325.976	83365.2	1952.26	512.572		625.212	953.467	1994.1	19700			156.898	231.011	324.146	432.165	818.394
P61626	Lysozyme C OS=Homo sapiens OX=9606 GN=LYZ PE=1 SV=1	LYZ	16.537	23.6	5	5	16626	27544.6	35534.9	39022.6	22223.4	28872.2	44480.6	35353.7	43991.9	74985.9	11329.2	26597.1	40513.5	48797.8	23200.4	33029	22292.1	28511.6	23480.2	28592.5	19553.7	16123.2	68423.9	67258	35099.8	17551.9	11168.4	12962.4	57527.9	59896.5	21802.3	19791.4	13526.3	32926.8	13847.3	22215.5	13374.1	11190.7	28553.4	20276.1	30490.8	25448.5	52771.9
P61769	Beta-2-microglobulin OS=Homo sapiens OX=9606 GN=B2M PE=1 SV=1	B2M	13.7146	34.5	4	4	50225.9	44163.1	115093	97112.5	86027.7	80339.4	135148	172606	100063	102010	58440	120308	139130	186069	120350	82761	119746	86645.1	110512	122068	66946.6	58706.3	265354	194168	173142	51940.9	42324.2	59465.6	196657	149828	127761	94964.7	90620.8	54721.7	60593.7	159872	70879.5	51791.4	114044	60226.2	130910	87633.7	188905
P61916	NPC intracellular cholesterol transporter 2 OS=Homo sapiens OX=9606 GN=NPC2 PE=1 SV=1	NPC2	16.5702	17.2	3	3	962.121	1038.36	1973.13	2016.12	2008.74	1492.41	1863.7	2168.88	2253.66	2295.04	641.73	1631.37	3237.33	3345.19	1541.33	2068.21	1909.04	1587.3	3184.5	1848.19	1151.61	934.741	4550.04	4098.85	1726.15	1044.73	1125.48	1103.59	5181.98	4954	1352.21	1398.52	794.655	1830.68	1329.71	5783.87	644.687	1822.3	3197.71	2891.97	4026.63	2440.9	3112.3
P61960	Ubiquitin-fold modifier 1 OS=Homo sapiens OX=9606 GN=UFM1 PE=1 SV=1	UFM1	9.11758	25.9	2	2				292.204			226.759	343.712				262.177	209.828			422.253	270.99			214.913		435.007	141.335					304.172	1749.54	345.905	183.913	214.013	297.076	366.005	469.056	5162.01	220.163	629.497	323.539
P61978	Heterogeneous nuclear ribonucleoprotein K OS=Homo sapiens OX=9606 GN=HNRNPK PE=1 SV=1	HNRNPK	50.9762	9.5	4	4	1126.06	1300.11	605.364		907.091	339.982		343.946	340.998		402.225	544.768				715.282		270.459			471.238	726.934			347.147	357.965		703.545	1533.65		923.971		800.422	1705.92	3086.72	8976.42	739.253				824.447		603.252
P61981	14-3-3 protein gamma OS=Homo sapiens OX=9606 GN=YWHAG PE=1 SV=2	YWHAG	28.3026	20.2	4	4	347.575	1229.26	391.964	2094.6	1427.39	245.526	1745.97	247.203	504.352	729.603	1407.01	2085.75	957.961	538.41	940.839	2195.42	1335.23	843.489	517.602		802.069	1164.34	1185.49		598.428	1046.37	710.718	559.621	7058.51	2821.73	1308.24	1227.04	1122.52	1177.25	1031.71	9983.94	1962.14	1290.23	664.898	1998.6	558.792	948.557	1507.86
P62136	Serine/threonine-protein phosphatase PP1-alpha catalytic subunit OS=Homo sapiens OX=9606 GN=PPP1CA PE=1 SV=1	PPP1CA	37.5121	5.2	2	2		253.301	233.805	539.389	299.779		300.585	233.341	251.851	397.796	881.296	562.689	315.795	92.0058	213.711	653.657	205.776	236.493	243.228	194.57	219.03	726.581	239.369	805.494		431.677	479.772	1532.53	5864.03	3368.02	551.123	479.985	1264.62	1250.37	901.126	2576.06	1200.83	570.492	312.167	425.975	1042.6	609.178	1104.89
P62191	26S proteasome regulatory subunit 4 OS=Homo sapiens OX=9606 GN=PSMC1 PE=1 SV=1	PSMC1	49.1845	4.3	2	2	1211.33	1040.47	1552.88	643.777	2296.01	662.456	931.487	631.162	2009.5	801.841	1367.05	1267.38	1280.81	952.759	658.947	1404.41	1164.96	1283.1	1222.22	829.848	1859.13	2417.89	1565.44	2689.03	770.532	1019.07	529.022	3428.37	1420.39	1052.86	1816.91	267.711	509.112	9731.32	4496.57	4882.77	1566.6	2518.56	1295.93	4590.46	2747.14	1285.77	1545.12
P62244	40S ribosomal protein S15a OS=Homo sapiens OX=9606 GN=RPS15A PE=1 SV=2	RPS15A	14.8395	13.1	2	2	520.307	533.555	649.248		1422.64	411.988		531.99	1178.22	341.82	591.183	912.848		271.794	220.497	1091.18	533.723	227.367	275.024		234.712	409.755	260.325	1127.98			325.671	5812.28	593.562					4132.23	2200.25	3567.9		376.029		559.141	1041.81		323.946
P62249	40S ribosomal protein S16 OS=Homo sapiens OX=9606 GN=RPS16 PE=1 SV=2	RPS16	16.4453	12.3	2	2									84.2301																			1858.23	120.194					191.078	470.667	899.276					92.4239
P62258	14-3-3 protein epsilon OS=Homo sapiens OX=9606 GN=YWHAE PE=1 SV=1	YWHAE	29.1739	39.6	11	11	504.21	706.016	584.003	891.993	620.295	653.837	598.41	804.078	863.251	621.29	1638.79	1018.35	542.423	253.526	632.973	1207.15	1031.18	847.834	745.346	822.534	812.68	1242.69	1014.83	1152.85	612.734	1183.6	773.26	1663.13	18357.3	7587.53	1424.04	777.091	2451.82	1948.67	1746.55	29177.7	2290.98	2130.41	1210.75	2780.17	1156.42	943.032	2280.56
P62269	40S ribosomal protein S18 OS=Homo sapiens OX=9606 GN=RPS18 PE=1 SV=3	RPS18	17.7187	11.2	2	2	763.904	544.849	877.645		2147.36	737.72			1922.45			1297.69	326.711	477.987	82.1129	963.608	682.228	631.757	464.472	564.976	206.698	774.528		953.506	579.345	392.578	1054.73	6271.07	3217.24	815.246	182.992		489.45	5420.76	1466.61	7289.54	659.733	673.741	578.83	890.197	2148.39	443.602	1095.99
P62333	26S proteasome regulatory subunit 10B OS=Homo sapiens OX=9606 GN=PSMC6 PE=1 SV=1	PSMC6	44.173	5.4	2	2																					1168.41	1813.52	874.223	1192.39				1422.99				23.5797		3584.66				559.705		894.438
P62491	Ras-related protein Rab-11A OS=Homo sapiens OX=9606 GN=RAB11A PE=1 SV=3	RAB11A	24.3935	13.4	4	3		849.842	512.714	1344.58			850.602	1892.14	458.133		1084.16	940.855	714.554		958.22	1445.57	690.124	507.729		949.091		1058.23	907.293			783.073	577.4	1577.61	1099.49		721.607	706.839	1486.09	558.525	1432.82	3855.24
P62805	Histone H4 OS=Homo sapiens OX=9606 GN=H4C16 PE=1 SV=2	H4C16	11.3673	46.6	5	5	797.662	1218.51	567.933	546.858	6857.8	2654.2	372.779	668.493	940.995	1194.64	1094.87	650.575	998.965	447.961	537.007	2621.91	392.052	544.511	722.834	853.129	589.566	740.93	572.232	1434.41	586.169	514.888	627.615	36531.4	50549.4	1898.01	2018.47	348.931	1310.31	1851.77	34705.8	80420.7	1198.19	1711.84	1539.49	1290.81	2252.29	1612.24	1314.26
P62826	GTP-binding nuclear protein Ran OS=Homo sapiens OX=9606 GN=RAN PE=1 SV=3	RAN	24.4231	27.8	8	8	1505.31	1322.03	1411.58	834.321	2389.13	1330.81	808.124	1373.84	1386.84	1095.63	1445.55	1550.56	1279.68	951.033	693.443	2064.54	1270.59	2192.74	1332.86	1089.09	1939.44	3174.71	2325.05	2813.41	1229.29	1131.2	887.1	2922.87	845.449	614.223	1786	690.396	1142.54	4411.24	2615.41	4502.03	2487.69	3160.91	1610.11	6116.52	1727.84	1247.55	2109.63
P62913	60S ribosomal protein L11 OS=Homo sapiens OX=9606 GN=RPL11 PE=1 SV=2	RPL11	20.2524	9.6	2	2	218.419	138.626	252.606		603.42	439.967			470.653			152.749				175.478		57.5463					84.3039	551.138			101.275	2068.85	121.528					2006.13	718.612	1066.52	61.3997		65.5312	147.52	143.307
P62937	Peptidyl-prolyl cis-trans isomerase A OS=Homo sapiens OX=9606 GN=PPIA PE=1 SV=2	PPIA	18.0125	35.2	7	5	2687.39	5801.72	3563.56	7913.25	3270.36	3014.78	3939.7	3593.82	5743.2	3404.26	4806.88	6026.39	4581.47	1720.66	2997.41	6362.17	5604.15	4119.33	2839.45	5037.57	4246.46	5800.94	5087.97	3161.77	1688.81	4473.84	1936.8	8219.91	14109	2315.4	5382.04	3953.55	5088.62	6363.63	4768.71	34144.2	4034.95	5309.92	3632.53	7864.98	4037.41	2387.23	4755.73
P62942	Peptidyl-prolyl cis-trans isomerase FKBP1A OS=Homo sapiens OX=9606 GN=FKBP1A PE=1 SV=2	FKBP1A	11.9507	40.7	3	3	474.501	1046.87	576.946	1611.49	414.998		661.069	511.838	565.705	261.275	1443.43	1013.23	1232.3	663.433	659.006	786.989	1025.48	1203.74	262.656	451.853	785.249	1191.75	864.248	370.131	217.355	851.54	249.804	931.335	854.542	434.094	807.229	977.544	863.408	1090.19	658.409	3184.34	965.615	921.347	515.538	894.693	491.48	385.877	1013.54
P62993	Growth factor receptor-bound protein 2 OS=Homo sapiens OX=9606 GN=GRB2 PE=1 SV=1	GRB2	25.2064	14.3	3	3		411.441	71.0658	479.288	100.571		274.852	277.405	241.833	144.838	904.555		336.078			243.978	438.046	225.099	207.046	344.126	83.1756	540.13				469.381	152.574	652.823	464.222	337.686	288.679	784.626	488.577	668.502		999.426	263.618	170.317	312.978	221.286	180.701
P63104	14-3-3 protein zeta/delta OS=Homo sapiens OX=9606 GN=YWHAZ PE=1 SV=1	YWHAZ	27.7451	38	13	13	244.654	714.244	320.055	1215.67	220.569	196.269	564.752	341.315	459.018	365.636	766.539	981.569	532.731	186.224	499.971	972.676	694.517	356.004	308.573	685.523	296.514	546.96	461.878	181.309	71.7612	527.103	425.502	1152.8	3633.81	1357.84	504.702	467.696	1342.76	577.643	411.426	10982.7	686.803	388.254	466.215	521.232	657.013	244.795	754.213
P63244	Receptor of activated protein C kinase 1 OS=Homo sapiens OX=9606 GN=RACK1 PE=1 SV=3	RACK1	35.0767	11	4	4		345.296	491.591		323.796				1635.34			342.684				275.996			312.923					740.007			400.915	2004.56	1265.15	619.02				1008.48		2859.38				281.466
P63316	Troponin C, slow skeletal and cardiac muscles OS=Homo sapiens OX=9606 GN=TNNC1 PE=1 SV=1	TNNC1	18.4025	27.3	4	4																									319.923				643.385	486.082	2093.16	1734.02		912.03	1733.85	238.057			146.751
P67936	Tropomyosin alpha-4 chain OS=Homo sapiens OX=9606 GN=TPM4 PE=1 SV=3	TPM4	28.5218	8.9	3	3		4156.41	3932.84	9844.61			3006.22	2432.51	5596.62	4414.3	3887.83	8221.68	2867.82		5451.16	10026.6	2485.33	3266.33			2485.98	4836.1	2742.62			2548.93		3572.33	2255.36	807.786	4345.07	6672.95	7110.77	2249.18	2539.84	6039.62	2822.48				4121.47		1395.21
P68104	Elongation factor 1-alpha 1 OS=Homo sapiens OX=9606 GN=EEF1A1 PE=1 SV=1	EEF1A1	50.1409	20.8	11	5	997.207	777.374	1402.46	479.87	1388.27	785.197	433.194	700.719	1373.43	625.628	760.269	1045.93	1083.49	846.575	717.975	943.254	783.691	715.643	763.624	846.745	507.294	734.575	827.441	1123.17	493.233	467.608	747.592	6897.43	2295.69	1011.19	600.294	378.218	731.89	5024.6	3315.29	5936.71	876.501	1033.98	548.804	2123.39	2177.01	716.483	1036.19
P68366	Tubulin alpha-4A chain OS=Homo sapiens OX=9606 GN=TUBA4A PE=1 SV=1	TUBA4A	49.9244	4.2	2	2	170.966	479.357	189.852	976.384	85.6921		386.804		1593.03	292.546	469.595	2414.27	172.503		607.705	978.099	156.063	385.759	121.448	325.031		1390.47				1347.91	224.003	3426.28	979.931		508.604	311.193	1723.81	644.526	873.876	1273.61	157.742	170.713		165.061	154.628
P68871	Hemoglobin subunit beta OS=Homo sapiens OX=9606 GN=HBB PE=1 SV=2	HBB	15.9984	85.7	14	8	1085.76	1583.92	944.063	1562.41	2083.6	1188.16	2763.85	1364.86	1173.52	950.774	1934.62	814.852	1877.99	1576.12	278.096	1735.71	936.968	4915.93	27243.4	1841.54	4364.2	4826.38	4885.11	1331.38	3431.67	953.175	327.566	4219.47	1402.22	1133.45	5962.18	786.617	10931.6	733.615	5002.1	40694.8	2259.65	4480.64	2602.43	106301	1377.12	1822.58	1831.36
P69905	Hemoglobin subunit alpha OS=Homo sapiens OX=9606 GN=HBA2 PE=1 SV=2	HBA2	15.2575	75.4	11	10	3877.74	5820.99	3293.3	6269.23	7827.04	4296.49	9801.62	5582.1	3842.79	2935.35	7852.2	3108.89	6030.78	5216.39	1096.17	5145.52	3400.97	15600.6	87334.3	6861.3	13230	19399.6	14308.6	4747.57	11665.7	3811.75	1353.21	13002.1	4820.7	3262.06	19362.6	2754.9	46959.5	2471.67	11083.7	81327.6	9210.62	14427.1	8816.24	530084	5110.96	6060.3	6744.86
P78324	Tyrosine-protein phosphatase non-receptor type substrate 1 OS=Homo sapiens OX=9606 GN=SIRPA PE=1 SV=2	SIRPA	54.9669	16.5	9	2	951.045	1685.22	1404.64	2120.7	1592.15	2187.15	3519.89	5703.31	2194.13	2743.96	748.016	1442.22	1601.19	4951.64	2234.04	2233.6	1742.06	1593.65	5820.8	1369.35	1454.21	1766.43	4699.46	4990.04	1683.74	1614.48	2823.46	1528.05	5207.36	6903.27	2170.61	2848.39	4780.57	4220.85	2839.4	10988.4	1441.62	1821.39	3400.98	2245.42	2490.6	1865.4	5864.9
P78330	Phosphoserine phosphatase OS=Homo sapiens OX=9606 GN=PSPH PE=1 SV=2	PSPH	25.0077	16	3	3																	144.006												855.965							2097.06
P78371	T-complex protein 1 subunit beta OS=Homo sapiens OX=9606 GN=CCT2 PE=1 SV=4	CCT2	57.4882	5.8	3	3			463.347		438.218																			1324.41										2435.85	514.136	284.811					476.225
P78386	Keratin, type II cuticular Hb5 OS=Homo sapiens OX=9606 GN=KRT85 PE=1 SV=1	KRT85	55.8021	10.8	6	6								656.897	171.255						1765.28													6373.8		553.641				137.867		1121.9					307.924
P78417	Glutathione S-transferase omega-1 OS=Homo sapiens OX=9606 GN=GSTO1 PE=1 SV=2	GSTO1	27.5659	35.3	11	11	2371.67	4537.01	3217.12	4656.7	2214.24	4924.88	3211.88	2420.43	3261.64	4342.15	3902.81	4619.75	3735.77	1391.97	3194.82	5421.42	7099.92	4430.28	3176.23	3914.09	4391.07	2981.48	3525.53	2754.77	3620.27	8106.93	5164.37	5648.96	117592	71798	6291.26	4472.03	9176.85	13562.3	6005.26	44626.2	5931.91	6608.58	4301.8	7644.53	5811.25	3366.82	10724.6
P78509	Reelin OS=Homo sapiens OX=9606 GN=RELN PE=1 SV=3	RELN	388.388	4.5	24	24	942.934	691.869	844.937	1047.28	978.603	895.622	636.178	1610.53	659.367	529.084	1220.16	997.143	1514.57	1296.53	1502.75	1147.09	806.507	725.016	968.082	1503.78	1914.53	1467.1	1383.58	1773.88	737.011	845.101	744.942	1723.25	770.29	1826.6	1315.3	475.623	1161.71	867.467	1014.74	1424.91	1976.27	2663.53	898.909	944.399	656.381	594.431	642.503
P78540	Arginase-2, mitochondrial OS=Homo sapiens OX=9606 GN=ARG2 PE=1 SV=1	ARG2	38.5779	8.5	3	3																														432.943						2391.39				228.716
P80108	Phosphatidylinositol-glycan-specific phospholipase D OS=Homo sapiens OX=9606 GN=GPLD1 PE=1 SV=3	GPLD1	92.3364	18.6	20	20	20701.3	26588.8	37178.1	29688.8	55678.8	42869.7	25637.8	10625.2	36472.9	25352.3	16704.7	48595.4	36992.3	9199.87	8563.75	47560	28342.2	31703	14951	27545.9	28280.1	20277.8	11197	12503.5	32266.6	22559.5	20172.6	49449.6	7632.61	17983	38820.5	33045.3	23886.9	49008.8	44554.7	8759.53	30052.7	30584.1	21699	41496.5	21524.3	27702.7	16981.2
P80188	Neutrophil gelatinase-associated lipocalin OS=Homo sapiens OX=9606 GN=LCN2 PE=1 SV=2	LCN2	22.5881	38.4	7	7	321.332	368.541	409.141	379.119	355.067	388.113	515.625	2740.01	401.23	693.618	64.051	443.715	582.461	1401.03	560.763	542.505	160.982	399.195	615.955	432.281	503.427	74.8771	1699.27	1570.32	719.077	154.417	124.79		2472.15	983.726		184.965	102.648	391.829		604.03	335.16	329.036	443.983	663.19	661.485	480.404	1779.36
P80217	Interferon-induced 35 kDa protein OS=Homo sapiens OX=9606 GN=IFI35 PE=1 SV=5	IFI35	31.5464	6.6	2	2							578.83	616.666			434.109						596.838	868.613				491.072				487.138	254.341		2841.27	582.333	524.238		3138.65	429.943		920.438	557.218	531.608		394.806	438.558	301.516	828.301
P80404	4-aminobutyrate aminotransferase, mitochondrial OS=Homo sapiens OX=9606 GN=ABAT PE=1 SV=3	ABAT	56.4389	30.8	14	14					138.443	1499.38		255.527						329.333	366.346				117.658	177.872		447.661	298.794	121.792				102.352	91435.7	7222.73		339.247	608.387	554.764	708.742	22736.3			437.106			463.32	1000.56
P80511	Protein S100-A12 OS=Homo sapiens OX=9606 GN=S100A12 PE=1 SV=2	S100A12	10.575	16.3	2	2							265.919	414.354	132.202		4941.69		678.527			553.05	242.073	1714.92		207.708		470.984	634.537	384.781		556.912	460.006		1420.39	637.505			1584.5	3171.88	486.934	8655.76	1456.56	1724.13		3480.84	2898.51	778.388	281.15
P80723	Brain acid soluble protein 1 OS=Homo sapiens OX=9606 GN=BASP1 PE=1 SV=2	BASP1	22.6934	39.6	7	7					357.147	470.382	518.955	747.648	658.12	492.262	562.344	666.244	227.274	420.047	642.406	425.882		426.075	706.634	574.635		411.319	744.809	1558.93		580.042	390.301	544.491	1584.82	1231.09	590.463	434.111	1377.67	582.586	725.286	14628.8	347.09	560.375		390.905	1330.85	539.417	1701.31
P81605	Dermcidin OS=Homo sapiens OX=9606 GN=DCD PE=1 SV=2	DCD	11.2839	20	2	2	3342.64	12084	10674.1	5983.34	6241.57	15387.6	6144.31	3071.61	6215.71	7054	828.002	5365.66	16466.8	5663.78	4682.17	8788.33	8629.17	5996.97	9303.88	8911.02	3159.44	3364.95	5677.14	15246.5	3153.76	6356.77	3051.9	9025.78	35854.6	14852.6	5619.96	3810.76	2588.86	17815.3	7833.81	12748.6	7203.63	6307.79	9638.63	8958.89	14132.2	9648.59	15662.7
P98088	Mucin-5AC OS=Homo sapiens OX=9606 GN=MUC5AC PE=1 SV=4	MUC5AC	585.57	2.5	3	3				357.407		982.047		207.971					2152.73		317.082							383.682			1128.69												103.874		718.361			223.748
P98095	Fibulin-2 OS=Homo sapiens OX=9606 GN=FBLN2 PE=1 SV=2	FBLN2	126.573	9.3	9	9	88.2086	219.538	229.168	222.903	360.465	334.762	321.278	887.657	218.342	368.717	640.787	361.076	421.025	468.366	440.476	362.082	183.154	217.123	681.801	260.382	555.312	469.753	648.73	746.036	451.603	238.367	139.644	590.182	758.956	722.314	334.529	252.533	517.58	727.589	1056.96	5632.52	798.265	926.54	584.702	726.649	669.573	792.918	872.651
P98160	Basement membrane-specific heparan sulfate proteoglycan core protein OS=Homo sapiens OX=9606 GN=HSPG2 PE=1 SV=4	HSPG2	468.83	13.5	60	60	906.351	1626.48	1425.77	1576.87	1638.96	1834.76	1449.32	1292.12	1778.77	1918.35	1233.31	1443.54	1355.04	857.908	1362.48	1607.22	1203	1231.19	2939.99	1430.6	1313.82	1489.21	2305.67	2113.37	1476.11	1314.4	1123.74	1480.02	1576.21	2595.86	1347.3	1313.79	1717.38	1948.9	1918.97	4563.29	1231.88	1105.07	1730.54	1620.05	1542.74	1317.04	1181.34
P99999	Cytochrome c OS=Homo sapiens OX=9606 GN=CYCS PE=1 SV=2	CYCS	11.7487	38.1	4	4	425.149	925.687	370.606	945.283	253.778	761.766	500.478	293.697	279.746	538.929	1112.26	418.98	331.226	230.622	261.137	442.875	2684.88	900.952	1376.42	597.004	271.726	606.614	380.407	330.295	538.25	431.38	404.617	1109.28	33340.3	1532.93	1008.52	1037.3	473.132	2742.62	1673.41	29921.4	244.804	586.878	1075.7	575.167	455.91	331.922	769.327
Q00013	55 kDa erythrocyte membrane protein OS=Homo sapiens OX=9606 GN=MPP1 PE=1 SV=2	MPP1	52.2965	4.7	2	2				844.308	400.49				389.843			1015.42			354.018	1069.2	606.72				1157.49	841.008	727.539					844.393				885.427	798.755	1130.72	578.347		670.357			860.444	478.364	489.035
Q00266	S-adenosylmethionine synthase isoform type-1 OS=Homo sapiens OX=9606 GN=MAT1A PE=1 SV=2	MAT1A	43.6479	18.5	6	5						416.873											395.313												26659.7	6031.08			405.855	1648.72	1214.63	16219.7		1411.79				434.112	1834.55
Q00577	Transcriptional activator protein Pur-alpha OS=Homo sapiens OX=9606 GN=PURA PE=1 SV=2	PURA	34.9108	5.3	2	2	260.077	393.608		1086.2	841.993	658.928			973.2	538.646	976.353	390.019	365.818			1095.98		510.292		895.293	460.796	1129.86	740.83	655.408		735.231		1532.06	2054.84	253.36	1171.11		362.615	791.142	1081.84	738.896	531.071	891.489	483.78	666.865	493.888	404.784	1124.47
Q00610	Clathrin heavy chain 1 OS=Homo sapiens OX=9606 GN=CLTC PE=1 SV=5	CLTC	191.615	3.2	6	6	568.221	608.525	623.529	610.792	648.475				748.54		1460.52	666.285			255.053	527.695		744.644	368.466			1145.72		198.851		687.355	303.344	2211.25	227.352		75.2461	55.5096	642.311	2422.19	1312.86	1530.95	588.522	529.495			1382.2		98.8656
Q00688	Peptidyl-prolyl cis-trans isomerase FKBP3 OS=Homo sapiens OX=9606 GN=FKBP3 PE=1 SV=1	FKBP3	25.1768	19.6	4	4	1065.7		1078.63	2845.26	3647.16		2082.93		2039.79	458.526	2092.86	1596.6	2231.89		1611	1435.86	1794.04	557.97		2494.59	1891.58	1639.51		2357.04		1187.73	579.194		1505.31	1045.89	905.933	271.082	1494.02	3600.45		3220.63		1110.02	1198	5718.03	808.688	768.972	450.143
Q00722	1-phosphatidylinositol 4,5-bisphosphate phosphodiesterase beta-2 OS=Homo sapiens OX=9606 GN=PLCB2 PE=1 SV=2	PLCB2	134.024	2.2	2	2											290.739				254.522							262.987				314.506							353.089			328.198
Q00796	Sorbitol dehydrogenase OS=Homo sapiens OX=9606 GN=SORD PE=1 SV=4	SORD	38.3246	37.3	12	12	24.8962	38.294	40.7747	29.9276	51.2496	323.364	65.096	41.3328	53.5655	27.1771	57.3553	21.216	40.5076	20.4221	40.0147	70.3264	90.0277	75.7532	24.617	68.8094	65.845	82.3817	35.2585	80.3537	18.8484	18.7848	22.1578	114.533	12865.5	642.014	47.3574	39.7186	300.999	605.873	601.7	5848.18	61.772	77.5255	52.7328	87.5448	59.7105	147.452	498.834
Q00872	Myosin-binding protein C, slow-type OS=Homo sapiens OX=9606 GN=MYBPC1 PE=1 SV=2	MYBPC1	128.294	11.2	14	13			171.654							1389.37													608.894		498.513			118.533	454.46	177.626	2359.99	1004.41		301.066		144.676	66.0901	51.7647					84.2841
Q00973	Beta-1,4 N-acetylgalactosaminyltransferase 1 OS=Homo sapiens OX=9606 GN=B4GALNT1 PE=1 SV=2	B4GALNT1	58.8824	4.5	2	2						222.99													378.06																	4345.21
Q01082	Spectrin beta chain, non-erythrocytic 1 OS=Homo sapiens OX=9606 GN=SPTBN1 PE=1 SV=2	SPTBN1	274.609	9.1	21	19	941.68	701.486	1226.86	354.279	1317.96	625.98	392.281	559.149	1184.13	570.287	402.079	822.637	490.278	458.306	480.118	611.683	703.433	490.259	580.6	598.295	557.343	431.462	714.008	1952.59	451.123	493.765	572.262	326.954	2579.94	625.945	493.323	300.686	197.312	5140.97	1429.63	2059.84	305.932	317.615	639.121	369.206	1622.1	612.946	655.819
Q01415	N-acetylgalactosamine kinase OS=Homo sapiens OX=9606 GN=GALK2 PE=1 SV=1	GALK2	50.3783	3.7	2	2		649.774		696.076				287.226		262.926		220.699				641.596	710.276				426.841	518.643						603.326	5149.89					745.142		7310.04					415.778
Q01433	AMP deaminase 2 OS=Homo sapiens OX=9606 GN=AMPD2 PE=1 SV=2	AMPD2	100.688	2.2	2	2	393.831	645.86	322.012	696.818	139.114	256.24	458.944	309.007	958.022	107.301	890.049	1324.75	563.837		577.911	1050.01	274.735	236.123	48.7023	828.904	224.545	1243.35	496.408			400.283	232.941	550.529	30842.3	322.8	257.989	678.194	676.975	3150.58	986.448	7197.8			259.753		616.682
Q01469	Fatty acid-binding protein 5 OS=Homo sapiens OX=9606 GN=FABP5 PE=1 SV=3	FABP5	15.1644	55.6	8	8	83.8433	467.171		384.191	179.158	317.684	172.572	134.808	227.677	156.05	203.25	120.114	765.73	545.483	496.55	342.013	166.416	416.225	361.808	171.773	188.689	200.136	270.036	791.793	64.9409	178.504	181.111	1972.84	2049.98	412.376	1602.01	236.56	464.108	534.549	301.846	2170.62	245.162	146.6	188.064	484.638	332.153	102.052	414.019
Q01518	Adenylyl cyclase-associated protein 1 OS=Homo sapiens OX=9606 GN=CAP1 PE=1 SV=5	CAP1	51.9015	21.5	13	12	689.545	1871.03	1101.87	3554.78	1137.9	745.33	2135.52	1186.63	1936.21	1229.7	1220.86	2823.8	1662.47	360.687	1469.66	4492.45	1682.7	1631.22	479.246	1724.01	1211.36	1850.17	1399.4	225.167	249.919	1765.41	742.469	2909.82	982.552	377.029	1505.98	1312.17	1552.42	1486.81	632.497	3288.09	877.987	845.273	1179.67	539.576	1457.89	661.325	491.786
Q01581	Hydroxymethylglutaryl-CoA synthase, cytoplasmic OS=Homo sapiens OX=9606 GN=HMGCS1 PE=1 SV=2	HMGCS1	57.2936	4.2	2	2		2451.6	2155.48	4133.32	1551.98	1842.62			1478.42							955.801			722.342		4891.21	6469.34						2201.17	5861.25	3382.17	4286.93	1893.46	3467.56	5157.48	2575.51	2614.98	3561.24			793.098		1941.33	4558.59
Q01638	Interleukin-1 receptor-like 1 OS=Homo sapiens OX=9606 GN=IL1RL1 PE=1 SV=4	IL1RL1	63.3579	9	4	4		147.837		384.099	560.151	194.425	394.037	1553.63			204.429	543.358		1587.39	974.291		980.257				338.838	547.851	797.084	869.508	3367.58	3361.87	2882.1	908.912	12927.9	11754.7	1280.66	7165.61	3844.39	4765.85	5218.15	34600.3	7528.44	1824.49	6339.58	3238.59	1681.75	992.55	4057.86
Q01970	1-phosphatidylinositol 4,5-bisphosphate phosphodiesterase beta-3 OS=Homo sapiens OX=9606 GN=PLCB3 PE=1 SV=2	PLCB3	138.799	5.1	6	6		311.106	88.4677	265.622		134.396	242.382	112.312	77.6125	140.09	722.183	328.225			134.431	119.784	106.8	143.563	657.028	590.828		877.407	57.2249		91.0194	184.255	83.7439	211.409	304.614		153.621		434.616		410.949	4210	257.48	102.128	74.0609	264.428			114.106
Q01973	Inactive tyrosine-protein kinase transmembrane receptor ROR1 OS=Homo sapiens OX=9606 GN=ROR1 PE=1 SV=2	ROR1	104.283	2.1	2	2	6315.52	6070.59	7276.71	4257.85	6398.58	7878.18	7089.84	3000.82	9566.7	11296.1	9494.69	9487.57	5236.62	3502.65	4023.87	4830.85	4783.97	7924.4	11641.4	7472.64	8565.64	4076.88	8341.19	14701.1	4264.07	3774.54	3707.69	3475.99	2988.16	2810.24	4681.25	3589.26	5342.16	3425.13	7913.01	3755.07	5713.75	4226.53	2610.92	1250.91	4427.91	2243.43	4149.1
Q02218	2-oxoglutarate dehydrogenase complex component E1 OS=Homo sapiens OX=9606 GN=OGDH PE=1 SV=3	OGDH	115.935	2.7	3	2																												323.167	569.127							246.842
Q02246	Contactin-2 OS=Homo sapiens OX=9606 GN=CNTN2 PE=1 SV=1	CNTN2	113.393	4.3	4	4		186.923	413.655	115.491		352.329	266.058	219.942	507.259	423.543			184.642			226.013		186.111	646.059	267.762	172.958		304.699	251.301	252.396			180.798	99.6825			218.622		112.036	56.6013	32143.5	110.824		223.895	216.704	127.33
Q02252	Methylmalonate-semialdehyde dehydrogenase [acylating], mitochondrial OS=Homo sapiens OX=9606 GN=ALDH6A1 PE=1 SV=2	ALDH6A1	57.8397	7.7	4	4																													9612.73	2324.97					1065.79	2853.41							162.8
Q02413	Desmoglein-1 OS=Homo sapiens OX=9606 GN=DSG1 PE=1 SV=2	DSG1	113.748	14.3	17	17	369.216	1571.1	844.975	900.541	1359.41	1391.63	921.881	535.072	877.889	1414.76	147.728	259.381	4330.27	844.067	760.903	1170.42	538.199	724.246	1316.97	1514.61	362.39	351.07	686.838	1270.41	586.079	1224.04	410.625	13071.5	1620.3	1549.28	815.536	529.064	589.444	1274.48	559.055	1521.29	1165.88	368.002	1007.8	2479.72	2957.91	738.187	3839.17
Q02487	Desmocollin-2 OS=Homo sapiens OX=9606 GN=DSC2 PE=1 SV=1	DSC2	99.9617	6.3	8	8	1147.6	1441.42	1741.37	2743	1636.05	1861.91	1548.42	3175.48	2121.22	3639.43	978.303	1876.73	1700.5	5399.05	2614.1	1978.29	2614.47	2158.88	6609.02	2025.35	800.755	1242.22	5712.71	2816.26	2041.71	934.366	1005.74	3592.41	1941.23	4400.3	1413.78	1314.37	952.459	2167.38	2380.12	3651.09	1321.15	1412.82	2022.2	1474.24	3570.42	2975.01	6423.74
Q02747	Guanylin OS=Homo sapiens OX=9606 GN=GUCA2A PE=1 SV=2	GUCA2A	12.3883	16.5	2	2		2134.83	2486.66	378.106	2831.48	3564.03	1965.11	307.98	2599.58	3291.08		4262.41	3018.75	1197.53	639.142	3580.72		1446.44	4356.23	2443.84	1453.56	882.019	6287.58	5624.47	3953.45	303.339		3162.76	2635.06	1970.36	1790.58	543.412	1304.99	1030.39	1717	6192.98		919.608	2288.28	6514.5	4025.76	3058.47	604.109
Q02790	Peptidyl-prolyl cis-trans isomerase FKBP4 OS=Homo sapiens OX=9606 GN=FKBP4 PE=1 SV=3	FKBP4	51.8046	6.8	4	4	979.711	853.474	1474.34	280.828	1439.01	648.373	528.344	467.084	1312.81	592.114	730.238	663.308	387.591	590.168	471.523	749.188	1515.45	752.309	928.943	686.926	527.474	606.685	615.058	1746.89	399.115	143.86	585.675	612.85	3666.3	1110.83	393.76	431.525	549.712	8839.39	1389.89	8622.93	642.306	685.937	513.607	1188.96	2472.19	821.868	1451.26
Q02818	Nucleobindin-1 OS=Homo sapiens OX=9606 GN=NUCB1 PE=1 SV=4	NUCB1	53.8793	30.8	12	12	295.386	199.453	304.856	273.239	414.669	275.769	601.564	2782.42	578.928	256.502	603.117	261.177	339.121	2063.72	3171.4	649.381	365.86	259.278	706.511	795.808	486.206	620.044	599.585	1513.44	1709.53	368.854	181.408	1051.14	6616.32	1300.83	687.938	438.907	832.479	1669.09	1297.14	7761.44	2511.4	1768.44	2675.39	1323.79	630.257	465.352	2501.08
Q02952	A-kinase anchor protein 12 OS=Homo sapiens OX=9606 GN=AKAP12 PE=1 SV=4	AKAP12	191.482	2	4	4																			880.401					405.341											2022.06	2684.63
Q02985	Complement factor H-related protein 3 OS=Homo sapiens OX=9606 GN=CFHR3 PE=1 SV=2	CFHR3	37.3233	32.7	15	5	7086.11	7555.21	11080.6	11171	12742.3	11337.2	10500.2	15527.7	5976.05	8652.81	6344.94	14239.1	24244.8	6934.73	31613.2	8744.49	9643.64	4995.7	7706.88	9037.38	18102.3	22221.8	23756.6	1559.65	12925.8	21148.5	17320.2	4398.46	10374.8	12362.2	10515.3	7190.84	8580.88	4854.06	6255.54	2835.44	10204	13552.5	5761.81	1861.96	10258.6	5836.99	3054.62
Q03001	Dystonin OS=Homo sapiens OX=9606 GN=DST PE=1 SV=4	DST	860.662	0.2	2	2			353.367		155.945																			230.243										1487.86		168.384					264.087
Q03154	Aminoacylase-1 OS=Homo sapiens OX=9606 GN=ACY1 PE=1 SV=1	ACY1	45.885	40.7	17	17	184.349	99.6479	253.46	94.2561	92.492	704.57	185.431	562.595	181.529	89.1733	366.499	131.884	172.002		128.247	130.172	2042.82	305.263	1339.98	362.159	232.208	135.21	258.273	213.844	134.743	195.347	135.545	1054.85	94119.8	80065.3	599.595	452.646	5422.27	8656.7	2201.63	31644.4	452.434	537.296	262.25	219.995	347.677	529.249	6629.81
Q03167	Transforming growth factor beta receptor type 3 OS=Homo sapiens OX=9606 GN=TGFBR3 PE=1 SV=3	TGFBR3	93.4994	3.3	2	2		548.534	706.846												806.222	1041.91													296.519	1274.88	894.432		686.529	235.741	1147.18	1802.96	581.712		1054.99
Q03591	Complement factor H-related protein 1 OS=Homo sapiens OX=9606 GN=CFHR1 PE=1 SV=2	CFHR1	37.6506	40	15	2	29418.3	37456.5	56729.1	53259	34707.4	45924.2	51355.2	43469.8	53186.1	40312.2	32747.2	47956.9	34309.9	29724.1	43980.9	31077.2	39668.6	29366.7	31568.8	35816.5	31734.1	33203.6	53614	18931.8	56244.7	28073.6	25407.9	36491.4	25056.4	29659.6	46193.2	37833	23291.6	52661.8	28739.3	18284.8	42549.7	51265	30160.8	29409.9	42487.7	42667.9	32194
Q04446	1,4-alpha-glucan-branching enzyme OS=Homo sapiens OX=9606 GN=GBE1 PE=1 SV=3	GBE1	80.4739	21.2	15	15	131.97	208.837	135.709	285.805	123.036	372.681	150.623	200.505	238.359	412.263	176.539		282.925		210.748	506.411	423.63	353.822	240.288	168.511	278.972	184.728	337.946	16.9274		109.124	99.4762	438.878	18274.7	6531.08	389.169	235.468	411.403	622.157	345.899	4800.36	320.574	254.358	339.137	302.225	388.324		870.217
Q04695	Keratin, type I cytoskeletal 17 OS=Homo sapiens OX=9606 GN=KRT17 PE=1 SV=2	KRT17	48.1057	22.9	11	8	930.753	1699.63	1342.32	1345.45	676.033	1737.91	1677.04	325.144	1547.17	6921.9	982.273	358.229	4439.92	935.282	769.271	4474.15	1148.32	1542.8	3244.41	1414.66	358.2	1282.9	779.617	1521	1153.9	1198.39	2546.54	7228.48	17085.3	1453.58	6820.68	1702.07	483.375	1716.28	501.018	7701.32	884.938	1467.6	1565.26	1157.38	3967.21	628.426	2615.81
Q04721	Neurogenic locus notch homolog protein 2 OS=Homo sapiens OX=9606 GN=NOTCH2 PE=1 SV=3	NOTCH2	265.405	2.6	9	9	1096.22	1591.15	1734.8	1845.76	2321.01	1780.24	2720.38	2583.86	2370.33	2572.6	1325.76	1214.29	2294.58	1768.02	1798.69	2372.72	1042.67	2054.11	2526.64	2326.28	1642.61	1926.55	3315.24	1779.06	1977.82	1891.93	1366.77	1787.89	1357.99	2755.31	1795.61	1888.47	2326.95	2488.48	1944.99	1906.75	1386.8	1672.33	1928.95	1165.31	1855.31	977.574	2506.53
Q04756	Hepatocyte growth factor activator OS=Homo sapiens OX=9606 GN=HGFAC PE=1 SV=1	HGFAC	70.6818	30.2	18	18	8269.72	7961.77	8875.98	8764.41	10377.1	10722.1	6620.73	4667.59	7949.25	4081.68	4749.06	9857.64	7791.97	2302.32	4280.55	10949.7	5869.17	5756.21	4326.94	5089.96	6417.67	6839.21	10215.9	10467.3	5882.87	4269.53	3929.69	12132.9	4881.53	6079.58	11857.3	9449.2	5432.15	4449.02	4075.27	2537.97	7129.5	5959.07	6092.27	4582.99	6720.25	7552.09	6615.84
Q04760	Lactoylglutathione lyase OS=Homo sapiens OX=9606 GN=GLO1 PE=1 SV=4	GLO1	20.7777	14.7	4	4	123.908	133.274	257.464			910.969	106.629	121.936	397.723	317.493	575.167	676.694	212.213				628.493	1222.6	97.5687	231.52	793.649	742.544	581.554	388.089				1053.5	7200.74	279.726	522.923	109.281	527.781	779.404	426.267	7450.77		951.574	284.239	2283.25	520.604	191.799	600.943
Q04917	14-3-3 protein eta OS=Homo sapiens OX=9606 GN=YWHAH PE=1 SV=4	YWHAH	28.2187	18.7	6	6	507.502	1367.39	906.634	3908.05	565.245	625.366	1605.34	1125.44	1552.54	796.519	1832.05	3475.87	1587.55	484.513	1876.9	3650.04	2653.63	1069.15	619.847	2159.1	981.614	1997.88	1960.82	421.269	547.353	2133.96	1003.89	3201.59	19103.3	5728.29	1316.91	1716.04	3149.7	2069.14	1334.31	19623.3	2336.27	1753.63	1780.45	2381.28	2509.3	1091.55	2146.81
Q05682	Caldesmon OS=Homo sapiens OX=9606 GN=CALD1 PE=1 SV=3	CALD1	93.2311	8.7	8	8		976.73		940.874	405.974								754.801			1126.81	594.636	462.048		650.753	511.219	630.328	2458.28	229.453		389.279		694.33	814.668	194.989	312.91	879.127	760.004	681.945	2082.96	958.649				158.447	441.571		429.224
Q05707	Collagen alpha-1(XIV) chain OS=Homo sapiens OX=9606 GN=COL14A1 PE=1 SV=3	COL14A1	193.515	2.4	5	5					448.96														3699.05				1967.37	1977.08				3420.62	2705.24			653.064				3627.99
Q06033	Inter-alpha-trypsin inhibitor heavy chain H3 OS=Homo sapiens OX=9606 GN=ITIH3 PE=1 SV=2	ITIH3	99.8492	21.8	23	23	6479.3	14448.6	12944.9	13984.1	14670.7	17838.1	11036.6	34469.2	10289.6	15548.4	18362	13296.4	19162.9	17417.9	28767.5	18547	19471.6	12880.1	13069.2	18805.2	17063.6	20054.5	24727.5	7406.58	15001.6	24592	18338.4	13086	6070.88	11942.2	14421.7	11819.5	17577	21062.5	27688.6	17036.7	29403.8	41030.6	15433.6	8679.65	22269	16888.6	21485.1
Q06124	Tyrosine-protein phosphatase non-receptor type 11 OS=Homo sapiens OX=9606 GN=PTPN11 PE=1 SV=3	PTPN11	68.0108	4.4	2	2											114.722							180.247											716.217							940.372							144.479
Q06278	Aldehyde oxidase OS=Homo sapiens OX=9606 GN=AOX1 PE=1 SV=2	AOX1	147.918	24.1	32	32													779.882			720.851							1046.15		1175.87				107796	3869.94		919.214	579.778	855.852	527.885	23895.4				600.581		223.949	748.308
Q06323	Proteasome activator complex subunit 1 OS=Homo sapiens OX=9606 GN=PSME1 PE=1 SV=1	PSME1	28.7231	39.4	10	10	523.165	788.057	535.189	748.504	1146.99	651.279	720.344	718.247	761.61	692.078	749.735	850.049	878.094	330.187	676.792	1461.84	1118.19	1056.05	911.372	736.377	1177.05	1238.17	1498.23	1474.01	721.319	472.286	213.951	1590.01	21873.2	3230.63	1487.48	577.307	2491.91	1801.12	1058.04	11178.6	1215.48	1876.16	855.718	2312.94	1043.28	986.481	2505.42
Q06520	Sulfotransferase 2A1 OS=Homo sapiens OX=9606 GN=SULT2A1 PE=1 SV=3	SULT2A1	33.7798	17.5	5	5												660.473																	2616.84	172.144						8928.6
Q06830	Peroxiredoxin-1 OS=Homo sapiens OX=9606 GN=PRDX1 PE=1 SV=1	PRDX1	22.1104	52.3	13	9	626.022	938.582	644.369	587.298	1215.18	727.149	663.236	431.037	847.536	612.725	976.464	740.084	887.824	416.386	323.598	906.194	639.294	1205.56	496.413	531.881	1183.15	1632.06	1332.44	1014.09	745.727	547.388	209.377	1661.22	8750.66	1117.54	1133.87	300.048	789.027	1521.8	1159.12	6882.67	1076.63	1602.62	977.331	3095.75	745.969	662.121	1224.57
Q07075	Glutamyl aminopeptidase OS=Homo sapiens OX=9606 GN=ENPEP PE=1 SV=3	ENPEP	109.244	11	12	12	798.057	821.926	493.478	825.466	790.694	1122.7	850.215	919.88	1193.96	1061.72	813.364	1037.77	713.532	249.856	493.941	826.403	913.73	694.445	1168.55	868.476	1151.93	382.33	649.856	825.798	697.96	809.984	632.814	726.623	714.697	954.796	695.297	658.756	1340.81	881.511	949.95	1593	547.733	621.876	751.535	746.865	601.177	592.59	1311.33
Q07954	Prolow-density lipoprotein receptor-related protein 1 OS=Homo sapiens OX=9606 GN=LRP1 PE=1 SV=2	LRP1	504.606	13.2	70	69	1220.82	1734.49	2117.17	2327.46	1883.9	2232.29	2190.98	2381.79	2642.75	2652.45	1555.83	2069.29	1825.08	1537.4	1627.46	2201.61	2052.02	1671.74	3106.5	1456.55	1816.27	1525.5	3118.47	2649.54	1791.36	1321.92	1137.78	3172	2330.33	3167.82	1676.76	1454.47	2854.89	2779.85	3131.05	4828.72	1792.95	2327.06	2444.34	3483.74	2663.45	2597.49	4114.65
Q07960	Rho GTPase-activating protein 1 OS=Homo sapiens OX=9606 GN=ARHGAP1 PE=1 SV=1	ARHGAP1	50.4357	7.3	4	4																							173.699						489.064	358.191			620.323			284.023			140.902
Q08174	Protocadherin-1 OS=Homo sapiens OX=9606 GN=PCDH1 PE=1 SV=2	PCDH1	114.743	4.1	4	4	232.33	514.723	683.798	703.189	1009.92	917.986	662.725	1151.13	1023.21	885.15	304.733	794.914	777.234	969.671	1091.04	978.673	795.928	519.601	1085.44	539.865	778.389	1133.63	2425.45	1152.72	1250.32	850.256	422.262	1646.14	3007.46	3716.16	972.344	1219.47	2863.12	1441.79	1071.05	4897.61	1181.02	1200.9	1300.31	1377.66	1674.87	1133.09	2092.29
Q08188	Protein-glutamine gamma-glutamyltransferase E OS=Homo sapiens OX=9606 GN=TGM3 PE=1 SV=4	TGM3	76.6318	10.7	8	8	919.415	5216.92	1282.04	3168.6	2496.68	2864.81	2857.51	1427.89	1926.19	7164.67	917.182	807.922	10747.7	1440.58	2027.53	1714.06	1182.27	1433.79	2745.78	2555.5	1263.27	1440.93	1458.23	3433.03	1728.65	2015.66	1029.67	27204	2812.99	3131.79	2992.33	1039.62	1118.78	4318.58	1714.55	2170.48	1763.4	1789.14	2239.28	12396.6	5722.65	1512.22	14536.2
Q08257	Quinone oxidoreductase OS=Homo sapiens OX=9606 GN=CRYZ PE=1 SV=1	CRYZ	35.2066	22.5	9	9	598.502	1210.67		596.813	788.049	2035.88	768.397	335.194	573.914	1260.21		486.697	1127.85			522.871	1836.01		977.111	1517.83	1260.52	705.206		870.549		1137.07		2161.68	174753	31419.6	880.405	1871.61	3081.4	4690.67	5738.36	34497.8			403.136	538.681	1611.03	1050.28	3555.27
Q08345	Epithelial discoidin domain-containing receptor 1 OS=Homo sapiens OX=9606 GN=DDR1 PE=1 SV=1	DDR1	101.128	2.3	3	3	788.127	1191.76	1017.48	1759.33	1042.71	1376.42	1535.6	2121.16	1714.9	2176.93	662.801	1013.43	1152.44	3472.78	1605.22	1085.73	2023.79	861.326	2868.19	1110.62	920.009	1267.79	2836.54	3041.65	781.592	1291.19	688.725	811.904	1678.02	2177.02	960.741	1263.34	1314.23	1884.98	1986.88	2608.05	1285.69	1004.33	1525.97		1567.02	1104.94	2157.71
Q08380	Galectin-3-binding protein OS=Homo sapiens OX=9606 GN=LGALS3BP PE=1 SV=1	LGALS3BP	65.331	23.2	14	14	19900.3	24833.2	51983.4	17358.2	34491.7	29446.3	69014.8	54290.5	97061.6	55871.9	61306.6	63446.3	40616.2	31703.6	41851.9	27663	56530.7	47855.7	90229.1	60968	83518.3	49830.9	94663.8	28425	33301.2	32457	25524.6	55633.8	48196	37490.3	76074.6	33031.3	82463.3	16123.1	16513.4	99652.2	39860.5	57017.9	61152.2	61572.8	57352.6	45638.7	38832.5
Q08495	Dematin OS=Homo sapiens OX=9606 GN=DMTN PE=1 SV=3	DMTN	45.5144	14.1	5	5	225.785	349.402	256.108	1566.75	833.053	217.719	771.21	593.529	607.905	247.763	698.124	1258.11	695.655		1209.08	1426.24	897.984	837.08	49.7035	511.671	969.583	1071.79	773.018	271.288	411.302	1083.01	380.516	1389.25	792.327	524.579	1169.55	886.427	2040.53	463.763	510.484	775.658	726.406	428.408	503.454	1053.39	603.804	290.841	545.917
Q08554	Desmocollin-1 OS=Homo sapiens OX=9606 GN=DSC1 PE=1 SV=2	DSC1	99.9868	9.3	7	7	682.762	1689.53	1537.28	1578.48	1631.62	1371.38	1633.26	872.41	1863.99	2013.51	962.639	864.145	2410.61	749.166	887.609	1109.06	1182.87	1498.81	2403.95	1801.3	328.688	1324.2	1912.63	2801.95	1266.43	1510.33	1540.79	2998.69	2085.49	2286.81	1436.74		843.719	1204.81	593.674	1246.88	1546.64	776.427	1425.08	2197.31	1316.04	874.226	5056.59
Q08830	Fibrinogen-like protein 1 OS=Homo sapiens OX=9606 GN=FGL1 PE=1 SV=3	FGL1	36.3795	26.9	8	8	1158.05	1542.3	1855.59	6933.47	1947.49	2734.55	9820.32	20813.2	478.853	2214.67	5982.23	2785.73	1780.22	19001.1	22176.7	4677.03	4747.25	1950.75	2575.66	4649.53	5830.88	6082.96	6177.22	895.765	4377.03	19756	7523.13	1005.97	11116.7	9479.11	2752.07	1267.26	2610.73	3072.21	2656.52	8323.56	5966.53	5654.42	8226.86	1235.5	4365.29	2300.07	3706.71
Q08AH3	Acyl-coenzyme A synthetase ACSM2A, mitochondrial OS=Homo sapiens OX=9606 GN=ACSM2A PE=1 SV=2	ACSM2A	64.2232	4.7	3	3																													13266.2	285.105						5544.26
Q09028	Histone-binding protein RBBP4 OS=Homo sapiens OX=9606 GN=RBBP4 PE=1 SV=3	RBBP4	47.6557	6.8	3	3	315.765		249.914		779.226			172.953	262.778	154.745	370.286								326.842			269.153	86.903	104.11				358.995	1746.16	347.555				2301	1456.87	12588.4	338.412		96.3509		610.481		437.179
Q09328	Alpha-1,6-mannosylglycoprotein 6-beta-N-acetylglucosaminyltransferase A OS=Homo sapiens OX=9606 GN=MGAT5 PE=1 SV=1	MGAT5	84.5426	7.4	6	5	654.47	945.931	1234.05	563.542	1184.6	1124.2	919.706	247.126	1192.16	830.419	476.092	937.24	955.787	444.328	496.19	794.556	679.974	498.311	681.269	655.833	642.377	508.455	937.001	803.049	692.847	775.921	335.648	856.924	689.744	342.608	730.002	790.027	1011.86	1748.31	801.371	2871.91	267.577	453.223	526.4	766.039	669.85	689.148	586.058
Q09666	Neuroblast differentiation-associated protein AHNAK OS=Homo sapiens OX=9606 GN=AHNAK PE=1 SV=2	AHNAK	629.101	13.6	34	34	74.805	232.235	183.427	175.946	212.937	180.898	149.87	152.352	161.406	290.096	85.6484	158.522	289.016	250.527	203.128	284.557	178.896	156.178	214.621	194.977	124.148	164.378	319.466	663.258	297.84	293.991	247.818	393.768	2829.17	1135.6	341.152	229.809	335.887	411.031	746.174	1814.12	258.433	276.145	393.752	401.953	451.258	283.85	474.403
Q0VD83	Apolipoprotein B receptor OS=Homo sapiens OX=9606 GN=APOBR PE=1 SV=3	APOBR	115.634	2.2	2	2						619.75																		549.377		943.401			1155.77	1104.92			3306.71	279.88		1460.48	907.251	1112.86		534.732	1526.66	756.687	740.382
Q0ZGT2	Nexilin OS=Homo sapiens OX=9606 GN=NEXN PE=1 SV=1	NEXN	80.6583	3.3	3	3				1891.61					2750.09		547.071	1305.27			1213.1		1708.79	500.398		1272.56		972.001				1072.55		1326.79	1620.09	2664.28			1408.7		767.244		434.134				1363.16
Q10469	Alpha-1,6-mannosyl-glycoprotein 2-beta-N-acetylglucosaminyltransferase OS=Homo sapiens OX=9606 GN=MGAT2 PE=1 SV=1	MGAT2	51.5503	7.6	4	4	1181.63	1130.69	711.315	1561.97	1561.81	960.95		554.785	589.496		743.643	959.479	812.023	454.412	1085.87	1036.42	814.529	882.416	679.86	571.833	1040.38	919.13	1718.88	1771.66	1540.43	743.524	1002.72	1666.55	627.559	1115.9	1459.97	1651.76	1250.08	716.504	1027.05	1146.89	1265.81	1038.1	1101.24	1792.8	955.534	1096.59	952.045
Q10471	Polypeptide N-acetylgalactosaminyltransferase 2 OS=Homo sapiens OX=9606 GN=GALNT2 PE=1 SV=1	GALNT2	64.7328	11.9	7	6	442.035	799.109	921.177	806.593	1757.63	912.927	1245.74	2768.69	1405.03	742.37	890.841	1160.15	802.682	1174.53	2325.46	967.134	951.876	1425.97	1131.91	747.196	1480.42	1530.19	1434.3	633.174	761.717	2050.78	817.046	896.326	3225.21	2680.25	1657.14	1486.69	1502.34	673.033	817.062	3755.59	1758.5	1820.09	1424.24	281.716	1304.32	1009.67	690.377
Q10588	ADP-ribosyl cyclase/cyclic ADP-ribose hydrolase 2 OS=Homo sapiens OX=9606 GN=BST1 PE=1 SV=2	BST1	35.724	13.8	6	6	9926.36	13254.2	14935.3	10402.2	15937.8	15392.8	31585.1	22701.4	15336.4	26269.6	11503.4	7788.96	5608.91	8291.16	17808.8	8129.08	7141.52	17672.6	16583.9	11567.4	17671.1	9682.04	32932.9	28018.2	13441.3	21069.5	20669.2	9619.93	17225.4	20773.7	18137.3	13850.5	12271.3	16789.5	11580.1	11114	4441.12	5230.27	22297.7	9240.54	7729.18	9617.62	26329
Q12805	EGF-containing fibulin-like extracellular matrix protein 1 OS=Homo sapiens OX=9606 GN=EFEMP1 PE=1 SV=2	EFEMP1	54.6405	27.6	13	13	5735.41	8813.36	7831.83	11916.5	11898	9981.69	5880.07	13769.9	6846.4	10147.4	6719.86	11119.6	13435.5	11237.7	9845.77	12660.6	7304.2	8453.45	23442.8	7996.35	10448.6	7435.31	17813.3	15682.5	11930.1	6732.24	6135.53	9463.09	3163.26	13312.8	12101.2	10316.1	8992.27	9436.99	12449.4	9504.25	7422.01	7072.93	17035.6	10475.2	16761.9	13191.6	10848.5
Q12841	Follistatin-related protein 1 OS=Homo sapiens OX=9606 GN=FSTL1 PE=1 SV=1	FSTL1	34.9855	26.3	9	9	763.957	1257	1714.4	2339.96	2913.17	2039.33	2366.26	3389.57	1675.93	2023.82	1781.55	2089.14	1822.79	2211.65	2240.17	1545.6	1975.19	1486.53	3587.94	1278.37	1616.02	1960.21	3000.79	2867.08	3062.16	2413.84	2056.73	1599.83	9341.93	6525.94	1504.87	2016.1	2989.19	3020.69	2172.78	13398.5	2122.55	1953.54	4385.99	2238.22	2809.28	2442.88	3050.94
Q12860	Contactin-1 OS=Homo sapiens OX=9606 GN=CNTN1 PE=1 SV=1	CNTN1	113.32	19.4	23	23	2236.35	3672.16	3262.87	1558.9	2775.07	4468.61	2340.39	1220.09	3313	2439.85	1080.54	2894.14	2409.03	706.245	1083.16	2717.26	1629.41	1445.73	5320.93	2789.7	1827.08	897.652	3984.15	1879.08	1498.8	1462.37	952.167	1845.02	1498.71	2113.96	1817.8	1560.04	1056.86	2159.21	2154.49	4465.36	995.394	997.096	2082.06	1810.12	1288.08	1190.24	1308.85
Q12864	Cadherin-17 OS=Homo sapiens OX=9606 GN=CDH17 PE=1 SV=3	CDH17	92.2193	7.6	6	6		628.898	447.383	187.749	806.651	408.657	243.401	2629.42	904.258	292.782	2437.11	631.54	536.706		98.6869	582.357	1134.06	587.43	2519.65	1370.03		197.275	2546.71	176.221		119.504	324.947	99.1701	129.528	130.747	86.6664			131.51	173.294	2671.87			415.559	919.907	121.954		1239.31
Q12866	Tyrosine-protein kinase Mer OS=Homo sapiens OX=9606 GN=MERTK PE=1 SV=2	MERTK	110.249	5.5	6	6	994.305	1594.17	1518.06	1701.95	952.454	1787.13	2319.24	1828.54	1339.72	2443.09	1007.88	1238.81	1649.21	2436.05	1194.88	1262.07	2926.09	1161.17	6119.15	1074.97	1992.55	1126.65	2397.85	3267.03	1428.61	776.909	818.438	1877.61	2454.14	3381.37	1408.96	2145.8	3962.96	3337.9	2563.94	3855.49	2226.77	1746.42	3522.84	3974.54	1144.34	1487.05	7291.41
Q12882	Dihydropyrimidine dehydrogenase [NADP(+)] OS=Homo sapiens OX=9606 GN=DPYD PE=1 SV=2	DPYD	111.401	16.3	17	17	556.064	512.791	208.378		354.987	372.084	389.979	243.058	330.283		546.085	860.738			505.183		315.108	298.853	437.319	629.211	1023.8	1305.02	397.923	570.282	490.082	477.407	356.903	394.149	13198.1	12660.5	815.497	238.466	2150.15	1432.39	433.944	4732.4	588.164	491.963	299.649	234.412	976.372	593.854	2705.62
[truncated: 610 more rows]
[truncated: 13 more columns]

## Sheet: Validation
Supplementary Data for validation chort (n = 18) | Comparable proteins with more than one unique peptide. Protein accession: Protein accession number of database used for search Protein description: Protein functional description Gene name: Name of the gene associated to the protein sequence MW [kDa]: Protein molecular weight, unit [kDa] Coverage [%]: Percent of identified peptide sequence coveri…
[truncated: 1,330 more rows]
